# Supplementary material for: Proteomic Analysis of Breast Cancer Resistance to the Anticancer Drug RH1 Reveals the Importance of Cancer Stem Cells
Source: Cancers (Basel). 2019 Jul 11;11(7):972. doi: 10.3390/cancers11070972 (PMC6678540; doi:10.3390/cancers11070972)
Supplement: Supplementary file 1 [file cancers-11-00972-s001.zip]

Archive with 7 entries (7 files):
- Supplementary Figure S1.pdf
- Supplementary Figure S2.pdf
- Supplementary Figure S3.pdf
- Supplementary Table S1.xlsx
- Supplementary Table S2.xls
- Supplementary Table S3.xlsx
- Supplementary Table S4.xlsx
