# Supplementary material for: Proteomic Analysis of Breast Cancer Resistance to the Anticancer Drug RH1 Reveals the Importance of Cancer Stem Cells
Source: Cancers (Basel). 2019 Jul 11;11(7):972. doi: 10.3390/cancers11070972 (PMC6678540; doi:10.3390/cancers11070972)
Supplement: Supplementary file 1 [file cancers-11-00972-s001.zip › Supplementary Table S1.xlsx]

## Sheet: Summary
Proteomic analysis of breast cancer resistance against anticancer drug RH1 reveals importance of cancer stem cells
Dalius Kuciauskas, Nadezda Dreize, Marija Ger, Algirdas Kaupinis, Kristijonas Zemaitis, Vaidotas Stankevicius, Kestutis Suziedelis, Jonas Cicenas, Lee Graves, Mindaugas Valius
Table S1. Proteins identified in HDMS analysis.
List of all proteins identified and quantified in HDMS analysis, including protein level fold change (FC) between parental and resistant line

## Sheet: Protein list
Protein name/function						Protein identification info						Relative protein abundance																		MDA-R 0h/MDA-P 0h				MDA-R 4h/MDA-P 4h				MDA-R 16h/MDA-P 16h				R4vsR				R16vsR
Gene Symbol	Name	Function	description	Uniprot accession number	Uniprot entry	max score	mw	IEP	reported peptides	sequence coverage	FDR level	MDA-P 0h Biological 1	MDA-P 0h Biological 2	MDA-P 0h Biological 3	MDA-R 0h Biological 1	MDA-R 0h Biological 2	MDA-R 0h Biological 3	MDA-P 4h Biological 1	MDA-P 4h Biological 2	MDA-P 4h Biological 3	MDA-R 4h Biological 1	MDA-R 4h Biological 2	MDA-R 4h Biological 3	MDA-P 16h Biological 1	MDA-P 16h Biological 2	MDA-P 16h Biological 3	MDA-R 16h Biological 1	MDA-R 16h Biological 2	MDA-R 16h Biological 3	logFC	t	P.Value	adj.P.Val	logFC	t	P.Value	adj.P.Val	logFC	t	P.Value	adj.P.Val	logFC	t	P.Value	adj.P.Val	logFC	t	P.Value	adj.P.Val
CD82	CD82 antigen	Associates with CD4 or CD8 and delivers costimulatory signals for the TCR/CD3 pathway.	CD82 antigen OS Homo sapiens GN CD82 PE 1 SV 1	P27701	CD82_HUMAN	2175.61	30252.9	4.98	5	30.71	0				11461	3855	8609				13808.5	12068	7250	2174			13903.5	6643	9194	12.8231	6.12171	3.86546e-05	0.00553509	13.3788	6.387	2.54346e-05	0.00202298	9.51364	4.54179	0.000571802	0.011273	0.555699	0.265289	0.795001	1	0.386159	0.184351	0.85662	1
LAMB1	Laminin subunit beta-1	Binding to cells via a high affinity receptor, laminin is thought to mediate the attachment, migration and organization of cells into tissues during embryonic development by interacting with other extracellular matrix components. Involved in the organization of the laminar architecture of cerebral cortex. It is probably required for the integrity of the basement membrane/glia limitans that serves…	Laminin subunit beta 1 OS Homo sapiens GN LAMB1 PE 1 SV 2	P07942	LAMB1_HUMAN	1515	205281	4.64	35	45.13	0	5513	3731.67	9143.67	22660.3	22604.7	19196.3	4117	3915.33	9984	13999.3	14367.3	12925.7	2702.33	2875.33	2752.33	11075.7	13696.3	12096.3	1.90246	5.61094	8.89484e-05	0.00783885	1.33776	3.94547	0.00171689	0.0264166	2.14058	6.31324	2.85455e-05	0.00200843	-0.639706	-1.88669	0.0820361	0.543755	-0.807238	-2.3808	0.0334888	0.706888
F11R	Junctional adhesion molecule A	(Microbial infection) Acts as a receptor for Mammalian reovirus sigma-1 (PubMed:11239401). Acts as a receptor for Human Rotavirus strain Wa (PubMed:25481868).	Junctional adhesion molecule A OS Homo sapiens GN F11R PE 1 SV 1	Q9Y624	JAM1_HUMAN	4241.36	32982.4	7.9	9	57.86	0	3289.33	2979	8642.5	15739	14892.3	16757.3	3848.33	5061	6023.33	11782.3	13209	13747	2615	3919.67	4047.67	17375.3	17249.3	14135.3	1.84487	5.56576	9.59219e-05	0.00807591	1.39609	4.21184	0.0010457	0.0192639	2.22434	6.71059	1.5465e-05	0.00146331	-0.292127	-0.881314	0.394359	0.773496	0.0363917	0.10979	0.914275	1
UHRF1	E3 ubiquitin-protein ligase UHRF1	Multidomain protein that acts as a key epigenetic regulator by bridging DNA methylation and chromatin modification. Specifically recognizes and binds hemimethylated DNA at replication forks via its YDG domain and recruits DNMT1 methyltransferase to ensure faithful propagation of the DNA methylation patterns through DNA replication. In addition to its role in maintenance of DNA methylation, also p…	E3 ubiquitin protein ligase UHRF1 OS Homo sapiens GN UHRF1 PE 1 SV 1	Q96T88	UHRF1_HUMAN	6695.73	91353.7	7.36	35	69.48	0	11914.3	14248.7	9849.4	46174.8	39583.2	37764.3	13651	12541.3	18469.7	40165.8	32862.8	31859.7	14435.5	10827.3	12095.3	33017.7	46408.5	40841.7	1.78904	9.04192	6.32324e-07	0.000433774	1.24438	6.28916	2.96466e-05	0.00219866	1.68289	8.50545	1.24802e-06	0.000326149	-0.23828	-1.20428	0.250227	0.699644	-0.0471149	-0.238122	0.815548	1
PTPRK	Receptor-type tyrosine-protein phosphatase kappa	Regulation of processes involving cell contact and adhesion such as growth control, tumor invasion, and metastasis. Negative regulator of EGFR signaling pathway. Forms complexes with beta-catenin and gamma-catenin/plakoglobin. Beta-catenin may be a substrate for the catalytic activity of PTPRK/PTP-kappa.	Receptor type tyrosine protein phosphatase kappa OS Homo sapiens GN PTPRK PE 1 SV 2	Q15262	PTPRK_HUMAN	1305.15	164098	5.5	32	35.23	0	2450	5564.67	4393.67	13694.3	10021.7	16850.3	2952.67	2332.67	3607.33	7925.33	6618.67	7635.33	2171.67	2575	2307	13151	9952.33	6943	1.75664	5.68599	7.85174e-05	0.00783885	1.33662	4.32644	0.000846729	0.0172745	2.04564	6.62143	1.77121e-05	0.00159117	-0.843102	-2.729	0.017386	0.441733	-0.449147	-1.45382	0.170017	0.886934
SEMA7A	Semaphorin-7A	Plays an important role in integrin-mediated signaling and functions both in regulating cell migration and immune responses. Promotes formation of focal adhesion complexes, activation of the protein kinase PTK2/FAK1 and subsequent phosphorylation of MAPK1 and MAPK3. Promotes production of proinflammatory cytokines by monocytes and macrophages. Plays an important role in modulating inflammation an…	Semaphorin 7A OS Homo sapiens GN SEMA7A PE 1 SV 1	O75326	SEM7A_HUMAN	3852.03	75907.4	7.39	22	58.71	0	6906.33	7804.67	10383.3	34738.3	27487.7	22413	9110.67	8814	12438.3	23499	24980	21192	7754.67	9060	11892.7	22228	34813.3	31784	1.7522	7.30553	6.42442e-06	0.00185564	1.21278	5.05651	0.000229019	0.00748246	1.6264	6.78104	1.39035e-05	0.00138731	-0.260909	-1.08782	0.296689	0.724277	0.0668878	0.278878	0.784783	1
LONP1	Lon protease homolog, mitochondrial	ATP-dependent serine protease that mediates the selective degradation of misfolded, unassembled or oxidatively damaged polypeptides as well as certain short-lived regulatory proteins in the mitochondrial matrix. May also have a chaperone function in the assembly of inner membrane protein complexes. Participates in the regulation of mitochondrial gene expression and in the maintenance of the integ…	Lon protease homolog mitochondrial OS Homo sapiens GN LONP1 PE 1 SV 2	P36776	LONM_HUMAN	13151.7	107003	5.96	40	63.4	0	35316.7	30969.3	43623.7	136439	87491	100381	31204	25721.7	51636.3	93005.7	74974.3	76742.3	32451	28435.7	32324.7	152602	84806.7	114818	1.55012	5.67431	8.00519e-05	0.00783885	1.23019	4.50318	0.000613253	0.0142256	1.87948	6.87998	1.19862e-05	0.00129292	-0.387663	-1.41906	0.179716	0.638784	0.103472	0.378765	0.711056	1
ETFB	Electron transfer flavoprotein subunit beta	The electron transfer flavoprotein serves as a specific electron acceptor for several dehydrogenases, including five acyl-CoA dehydrogenases, glutaryl-CoA and sarcosine dehydrogenase. It transfers the electrons to the main mitochondrial respiratory chain via ETF-ubiquinone oxidoreductase (ETF dehydrogenase).	Electron transfer flavoprotein subunit beta OS Homo sapiens GN ETFB PE 1 SV 3	P38117	ETFB_HUMAN	24688.8	28071.8	8.25	13	85.1	0	34311.3	25500.7	27297.7	103207	72326.3	73059.3	33835.7	25071.7	40768.3	87850.3	85951.7	83312.3	35870.7	26074.3	23781	99659	95947.7	59023	1.50432	6.0497	4.3378e-05	0.0058063	1.39499	5.61001	8.90866e-05	0.0043636	1.55506	6.25374	3.13476e-05	0.00214517	0.068679	0.276196	0.786797	1	0.0164874	0.0663048	0.948157	1
SARS2	Serine--tRNA ligase, mitochondrial	Catalyzes the attachment of serine to tRNA(Ser). Is also able to aminoacylate tRNA(Sec) with serine, to form the misacylated tRNA L-seryl-tRNA(Sec), which will be further converted into selenocysteinyl-tRNA(Sec) (By similarity).	Serine tRNA ligase mitochondrial OS Homo sapiens GN SARS2 PE 1 SV 1	Q9NP81	SYSM_HUMAN	14499	58738.9	8.08	20	75.87	0	16196.3	16448.7	19171.3	53649.3	54511	38134.3	19717.3	14149.3	17958.3	51428.3	43398.7	37111.7	16202	14669	16812.3	49093.3	39591	35960	1.48282	7.87982	2.87084e-06	0.00117543	1.34903	7.16885	7.82923e-06	0.00116189	1.37615	7.31301	6.35569e-06	0.00096889	-0.143034	-0.760096	0.460937	0.801476	-0.224697	-1.19406	0.254065	0.913733
ETFA	Electron transfer flavoprotein subunit alpha, mitochondrial	The electron transfer flavoprotein serves as a specific electron acceptor for several dehydrogenases, including five acyl-CoA dehydrogenases, glutaryl-CoA and sarcosine dehydrogenase. It transfers the electrons to the main mitochondrial respiratory chain via ETF-ubiquinone oxidoreductase (ETF dehydrogenase).	Electron transfer flavoprotein subunit alpha mitochondrial OS Homo sapiens GN ETFA PE 1 SV 1	P13804	ETFA_HUMAN	30180.6	35421.8	8.49	19	78.38	0	35861.3	31926.7	31917	103918	91382.7	82048.3	30492.7	22935.7	41483.3	95673.7	69514.7	61769	31491	29390.7	32014	86958	68730	67460	1.47139	6.94251	1.09204e-05	0.00260571	1.27455	6.01376	4.59594e-05	0.00277171	1.2554	5.92342	5.31901e-05	0.00278438	-0.30781	-1.45235	0.170419	0.628807	-0.31682	-1.49487	0.159135	0.871789
MCM5	DNA replication licensing factor MCM5	Acts as component of the MCM2-7 complex (MCM complex) which is the putative replicative helicase essential for 'once per cell cycle' DNA replication initiation and elongation in eukaryotic cells. The active ATPase sites in the MCM2-7 ring are formed through the interaction surfaces of two neighboring subunits such that a critical structure of a conserved arginine finger motif is provided in trans…	DNA replication licensing factor MCM5 OS Homo sapiens GN MCM5 PE 1 SV 5	P33992	MCM5_HUMAN	11920	83084.1	8.36	41	76.98	0	33152	37860	26654.3	116846	80226.7	71901	41051	41772	37400.7	109575	111641	84137	46416	41112.7	39813	111525	101113	99984.3	1.44413	7.69161	3.7216e-06	0.00127651	1.33477	7.10911	8.54249e-06	0.00116189	1.29713	6.90864	1.14846e-05	0.00128627	0.203583	1.0843	0.298186	0.725374	0.247418	1.31777	0.210626	0.906389
PDHX	Pyruvate dehydrogenase protein X component, mitochondrial	Required for anchoring dihydrolipoamide dehydrogenase (E3) to the dihydrolipoamide transacetylase (E2) core of the pyruvate dehydrogenase complexes of eukaryotes. This specific binding is essential for a functional PDH complex.	Pyruvate dehydrogenase protein X component mitochondrial OS Homo sapiens GN PDHX PE 1 SV 3	O00330	ODPX_HUMAN	3858.75	54350.5	9.01	16	66.07	0	12107	12778.3	15651.7	35171.7	31182.3	38895.7	20259	17109.3	14521	40385.7	26594.3	25268	16898	18582.7	14515	31666.3	23959	29845.3	1.37956	6.81238	1.32632e-05	0.00276242	0.810226	4.00095	0.00154757	0.0252343	0.770853	3.80652	0.00222942	0.0267141	-0.217485	-1.07396	0.302627	0.727789	-0.304566	-1.50397	0.156803	0.869594
ABCC4	Multidrug resistance-associated protein 4	May be an organic anion pump relevant to cellular detoxification.	Multidrug resistance associated protein 4 OS Homo sapiens GN ABCC4 PE 1 SV 3	O15439	MRP4_HUMAN	1149.77	150439	8.14	22	30.42	0	6984.15	2006	2946.67	10782.7	9308.67	7238.67	2656	2574	3616	10667	9372.67	6546.33	3385	2801	3779.67	10550.7	9645.67	7550.67	1.37884	3.73903	0.00253242	0.0471117	1.57519	4.27148	0.000936754	0.0183604	1.47385	3.99667	0.00156001	0.0218091	-0.05023	-0.13621	0.89377	1	0.026932	0.073032	0.942907	1
MTPAP	Poly(A) RNA polymerase, mitochondrial	Polymerase that creates the 3' poly(A) tail of mitochondrial transcripts. Can use all four nucleotides, but has higher activity with ATP and UTP (in vitro). Plays a role in replication-dependent histone mRNA degradation. May be involved in the terminal uridylation of mature histone mRNAs before their degradation is initiated. Might be responsible for the creation of some UAA stop codons which are…	Poly A RNA polymerase mitochondrial OS Homo sapiens GN MTPAP PE 1 SV 1	Q9NVV4	PAPD1_HUMAN	2704.74	67027.2	9.25	18	59.62	0	13256	15222	14157	42246.3	33785.3	34481.7	15155.7	11237	12917	33293.7	29411	23362.7	13079	18024.7	12916.3	31892.7	31779.7	28854.3	1.36885	7.81952	3.11833e-06	0.00117543	1.12608	6.43271	2.36877e-05	0.00196967	1.08784	6.21429	3.33644e-05	0.00215416	-0.368403	-2.10449	0.0556339	0.538389	-0.250305	-1.42986	0.176655	0.901248
NMNAT1	Nicotinamide/nicotinic acid mononucleotide adenylyltransferase 1	Catalyzes the formation of NAD(+) from nicotinamide mononucleotide (NMN) and ATP. Can also use the deamidated form; nicotinic acid mononucleotide (NaMN) as substrate with the same efficiency. Can use triazofurin monophosphate (TrMP) as substrate. Also catalyzes the reverse reaction, i.e. the pyrophosphorolytic cleavage of NAD(+). For the pyrophosphorolytic activity, prefers NAD(+) and NaAD as sub…	Nicotinamide nicotinic acid mononucleotide adenylyltransferase 1 OS Homo sapiens GN NMNAT1 PE 1 SV 1	Q9HAN9	NMNA1_HUMAN	2133.56	32160.6	9.16	8	61.65	0	2800	2569.5	3479	10729.3	4648.33	8365.33	2813	3315.5	4036.5	5677	5969	7708	3195.33	3575	4154.33	6553	6644	7625	1.35272	5.13581	0.000199525	0.0114062	0.931304	3.53584	0.0037237	0.0431133	0.935281	3.55094	0.00361823	0.0369086	-0.225195	-0.854987	0.408241	0.778737	-0.10989	-0.417215	0.683418	1
THBS1	Thrombospondin-1	Adhesive glycoprotein that mediates cell-to-cell and cell-to-matrix interactions. Binds heparin. May play a role in dentinogenesis and/or maintenance of dentin and dental pulp (By similarity). Ligand for CD36 mediating antiangiogenic properties. Plays a role in ER stress response, via its interaction with the activating transcription factor 6 alpha (ATF6) which produces adaptive ER stress respons…	Thrombospondin 1 OS Homo sapiens GN THBS1 PE 1 SV 2	P07996	TSP1_HUMAN	8922.16	133375	4.53	40	60.85	0	35822.3	28968.3	26765	77714	57168.7	94287.7	40312	29900	31502.7	68958.3	53413.7	70553.4	54610.7	36313.7	34967.7	83806.7	66601.7	88929	1.3049	5.63237	8.58292e-05	0.00783885	0.92492	3.99225	0.00157293	0.0254639	0.946503	4.08541	0.00132202	0.0195314	-0.229603	-0.991041	0.339989	0.745435	0.0816017	0.352219	0.730392	1
OCIAD2	OCIA domain-containing protein 2		OCIA domain containing protein 2 OS Homo sapiens GN OCIAD2 PE 1 SV 1	Q56VL3	OCAD2_HUMAN	26760.5	17295.7	9.32	9	53.25	0	40976.3	28945	33683	95899	78357.7	79726	34201	21570.3	66193.7	94348	72318	72757.3	32572.3	31483.7	42633.7	96779	79749.7	64316.3	1.30215	4.03725	0.00144614	0.0345062	1.11519	3.45761	0.00432215	0.0480161	1.16835	3.62242	0.00315862	0.0336592	-0.0903992	-0.280279	0.783732	1	-0.0904263	-0.280363	0.783669	1
TP53	Cellular tumor antigen p53	Acts as a tumor suppressor in many tumor types; induces growth arrest or apoptosis depending on the physiological circumstances and cell type. Involved in cell cycle regulation as a trans-activator that acts to negatively regulate cell division by controlling a set of genes required for this process. One of the activated genes is an inhibitor of cyclin-dependent kinases. Apoptosis induction seems…	Cellular tumor antigen p53 OS Homo sapiens GN TP53 PE 1 SV 4	P04637	P53_HUMAN	12788.8	44223.5	6.34	18	62.6	0	30124	28065.7	18996.3	76447.7	48601	64109.7	21009.7	14725.3	25536.7	58932	47231.3	38042.7	23532	30541.7	23620	69823.3	43949.7	57605.3	1.29682	4.75397	0.000390522	0.0161142	1.24812	4.57544	0.000538042	0.0132411	1.12675	4.13053	0.00121567	0.0187405	-0.389855	-1.42916	0.176854	0.63375	-0.14341	-0.525721	0.60805	1
STX3	Syntaxin-3	Potentially involved in docking of synaptic vesicles at presynaptic active zones.	Syntaxin 3 OS Homo sapiens GN STX3 PE 1 SV 3	Q13277	STX3_HUMAN	4062.91	33155.1	5.15	6	39.79	0	8279.67	8804.67	9079.33	19796.7	20320.3	22315.7	12727	8823.67	8875.67	20833	15683.3	19835	8048	7545.67	8913.33	21819.3	19561.7	22033.3	1.25377	8.03271	2.33234e-06	0.00106666	0.900225	5.76761	6.8618e-05	0.00358643	1.37285	8.79562	8.60717e-07	0.000262423	-0.156687	-1.00387	0.333999	0.743907	0.0223608	0.143262	0.888309	1
CTNNB1	Catenin beta-1	Key downstream component of the canonical Wnt signaling pathway. In the absence of Wnt, forms a complex with AXIN1, AXIN2, APC, CSNK1A1 and GSK3B that promotes phosphorylation on N-terminal Ser and Thr residues and ubiquitination of CTNNB1 via BTRC and its subsequent degradation by the proteasome. In the presence of Wnt ligand, CTNNB1 is not ubiquitinated and accumulates in the nucleus, where it …	Catenin beta 1 OS Homo sapiens GN CTNNB1 PE 1 SV 1	P35222	CTNB1_HUMAN	7182.06	86124.1	5.45	32	59.92	0	20765.7	15371.3	31941.7	53531.3	50066.3	50867.7	22218.3	22542.7	36877.7	68013	54153.7	41314.7	24155.3	27695.3	24502	53536.3	48406.7	40853.3	1.24699	4.63832	0.0004804	0.0185664	1.01409	3.77204	0.00237932	0.0321053	0.897072	3.33676	0.00544391	0.0478785	0.0528496	0.19658	0.847236	1	-0.121596	-0.45229	0.658613	1
BCAT2	Branched-chain-amino-acid aminotransferase, mitochondrial	Catalyzes the first reaction in the catabolism of the essential branched chain amino acids leucine, isoleucine, and valine. May also function as a transporter of branched chain alpha-keto acids.	Branched chain amino acid aminotransferase mitochondrial OS Homo sapiens GN BCAT2 PE 1 SV 2	O15382	BCAT2_HUMAN	8309.54	44687	8.75	18	46.17	0	32154.7	30708.3	34544.7	85926.3	54282.3	79409.7	33996	29327.7	31098.3	84828	72562	70317.3	34602	32694	40480.7	74981.3	65081.3	87172.3	1.1469	6.56564	1.92919e-05	0.00378122	1.2677	7.25716	6.8883e-06	0.00114128	1.07182	6.13584	3.77928e-05	0.00222477	0.0749111	0.428842	0.675151	0.943674	0.0665814	0.381158	0.709324	1
DHX37	Probable ATP-dependent RNA helicase DHX37		Probable ATP dependent RNA helicase DHX37 OS Homo sapiens GN DHX37 PE 1 SV 1	Q8IY37	DHX37_HUMAN	839.026	130629	8.05	23	39.07	0	7110	5547	4971.33	13061.7	12857.7	12171.7	4475	3726	4635.5	10753	5340.33	10778	4112.33	6000	5605.33	14459.3	10437.3	11177.3	1.12723	4.34912	0.000812223	0.0240945	1.0003	3.8594	0.00201807	0.0291452	1.20264	4.64008	0.000478878	0.010108	-0.574489	-2.21652	0.0453642	0.523744	-0.0923795	-0.356423	0.727317	1
OXCT1	Succinyl-CoA:3-ketoacid coenzyme A transferase 1, mitochondrial	Key enzyme for ketone body catabolism. Transfers the CoA moiety from succinate to acetoacetate. Formation of the enzyme-CoA intermediate proceeds via an unstable anhydride species formed between the carboxylate groups of the enzyme and substrate.	Succinyl CoA 3 ketoacid coenzyme A transferase 1 mitochondrial OS Homo sapiens GN OXCT1 PE 1 SV 1	P55809	SCOT1_HUMAN	4252.54	56614	7.22	21	52.88	0	10560	8935.67	10839.7	28066.3	21548.7	17430.3	14011.3	10414.3	8270.67	26954.3	20227.7	14849.7	10455.7	8685.67	8869.67	29719	18806	21847.3	1.12174	4.2678	0.000943122	0.0265125	0.915281	3.48229	0.00412351	0.0463726	1.30727	4.97366	0.000264737	0.00715704	-0.126914	-0.482857	0.637332	0.91721	0.0706622	0.268842	0.792326	1
ACADVL	Very long-chain specific acyl-CoA dehydrogenase, mitochondrial	Active toward esters of long-chain and very long chain fatty acids such as palmitoyl-CoA, mysritoyl-CoA and stearoyl-CoA. Can accommodate substrate acyl chain lengths as long as 24 carbons, but shows little activity for substrates of less than 12 carbons.	Very long chain specific acyl CoA dehydrogenase mitochondrial OS Homo sapiens GN ACADVL PE 1 SV 1	P49748	ACADV_HUMAN	32417.6	70789.5	8.99	36	71.3	0	55723.3	53461.3	56918.7	167788	107493	94979.7	50990.7	40930.7	61058	145059	95465.3	90992.3	52048	44597	64081.3	146736	97538.3	124463	1.11221	4.36748	0.000785361	0.0234242	1.10188	4.32691	0.000845999	0.0172745	1.19401	4.68866	0.000438886	0.00970457	-0.14769	-0.579955	0.57199	0.870999	0.0187976	0.0738149	0.942296	1
CLPP	ATP-dependent Clp protease proteolytic subunit, mitochondrial	Protease component of the Clp complex that cleaves peptides and various proteins in an ATP-dependent process. Has low peptidase activity in the absence of CLPX. The Clp complex can degrade CSN1S1, CSN2 and CSN3, as well as synthetic peptides (in vitro) and may be responsible for a fairly general and central housekeeping function rather than for the degradation of specific substrates.	ATP dependent Clp protease proteolytic subunit mitochondrial OS Homo sapiens GN CLPP PE 1 SV 1	Q16740	CLPP_HUMAN	21132.2	30465.3	8.11	10	68.23	0	28275.7	24569	42040.7	70320	55375.3	74189	32935	26787.3	30927	70168.7	54189	53077	28360.7	39830.3	37909.7	79042.3	58790	58718	1.10204	4.95977	0.000271276	0.0129548	0.962268	4.33072	0.000840101	0.0172745	0.890539	4.0079	0.0015276	0.021496	-0.172487	-0.776285	0.451655	0.794181	-0.0274611	-0.12359	0.903555	1
MCM3	DNA replication licensing factor MCM3	Acts as component of the MCM2-7 complex (MCM complex) which is the putative replicative helicase essential for 'once per cell cycle' DNA replication initiation and elongation in eukaryotic cells. The active ATPase sites in the MCM2-7 ring are formed through the interaction surfaces of two neighboring subunits such that a critical structure of a conserved arginine finger motif is provided in trans…	DNA replication licensing factor MCM3 OS Homo sapiens GN MCM3 PE 1 SV 3	P25205	MCM3_HUMAN	16055.7	91608.3	5.4	39	72.03	0	44341.3	43520.7	34071.7	112994	75217.7	75533.3	51569.7	54626.7	49291.7	89645.3	89364	75264.3	64582.3	49690.7	45161.3	96333	86397	83587.7	1.09579	5.9514	5.08303e-05	0.00648737	0.706128	3.83508	0.00211262	0.0298048	0.754355	4.097	0.00129382	0.0193473	-0.0301582	-0.163793	0.872446	1	0.0386453	0.209888	0.837052	1
GNL3L	Guanine nucleotide-binding protein-like 3-like protein	Stabilizes TERF1 telomeric association by preventing TERF1 recruitment by PML. Stabilizes TERF1 protein by preventing its ubiquitination and hence proteasomal degradation. Does so by interfering with TERF1-binding to FBXO4 E3 ubiquitin-protein ligase. Required for cell proliferation. By stabilizing TRF1 protein during mitosis, promotes metaphase-to-anaphase transition. Stabilizes MDM2 protein by …	Guanine nucleotide binding protein like 3 like protein OS Homo sapiens GN GNL3L PE 1 SV 1	Q9NVN8	GNL3L_HUMAN	7480.48	66257.6	8.49	24	57.39	0	20427.7	17231.7	14089.3	43115	38075.3	28857.7	17775	16232	14737.3	35941.7	29668	26812.3	17604.7	17825	15637.3	33328.3	31584.7	28111	1.08523	6.05402	4.30778e-05	0.0058063	0.91639	5.11216	0.000207882	0.0072206	0.864046	4.82016	0.000347129	0.00839005	-0.242839	-1.3547	0.198889	0.657532	-0.226291	-1.26239	0.229275	0.907271
MCM4	DNA replication licensing factor MCM4	Acts as component of the MCM2-7 complex (MCM complex) which is the putative replicative helicase essential for 'once per cell cycle' DNA replication initiation and elongation in eukaryotic cells. The active ATPase sites in the MCM2-7 ring are formed through the interaction surfaces of two neighboring subunits such that a critical structure of a conserved arginine finger motif is provided in trans…	DNA replication licensing factor MCM4 OS Homo sapiens GN MCM4 PE 1 SV 5	P33991	MCM4_HUMAN	16146	97128.4	6.27	30	56.2	0	56148.7	49459.3	48024	152857	93556	86900.3	61080	61076	49893.3	106408	104312	94308.7	69605.7	67142.3	58521.3	122703	112103	99966.3	1.07334	5.66627	8.11275e-05	0.00783885	0.830524	4.38443	0.000761379	0.0165146	0.776628	4.09991	0.00128685	0.0193465	-0.0825154	-0.435608	0.67036	0.942068	0.0486647	0.256906	0.801325	1
NT5E	5'-nucleotidase	Hydrolyzes extracellular nucleotides into membrane permeable nucleosides. Exhibits AMP-, NAD-, and NMN-nucleosidase activities.	5 nucleotidase OS Homo sapiens GN NT5E PE 1 SV 1	P21589	5NTD_HUMAN	35405.4	63938.1	6.6	23	71.25	0	105389	95500.3	100595	219425	185975	230274	110114	87464.3	119756	143855	172367	206155	70869	73619.3	93185.7	164782	179432	202533	1.07143	6.28014	3.00702e-05	0.00520582	0.715983	4.1967	0.0010754	0.0194778	1.20752	7.07781	8.94347e-06	0.00106699	-0.292785	-1.71614	0.110166	0.559807	-0.216676	-1.27003	0.226624	0.906389
MTCH2	Mitochondrial carrier homolog 2	The substrate transported is not yet known. Induces mitochondrial depolarization.	Mitochondrial carrier homolog 2 OS Homo sapiens GN MTCH2 PE 1 SV 1	Q9Y6C9	MTCH2_HUMAN	17961.4	33958.3	7.89	11	47.19	0	65789.3	65302.7	96722.3	162825	136121	172308	68370	73319.7	84486.7	128851	116576	122507	73329	78391	85951.7	197517	160261	144047	1.0667	6.13179	3.80375e-05	0.00553509	0.706434	4.06083	0.00138394	0.0232882	1.0687	6.14326	3.73488e-05	0.00222477	-0.351124	-2.01838	0.0649597	0.543755	0.0852436	0.49001	0.632399	1
SH3GL1	Endophilin-A2	Implicated in endocytosis. May recruit other proteins to membranes with high curvature (By similarity).	Endophilin A2 OS Homo sapiens GN SH3GL1 PE 1 SV 1	Q99961	SH3G1_HUMAN	12214.8	41718.1	5.14	15	52.45	0	28782.3	25059.3	25059.7	51213	50883	63235.3	22826	30396	25129.3	35697	53449.3	46277.7	26826	27197.3	24367.7	46682.7	48266.3	31402	1.06281	5.48552	0.000109758	0.00848381	0.780096	4.02633	0.00147592	0.0243683	0.664212	3.42821	0.00457151	0.0436187	-0.300038	-1.54859	0.145786	0.599839	-0.406546	-2.09831	0.0562596	0.791673
ECI1	Enoyl-CoA delta isomerase 1, mitochondrial	Able to isomerize both 3-cis and 3-trans double bonds into the 2-trans form in a range of enoyl-CoA species.	Enoyl CoA delta isomerase 1 mitochondrial OS Homo sapiens GN ECI1 PE 1 SV 1	P42126	ECI1_HUMAN	5990.8	33101.2	8.68	9	39.74	0	21669.3	15628.3	22715.7	44990.7	34585	44447.7	16586	15746	18294.3	39517.7	28893.7	37115.7	18085	15334.3	16377.3	42300	36489.7	39381.3	1.05609	6.13193	3.8029e-05	0.00553509	1.0496	6.09427	4.03868e-05	0.00251867	1.24742	7.24285	7.03224e-06	0.000989563	-0.235527	-1.36754	0.194937	0.65527	-0.0620728	-0.360412	0.724403	1
NAT10	RNA cytidine acetyltransferase	RNA cytidine acetyltransferase with specificity toward both 18S rRNA and tRNAs (PubMed:25653167). Catalyzes the formation of N(4)-acetylcytidine (ac4C) at positions 1337 and 1842 in 18S rRNA (By similarity). Required for early nucleolar cleavages of precursor rRNA at sites A0, A1 and A2 during 18S rRNA synthesis (PubMed:25653167). Catalyzes the formation of ac4C in serine and leucine tRNAs (By si…	RNA cytidine acetyltransferase OS Homo sapiens GN NAT10 PE 1 SV 2	Q9H0A0	NAT10_HUMAN	9439.32	116642	8.24	44	61.46	0	43207.7	34575	48152.7	91739.7	75417	81584.7	42903	43927.3	42501	73592	77803.3	76891.3	42262	50875.3	45255	102856	91078.7	83170.7	0.990683	7.19878	7.49595e-06	0.00205689	0.819488	5.95479	5.05521e-05	0.00295138	1.00043	7.2696	6.76564e-06	0.000977101	-0.119509	-0.86841	0.401123	0.777011	0.155001	1.12631	0.280661	0.914778
EMG1	Ribosomal RNA small subunit methyltransferase NEP1	S-adenosyl-L-methionine-dependent pseudouridine N(1)-methyltransferase that methylates pseudouridine at position 1248 (Psi1248) in 18S rRNA. Involved the biosynthesis of the hypermodified N1-methyl-N3-(3-amino-3-carboxypropyl) pseudouridine (m1acp3-Psi) conserved in eukaryotic 18S rRNA. Is not able to methylate uridine at this position (PubMed:20047967). Has also an essential role in 40S ribosoma…	Ribosomal RNA small subunit methyltransferase NEP1 OS Homo sapiens GN EMG1 PE 1 SV 4	Q92979	NEP1_HUMAN	19021.4	26948.3	9.55	12	80.33	0	29440.3	21471.3	14796	56379.3	39505.3	31411.7	14163.3	16836.3	18997	45688.7	31366	36527.7	20157.7	15920	17564	36346	37567.7	42754.7	0.967665	3.72222	0.00261427	0.0479836	1.17679	4.52664	0.000587709	0.0139929	1.12415	4.32415	0.000850297	0.0145826	-0.139493	-0.536572	0.600744	0.892317	-0.0870468	-0.334834	0.743161	1
CD3EAP	DNA-directed RNA polymerase I subunit RPA34	Isoform 2 has been described as a component of preformed T-cell receptor (TCR) complex.	DNA directed RNA polymerase I subunit RPA34 OS Homo sapiens GN CD3EAP PE 1 SV 1	O15446	RPA34_HUMAN	6098.18	55270.8	8.8	15	71.76	0	18230.3	21630.7	17819	37363	32679.7	42106	18432.7	18929.7	28270.7	34240	40098	37334.3	20063	24770	20255	32455.7	47997.7	37640.3	0.957028	4.95937	0.000271465	0.0129548	0.792469	4.10662	0.00127088	0.0217957	0.847405	4.3913	0.000751869	0.0134845	-0.0014379	-0.00745128	0.994169	1	0.0632268	0.327645	0.748465	1
POP1	Ribonucleases P/MRP protein subunit POP1	Component of ribonuclease P, a protein complex that generates mature tRNA molecules by cleaving their 5'-ends. Also a component of RNase MRP.	Ribonucleases P MRP protein subunit POP1 OS Homo sapiens GN POP1 PE 1 SV 2	Q99575	POP1_HUMAN	3886.07	116420	9.51	31	55.37	0	12863.3	15831.3	15027.7	29447	29305.3	25694.7	16124.7	17380.7	15343	27026.3	22218.3	33933.3	16022	15012.7	14822.3	27464	28915.7	33621.3	0.952313	6.25102	3.14824e-05	0.00523562	0.748127	4.91073	0.000295729	0.00891735	0.968208	6.35536	2.67229e-05	0.00191242	-0.0406423	-0.266778	0.79388	1	0.0893361	0.586405	0.567778	1
DDX47	Probable ATP-dependent RNA helicase DDX47	Involved in apoptosis. May have a role in rRNA processing and mRNA splicing. Associates with pre-rRNA precursors.	Probable ATP dependent RNA helicase DDX47 OS Homo sapiens GN DDX47 PE 1 SV 1	Q9H0S4	DDX47_HUMAN	11340.9	50931.8	9.47	15	46.15	0	28457.3	25376.3	26216.7	67126.7	49690.3	40724.7	28868	25891.7	22635	54550	52745.3	38389	28818.7	23747	24535	54102.3	48572.7	46263.3	0.947636	5.0257	0.000241677	0.0124714	0.902241	4.78495	0.000369547	0.0105629	0.952011	5.0489	0.000232081	0.00663365	-0.0994777	-0.52757	0.606801	0.897366	-0.0533493	-0.282933	0.781742	1
ATP5F1	ATP synthase F(0) complex subunit B1, mitochondrial	Mitochondrial membrane ATP synthase (F(1)F(0) ATP synthase or Complex V) produces ATP from ADP in the presence of a proton gradient across the membrane which is generated by electron transport complexes of the respiratory chain. F-type ATPases consist of two structural domains, F(1) - containing the extramembraneous catalytic core, and F(0) - containing the membrane proton channel, linked togethe…	ATP synthase F 0 complex subunit B1 mitochondrial OS Homo sapiens GN ATP5F1 PE 1 SV 2	P24539	AT5F1_HUMAN	17346.5	28965.7	9.66	14	89.06	0	43066.3	44991.7	54133.7	101524	91156.3	78553.7	50665	50395.7	40414	99166	89972	80887	48726.7	45360.3	37978	106916	81003.3	87513.7	0.930994	5.69979	7.67434e-05	0.00783885	0.935347	5.72644	7.3436e-05	0.00376651	1.05818	6.47845	2.20665e-05	0.00173552	-0.00351363	-0.0215114	0.983169	1	0.0200415	0.122699	0.904246	1
RMDN1	Regulator of microtubule dynamics protein 1		Regulator of microtubule dynamics protein 1 OS Homo sapiens GN RMDN1 PE 1 SV 1	Q96DB5	RMD1_HUMAN	5498.08	36036.2	8.67	18	77.39	0	10918	11009.3	9849.33	21326.7	16979.7	21087	8693.33	12244.3	15664.7	21586	18637.3	25754	13884.7	13367.7	16442.7	27734.7	25810.7	27698.7	0.896366	4.59594	0.0005185	0.0189871	0.878434	4.504	0.00061234	0.0142256	0.899883	4.61398	0.000501916	0.0104734	0.146749	0.752426	0.465377	0.802769	0.458864	2.35274	0.0352822	0.706888
HSD17B12	Very-long-chain 3-oxoacyl-CoA reductase	Catalyzes the second of the four reactions of the long-chain fatty acids elongation cycle. This endoplasmic reticulum-bound enzymatic process, allows the addition of two carbons to the chain of long- and very long-chain fatty acids/VLCFAs per cycle. This enzyme has a 3-ketoacyl-CoA reductase activity, reducing 3-ketoacyl-CoA to 3-hydroxyacyl-CoA, within each cycle of fatty acid elongation. Thereb…	Very long chain 3 oxoacyl CoA reductase OS Homo sapiens GN HSD17B12 PE 1 SV 2	Q53GQ0	DHB12_HUMAN	17933.4	34438.3	9.64	12	61.54	0	62956.3	55206.3	78787.3	128569	102299	122890	76080.3	74127.7	65135.7	107199	109878	120665	76678.3	67990	81819	145600	111619	140162	0.853767	5.40621	0.000125504	0.00904356	0.650659	4.12009	0.00123947	0.0213235	0.805623	5.10136	0.00021182	0.00630308	-0.0618321	-0.391533	0.701829	0.959994	0.164996	1.04479	0.315407	0.921635
ETHE1	Persulfide dioxygenase ETHE1, mitochondrial	Sulfur dioxygenase that plays an essential role in hydrogen sulfide catabolism in the mitochondrial matrix. Hydrogen sulfide (H(2)S) is first oxidized by SQRDL, giving rise to cysteine persulfide residues. ETHE1 consumes molecular oxygen to catalyze the oxidation of the persulfide, once it has been transferred to a thiophilic acceptor, such as glutathione (R-SSH). Plays an important role in metab…	Persulfide dioxygenase ETHE1 mitochondrial OS Homo sapiens GN ETHE1 PE 1 SV 2	O95571	ETHE1_HUMAN	4088.62	28386.2	6.38	13	71.65	0	10334.3	9752	11966.3	20404	17419	19106.3	9660	8613.33	10743	19443.7	16154.7	13360.3	10494.7	9399.33	11082.7	18824	16521.7	15220.3	0.831063	5.35452	0.000137026	0.00904356	0.743631	4.7912	0.00036546	0.010556	0.704726	4.54054	0.000573097	0.011273	-0.231438	-1.49115	0.160094	0.617861	-0.173534	-1.11808	0.284033	0.914778
TLE3	Transducin-like enhancer protein 3	Transcriptional corepressor that binds to a number of transcription factors. Inhibits the transcriptional activation mediated by CTNNB1 and TCF family members in Wnt signaling. The effects of full-length TLE family members may be modulated by association with dominant-negative AES (By similarity).	Transducin like enhancer protein 3 OS Homo sapiens GN TLE3 PE 1 SV 2	Q04726	TLE3_HUMAN	1443.1	84215.2	6.74	22	46.24	0	5817.89	5158.86	5773.91	10760.3	7889.4	10669.7	6455.67	5794.33	5375.74	9695.79	10104	8749.96	8407.21	9038.16	7028.36	13744.2	11709.3	13602.9	0.795198	5.33951	0.000140578	0.00904356	0.697177	4.68133	0.000444691	0.0120149	0.678375	4.55508	0.000558217	0.01114	-0.026508	-0.177993	0.861508	1	0.424345	2.84935	0.0138263	0.616901
MTHFD1L	Monofunctional C1-tetrahydrofolate synthase, mitochondrial	May provide the missing metabolic reaction required to link the mitochondria and the cytoplasm in the mammalian model of one-carbon folate metabolism in embryonic an transformed cells complementing thus the enzymatic activities of MTHFD2.	Monofunctional C1 tetrahydrofolate synthase mitochondrial OS Homo sapiens GN MTHFD1L PE 1 SV 1	Q6UB35	C1TM_HUMAN	4265.3	106703	7.98	36	56.13	0	26204	20652.7	22482.3	44465.7	38964.7	36560.3	28727.7	24497.3	23027	44113	33915.7	34118.7	19140.7	20371.7	17668.3	32439.3	38421.3	36532.7	0.793383	5.37525	0.000132278	0.00904356	0.551757	3.73821	0.00253638	0.0339504	0.90812	6.15261	3.67969e-05	0.00221914	-0.103804	-0.703282	0.494445	0.819051	-0.158762	-1.07563	0.301906	0.921635
GNL3	Guanine nucleotide-binding protein-like 3	May be required to maintain the proliferative capacity of stem cells. Stabilizes MDM2 by preventing its ubiquitination, and hence proteasomal degradation (By similarity).	Guanine nucleotide binding protein like 3 OS Homo sapiens GN GNL3 PE 1 SV 2	Q9BVP2	GNL3_HUMAN	10649.8	62506.5	9.53	31	64.85	0	44276	37622.7	32756	77181	59998	60922.3	33300	32682.3	53061.7	89409	63154.7	65200	39801.3	33957	44095	69767.3	64302.7	69050.7	0.790066	3.77693	0.00235745	0.0459903	0.890808	4.25853	0.000959371	0.0185388	0.792632	3.7892	0.00230348	0.0274219	0.128015	0.611979	0.551244	0.855067	0.0449839	0.215047	0.833111	1
TRIM28	Transcription intermediary factor 1-beta	Nuclear corepressor for KRAB domain-containing zinc finger proteins (KRAB-ZFPs). Mediates gene silencing by recruiting CHD3, a subunit of the nucleosome remodeling and deacetylation (NuRD) complex, and SETDB1 (which specifically methylates histone H3 at 'Lys-9' (H3K9me)) to the promoter regions of KRAB target genes. Enhances transcriptional repression by coordinating the increase in H3K9me, the d…	Transcription intermediary factor 1 beta OS Homo sapiens GN TRIM28 PE 1 SV 5	Q13263	TIF1B_HUMAN	37926.6	90317.6	5.41	33	72.57	0	97139.7	112231	90811	190486	162212	154545	100782	100547	128452	184670	146723	149174	123943	115827	104830	174966	184387	152281	0.756678	5.02507	0.000241943	0.0124714	0.544895	3.61863	0.00318142	0.0393236	0.568946	3.77835	0.00235115	0.0274535	-0.0801843	-0.5325	0.60348	0.894624	0.0136516	0.0906598	0.929163	1
ESYT1	Extended synaptotagmin-1	Binds glycerophospholipids in a barrel-like domain and may play a role in cellular lipid transport (By similarity). Binds calcium (via the C2 domains) and translocates to sites of contact between the endoplasmic reticulum and the cell membrane in response to increased cytosolic calcium levels. Helps tether the endoplasmic reticulum to the cell membrane and promotes the formation of appositions be…	Extended synaptotagmin 1 OS Homo sapiens GN ESYT1 PE 1 SV 1	Q9BSJ8	ESYT1_HUMAN	19585	123370	5.46	43	56.43	0	91195.3	72739.7	102663	166696	125897	148190	95604.3	89518	87670.3	145996	137974	118516	92263	77504	82785	151506	125488	140371	0.730379	4.75833	0.000387495	0.0161142	0.556613	3.62626	0.00313566	0.0388453	0.724183	4.71796	0.000416461	0.0094055	-0.127167	-0.828478	0.422545	0.782224	-0.0735791	-0.479359	0.639751	1
RAB18	Ras-related protein Rab-18	Plays a role in apical endocytosis/recycling. May be implicated in transport between the plasma membrane and early endosomes. Plays a key role in eye and brain development and neurodegeneration.	Ras related protein Rab 18 OS Homo sapiens GN RAB18 PE 1 SV 1	Q9NP72	RAB18_HUMAN	43332.3	23262.2	4.93	12	76.7	0	81528.3	81685.3	95536.4	145242	149769	131389	90164.3	82693.3	91746.7	132820	122054	114203	73025.3	77134	83008.1	136453	126144	100656	0.72246	5.53095	0.000101685	0.0081759	0.478792	3.6655	0.00291073	0.0368461	0.629886	4.82223	0.000345853	0.00839005	-0.208817	-1.59864	0.134226	0.587993	-0.240709	-1.8428	0.0885777	0.793743
DDX56	Probable ATP-dependent RNA helicase DDX56	May play a role in later stages of the processing of the pre-ribosomal particles leading to mature 60S ribosomal subunits. Has intrinsic ATPase activity.	Probable ATP dependent RNA helicase DDX56 OS Homo sapiens GN DDX56 PE 1 SV 1	Q9NY93	DDX56_HUMAN	3506.17	62045.8	9.58	20	48.81	0	14310	16425.7	17495.3	26582.7	23911.7	28811.3	19275	16258	16292	32475.3	20491	26202.3	17940.3	21705.3	20062.7	33914	32455	27982.7	0.718262	4.29575	0.000895836	0.0257507	0.590634	3.53244	0.00374783	0.043227	0.659668	3.94532	0.00171738	0.0230823	-0.0236006	-0.141149	0.889944	1	0.249997	1.49517	0.159055	0.871789
DDX54	ATP-dependent RNA helicase DDX54	Has RNA-dependent ATPase activity. Represses the transcriptional activity of nuclear receptors.	ATP dependent RNA helicase DDX54 OS Homo sapiens GN DDX54 PE 1 SV 2	Q8TDD1	DDX54_HUMAN	5438.65	98880.1	10.44	36	58.12	0	16815	18529.7	16138	29777.7	28288.3	25374.3	16255.7	18153	22142.7	32198	24199.7	38936.3	19476.3	19958	18962.7	31619.3	28868	26377	0.695888	4.14326	0.0011873	0.0296177	0.738335	4.39598	0.000745467	0.0162346	0.569212	3.38904	0.00492646	0.0452871	0.168418	1.00274	0.334523	0.743907	0.0572483	0.340851	0.738733	1
CPSF7	Cleavage and polyadenylation specificity factor subunit 7	Component of the cleavage factor Im complex (CFIm) that plays a key role in pre-mRNA 3'-processing. Binds to cleavage and polyadenylation RNA substrates.	Cleavage and polyadenylation specificity factor subunit 7 OS Homo sapiens GN CPSF7 PE 1 SV 1	Q8N684	CPSF7_HUMAN	10627.9	52221.2	8	17	40.76	0	30511	33869.3	36694.3	62821.7	47302.3	51695.7	28381.3	30415	35105.7	53139	39872.7	47732.7	31014.7	32910.3	31221.3	57663.7	54720.3	48306.7	0.672768	4.57933	0.000534275	0.0192065	0.579558	3.94488	0.0017188	0.0264166	0.752628	5.12292	0.000204037	0.00622087	-0.201019	-1.36828	0.194711	0.65527	-0.00375171	-0.0255368	0.98002	1
OCIAD1	OCIA domain-containing protein 1		OCIA domain containing protein 1 OS Homo sapiens GN OCIAD1 PE 1 SV 1	Q9NX40	OCAD1_HUMAN	7521.91	27797.3	7.31	11	58.37	0	24317	26076	25018.3	44086.7	30686.7	46688	25117.7	25553.7	31090.3	48983.7	40359.7	49272.3	33928.7	31489	31724.3	48368	46144.3	49444.7	0.664424	4.29019	0.00090504	0.0258691	0.762409	4.92289	0.00028946	0.00882532	0.567678	3.66551	0.00291067	0.031757	0.208324	1.34515	0.201873	0.662606	0.268332	1.73262	0.107115	0.80225
GFM1	Elongation factor G, mitochondrial	Mitochondrial GTPase that catalyzes the GTP-dependent ribosomal translocation step during translation elongation. During this step, the ribosome changes from the pre-translocational (PRE) to the post-translocational (POST) state as the newly formed A-site-bound peptidyl-tRNA and P-site-bound deacylated tRNA move to the P and E sites, respectively. Catalyzes the coordinated movement of the two tRN…	Elongation factor G mitochondrial OS Homo sapiens GN GFM1 PE 1 SV 2	Q96RP9	EFGM_HUMAN	2416.42	84156	6.58	33	72.04	0	13498.7	12862.7	13040	25374.7	18256.3	19288.3	13964.7	12414.7	14306	23936.3	18488.3	19350	11985.3	17120.7	13163.3	22637.3	19378	20961.3	0.660148	4.01965	0.00149445	0.0351997	0.595865	3.62823	0.00312397	0.0387881	0.589071	3.58686	0.00337935	0.0354605	-0.0204538	-0.124543	0.902815	1	0.0137787	0.0838986	0.934432	1
CCDC86	Coiled-coil domain-containing protein 86		Coiled coil domain containing protein 86 OS Homo sapiens GN CCDC86 PE 1 SV 1	Q9H6F5	CCD86_HUMAN	4472.08	40349.7	10.81	9	45.56	0	41758	42231	42400.3	62124	64987	68881.7	35273.7	44199.7	35482.7	57682.3	67314.3	68103.7	44281.3	42319.3	42014	59601.3	65244.7	62673	0.631652	5.60398	8.99868e-05	0.00783885	0.752329	6.67463	1.63329e-05	0.00172243	0.543377	4.82081	0.000346724	0.00839005	-0.024215	-0.214834	0.833274	1	-0.0634568	-0.562985	0.58315	1
MAK16	Protein MAK16 homolog		Protein MAK16 homolog OS Homo sapiens GN MAK16 PE 1 SV 2	Q9BXY0	MAK16_HUMAN	4593.37	35710.8	5.09	13	65.67	0	12426	12727.7	12376.3	21117	15687	21456	11073	10309	11774	17336.7	15868.3	20119.7	13905.3	16692.7	12936.7	23523.3	20848.7	25144.3	0.620108	4.12591	0.00122614	0.0304482	0.680627	4.52858	0.000585643	0.0139929	0.679283	4.51964	0.000595215	0.0114738	-0.120251	-0.800096	0.438219	0.787467	0.264962	1.76294	0.101698	0.793743
ATP5B	ATP synthase subunit beta, mitochondrial	Mitochondrial membrane ATP synthase (F(1)F(0) ATP synthase or Complex V) produces ATP from ADP in the presence of a proton gradient across the membrane which is generated by electron transport complexes of the respiratory chain. F-type ATPases consist of two structural domains, F(1) - containing the extramembraneous catalytic core, and F(0) - containing the membrane proton channel, linked togethe…	ATP synthase subunit beta mitochondrial OS Homo sapiens GN ATP5B PE 1 SV 3	P06576	ATPB_HUMAN	66161.1	56560	5.1	25	82.23	0	297851	258065	253232	423314	375169	414712	277320	241901	252929	472206	347288	356656	291085	256920	262099	422356	356260	409498	0.586196	4.28289	0.000917279	0.026083	0.595125	4.34813	0.000813701	0.0170442	0.55079	4.02421	0.00148176	0.0209586	-0.0570983	-0.417175	0.683447	0.949318	-0.0320436	-0.234118	0.818588	1
SHMT2	Serine hydroxymethyltransferase, mitochondrial	Contributes to the de novo mitochondrial thymidylate biosynthesis pathway via its role in glycine and tetrahydrofolate metabolism. Thymidylate biosynthesis is required to prevent uracil accumulation in mtDNA (PubMed:21876188). Interconversion of serine and glycine (PubMed:25619277). Associates with mitochondrial DNA (PubMed:18063578). Plays a role in the deubiquitination of target proteins as com…	Serine hydroxymethyltransferase mitochondrial OS Homo sapiens GN SHMT2 PE 1 SV 3	P34897	GLYM_HUMAN	43192.5	56449.3	8.58	34	82.94	0	130096	108726	118686	177612	150097	183038	108226	113219	98172	157986	149438	151862	126798	140831	117239	223331	161454	181683	0.513111	3.69713	0.00274138	0.0491776	0.525182	3.78411	0.00232572	0.0316715	0.548589	3.95276	0.00169359	0.0228927	-0.14822	-1.06797	0.305216	0.72954	0.141652	1.02065	0.326282	0.921635
GNA15	Guanine nucleotide-binding protein subunit alpha-15	Guanine nucleotide-binding proteins (G proteins) are involved as modulators or transducers in various transmembrane signaling systems.	Guanine nucleotide binding protein subunit alpha 15 OS Homo sapiens GN GNA15 PE 1 SV 2	P30679	GNA15_HUMAN	943.547	44024.3	8.57	8	40.37	0				3254.67	151336	426655	212285		417146	354265	408557	2614				3395.33	146228	3618.67	15.8596	4.00209	0.00154427	0.0359108	4.02047	1.01454	0.329075	0.584076	13.5698	3.42426	0.00460614	0.0437344	0.282798	0.0713626	0.94421	1	-2.28986	-0.577835	0.573378	1
HECTD4	Probable E3 ubiquitin-protein ligase HECTD4	E3 ubiquitin-protein ligase which accepts ubiquitin from an E2 ubiquitin-conjugating enzyme in the form of a thioester and then directly transfers the ubiquitin to targeted substrates.	Probable E3 ubiquitin protein ligase HECTD4 OS Homo sapiens GN HECTD4 PE 1 SV 5	Q9Y4D8	HECD4_HUMAN	1018.55	444990	5.76	18	11.76	0				27141.3	45603	16487	116983	83219	34432.5		45236	60929	95191	37906.7	47509.5	19989	36312.7	14411	14.7381	4.97742	0.000263001	0.012887	-5.63068	-1.90162	0.0799133	0.271557	-1.34484	-0.454185	0.657284	0.872985	-4.28473	-1.44706	0.17187	0.628807	-0.321353	-0.108529	0.915255	1
NUP210	Nuclear pore membrane glycoprotein 210	Nucleoporin essential for nuclear pore assembly and fusion, nuclear pore spacing, as well as structural integrity.	Nuclear pore membrane glycoprotein 210 OS Homo sapiens GN NUP210 PE 1 SV 3	Q8TEM1	PO210_HUMAN	2129.74	206024	6.33	30	28.88	0				24594.7	18029.7	17673	2985.5		6794	18238	13513.3	10645.7	1296	2022		16640.7	18595.3	17631	14.2779	4.72839	0.00040877	0.0164951	5.66019	1.87448	0.0838116	0.27675	6.99597	2.31685	0.0377096	0.164246	-0.526189	-0.174257	0.864383	1	-0.174157	-0.0576754	0.954896	1
HPCA	Neuron-specific calcium-binding protein hippocalcin	May be involved in the calcium-dependent regulation of rhodopsin phosphorylation. Binds two calcium ions.	Neuron specific calcium binding protein hippocalcin OS Homo sapiens GN HPCA PE 1 SV 2	P84074	HPCA_HUMAN	6264.75	22541.5	4.68	11	81.87	0				16871.1	28645.9	3058.17	1921.36	4622.59	3102.51		16784.3		2809.51	5460.05	2688.49	1786.34	5380.75	2885.04	13.4758	4.99883	0.000253309	0.0127444	-6.88275	-2.55315	0.0242497	0.137482	-0.190789	-0.0707731	0.94467	1	-8.79748	-3.26342	0.00626346	0.31832	-1.91168	-0.709135	0.490927	0.95776
OPA3	Optic atrophy 3 protein	May play some role in mitochondrial processes.	Optic atrophy 3 protein OS Homo sapiens GN OPA3 PE 1 SV 1	Q9H6K4	OPA3_HUMAN	933.322	20167.4	9.24	3	18.99	0				8881.33	9955	16269	9753	10181	5559.5	7281.5			5751	5801	6351.67	8596.67		6366	13.4627	3.97269	0.00163158	0.0376222	-8.72543	-2.57478	0.023281	0.13411	-3.97307	-1.17241	0.262343	0.536816	-9.18593	-2.71067	0.0180019	0.443314	-4.89396	-1.44415	0.17267	0.893977
RSL24D1	Probable ribosome biogenesis protein RLP24	Involved in the biogenesis of the 60S ribosomal subunit. Ensures the docking of GTPBP4/NOG1 to pre-60S particles (By similarity).	Probable ribosome biogenesis protein RLP24 OS Homo sapiens GN RSL24D1 PE 1 SV 1	Q9UHA3	RLP24_HUMAN	3717.79	19906.3	10.43	5	35.58	0				11089.3	10886	11449	3187.5	6192	7836.5	10137	6996.5	6384.33		5898		14348	4821	1475	13.4435	5.59096	9.19643e-05	0.00788594	0.516464	0.214791	0.833307	0.98095	8.0151	3.33337	0.00547926	0.0481123	-0.536579	-0.223156	0.826928	1	-1.25295	-0.521084	0.611185	1
MAP2K7	Dual specificity mitogen-activated protein kinase kinase 7	Dual specificity protein kinase which acts as an essential component of the MAP kinase signal transduction pathway. Essential component of the stress-activated protein kinase/c-Jun N-terminal kinase (SAP/JNK) signaling pathway. With MAP2K4/MKK4, is the one of the only known kinase to directly activate the stress-activated protein kinase/c-Jun N-terminal kinases MAPK8/JNK1, MAPK9/JNK2 and MAPK10/J…	Dual specificity mitogen activated protein kinase kinase 7 OS Homo sapiens GN MAP2K7 PE 1 SV 2	O14733	MP2K7_HUMAN	552.774	47941.2	9.47	2	10.98	0				5165	5134	5020	6152	6313	6151.5	5051				6177	5440	4240	3615	4793	12.3182	3.77136	0.00238236	0.0459903	-8.49858	-2.60193	0.0221181	0.131084	3.69827	1.13226	0.278242	0.557093	-8.21737	-2.51583	0.0260135	0.46632	-0.285786	-0.0874964	0.931628	1
DUSP11	RNA/RNP complex-1-interacting phosphatase	Possesses RNA 5'-triphosphatase and diphosphatase activities, but displays a poor protein-tyrosine phosphatase activity. In addition, has phosphatase activity with ATP, ADP and O-methylfluorescein phosphate (in vitro). Binds to RNA. May participate in nuclear mRNA metabolism.	RNA RNP complex 1 interacting phosphatase OS Homo sapiens GN DUSP11 PE 1 SV 1	O75319	DUS11_HUMAN	911.895	39281	9.66	5	24.24	0				6793.67	4129	3530	4643.33	5355	5254	3349	1930	5008	5850	3876		4116	6084		12.176	3.75718	0.00244703	0.0459903	-0.670762	-0.206979	0.839275	0.983885	0.0477423	0.014732	0.988473	1	-0.53753	-0.165867	0.870847	1	-3.98318	-1.2291	0.2411	0.909456
SNIP1	Smad nuclear-interacting protein 1	Down-regulates NF-kappa-B signaling by competing with RELA for CREBBP/EP300 binding. Involved in the microRNA (miRNA) biogenesis. May be involved in cyclin-D1/CCND1 mRNA stability through the SNARP complex which associates with both the 3'end of the CCND1 gene and its mRNA.	Smad nuclear interacting protein 1 OS Homo sapiens GN SNIP1 PE 1 SV 1	Q8TAD8	SNIP1_HUMAN	966.419	45834.6	10.36	7	41.16	0				6902.5	3655	2335				3690.67	2844.33	7616		2110		6214	2725.33		11.9263	3.89354	0.0018926	0.0403795	12.0731	3.94147	0.0017298	0.0264166	4.32352	1.41148	0.181891	0.432691	0.14682	0.0479316	0.962509	1	-3.92157	-1.28026	0.223118	0.906389
PRKAR1B	cAMP-dependent protein kinase type I-beta regulatory subunit	Regulatory subunit of the cAMP-dependent protein kinases involved in cAMP signaling in cells.	cAMP dependent protein kinase type I beta regulatory subunit OS Homo sapiens GN PRKAR1B PE 1 SV 4	P31321	KAP1_HUMAN	1888.37	43415.2	5.39	10	42.26	0				2320.24	2355.2	5511.29	3273.72	4074.93		2721.78	3188.52	4695.39	3903.87	3851.38	3652.98				11.6038	5.22547	0.000170904	0.0104214	3.85908	1.73784	0.106164	0.309416	-11.8926	-5.35554	0.00013679	0.00475127	0.145322	0.0654419	0.948831	1	-11.6038	-5.22547	0.000170904	0.104214
LSR	Lipolysis-stimulated lipoprotein receptor	Probable role in the clearance of triglyceride-rich lipoprotein from blood. Binds chylomicrons, LDL and VLDL in presence of free fatty acids and allows their subsequent uptake in the cells (By similarity).	Lipolysis stimulated lipoprotein receptor OS Homo sapiens GN LSR PE 1 SV 4	Q86X29	LSR_HUMAN	2808.33	72579.5	7.85	16	36.83	0			5190.67	23794.3	7841.67	21411	3454	4572	5382.5	15870.7	9440.67	15753	3749	2520.5	5464	18854	11016	16605.3	9.83989	4.21746	0.00103491	0.0279783	1.59823	0.685015	0.505522	0.715766	2.02027	0.865903	0.402446	0.660218	-0.253076	-0.108471	0.9153	1	-0.0707008	-0.0303029	0.976292	1
FTH1	Ferritin heavy chain	Stores iron in a soluble, non-toxic, readily available form. Important for iron homeostasis. Has ferroxidase activity. Iron is taken up in the ferrous form and deposited as ferric hydroxides after oxidation. Also plays a role in delivery of iron to cells. Mediates iron uptake in capsule cells of the developing kidney (By similarity).	Ferritin heavy chain OS Homo sapiens GN FTH1 PE 1 SV 2	P02794	FRIH_HUMAN	11183.5	21396.8	5.19	8	74.32	0	4251.33	5370	14933.7	79948.3	36341.7	35284.7	15537.7	10187.3	21781	57781.3	39026	60115.3	10012.7	6594	19040	20955	49203.3	36568.3	2.74386	5.05026	0.000231532	0.0122492	1.76565	3.24979	0.00642894	0.0605181	1.63542	3.0101	0.0101705	0.0713759	0.134342	0.247265	0.808616	1	-0.481016	-0.885343	0.392263	0.929272
HMOX1	Heme oxygenase 1	Heme oxygenase cleaves the heme ring at the alpha methene bridge to form biliverdin. Biliverdin is subsequently converted to bilirubin by biliverdin reductase. Under physiological conditions, the activity of heme oxygenase is highest in the spleen, where senescent erythrocytes are sequestrated and destroyed. Exhibits cytoprotective effects since excess of free heme sensitizes cells to undergo apo…	Heme oxygenase 1 OS Homo sapiens GN HMOX1 PE 1 SV 1	P09601	HMOX1_HUMAN	8985.42	32818.7	8.79	14	60.07	0	3673	2538	2482.67	22264.7	9227	14582.7	1972.5	5091	9179	18280.7	11485.3	6714	4176.67	5555.67	3905	42083	15916	13265.3	2.33832	4.04703	0.00142001	0.0341799	1.31136	2.26962	0.0411463	0.186775	2.20493	3.81616	0.00218929	0.0263977	-0.362496	-0.627387	0.541411	0.847797	0.522782	0.9048	0.382248	0.929272
PEX14	Peroxisomal membrane protein PEX14	Peroxisome membrane protein that is an essential component of the peroxisomal import machinery. Functions as a docking factor for the predominantly cytoplasmic PTS1 receptor (PEX5). Plays a key role for peroxisome movement through a direct interaction with tubulin.	Peroxisomal membrane protein PEX14 OS Homo sapiens GN PEX14 PE 1 SV 1	O75381	PEX14_HUMAN	1894.85	41293.7	4.68	10	49.07	0	6347	6050.5	3322.33	27196	17030.7	21299	10629	4508.67	7044.67	23621	9899	17682.7	11002.5	9899	12761	23352.7	17758.3	21016.7	2.09069	5.6715	8.04263e-05	0.00783885	1.20467	3.26795	0.00620945	0.059576	0.882837	2.3949	0.0326206	0.149815	-0.418157	-1.13435	0.277398	0.714489	-0.0595638	-0.161581	0.874153	1
WDHD1	WD repeat and HMG-box DNA-binding protein 1	Acts as a replication initiation factor that brings together the MCM2-7 helicase and the DNA polymerase alpha/primase complex in order to initiate DNA replication.	WD repeat and HMG box DNA binding protein 1 OS Homo sapiens GN WDHD1 PE 1 SV 1	O75717	WDHD1_HUMAN	2411.19	127450	5.28	43	66.78	0	20662	16304.7	13709	22264.7	157631	96724	35104	21274	28349.3	23015.7	19316.7	20468.7	25159	26981.3	14518.3	26775.7	23019.3	22985.7	2.06652	3.89373	0.00189194	0.0403795	-0.406038	-0.765057	0.45808	0.675247	0.17452	0.328831	0.747589	0.939494	-1.74037	-3.27921	0.00607717	0.31832	-1.52751	-2.87813	0.0130876	0.612773
UPP1	Uridine phosphorylase 1	Catalyzes the reversible phosphorylytic cleavage of uridine and deoxyuridine to uracil and ribose- or deoxyribose-1-phosphate (PubMed:7488099). The produced molecules are then utilized as carbon and energy sources or in the rescue of pyrimidine bases for nucleotide synthesis.	Uridine phosphorylase 1 OS Homo sapiens GN UPP1 PE 1 SV 1	Q16831	UPP1_HUMAN	2201.2	34675.8	7.8	15	50	0	3788	5669.33	9592	23708.7	25566	22367.3	10298.3	13888.7	15593.7	11368.3	20274.7	18076	15908	11421.7	11189	24799	16237.3	18230.7	2.01326	6.27416	3.03546e-05	0.00520582	0.300479	0.93642	0.36635	0.61562	0.617412	1.92412	0.0768075	0.256555	-0.567388	-1.76822	0.100779	0.546128	-0.295009	-0.919372	0.374863	0.929272
UBE4B	Ubiquitin conjugation factor E4 B	Ubiquitin-protein ligase that probably functions as an E3 ligase in conjunction with specific E1 and E2 ligases. May also function as an E4 ligase mediating the assembly of polyubiquitin chains on substrates ubiquitinated by another E3 ubiquitin ligase.	Ubiquitin conjugation factor E4 B OS Homo sapiens GN UBE4B PE 1 SV 1	O95155	UBE4B_HUMAN	636.31	147554	6.1	30	40.63	0	6771.33	7455	5963.33	57712.3	20289	13027.3	6217.33	7327.67	11476.3	20258.7	20967	23522	7662	9047.67	7916.33	6771	17678.7	7880.33	1.88756	4.04801	0.00141741	0.0341799	1.41862	3.04233	0.00956243	0.0770611	0.260471	0.558597	0.586055	0.810893	-0.203485	-0.436387	0.66981	0.942068	-1.33836	-2.8702	0.0132872	0.612773
NFIC	Nuclear factor 1 C-type	Recognizes and binds the palindromic sequence 5'-TTGGCNNNNNGCCAA-3' present in viral and cellular promoters and in the origin of replication of adenovirus type 2. These proteins are individually capable of activating transcription and replication.	Nuclear factor 1 C type OS Homo sapiens GN NFIC PE 1 SV 2	P08651	NFIC_HUMAN	1228.18	56131.3	8.42	8	36.81	0	14387	2423.5	4019	21873.7	19879.3	15993.3	13890	16969	16028.3	44838	36904	24020	4963.5	4369	3057	15202	20537.7	28316.5	1.87742	3.7346	0.00255372	0.0473474	1.13167	2.25114	0.0425704	0.191279	2.35277	4.68017	0.000445618	0.00970457	0.838234	1.66743	0.119638	0.56977	0.11541	0.229575	0.822042	1
RECQL	ATP-dependent DNA helicase Q1	DNA helicase that may play a role in the repair of DNA that is damaged by ultraviolet light or other mutagens. Exhibits a magnesium-dependent ATP-dependent DNA-helicase activity that unwinds single- and double-stranded DNA in a 3'-5' direction.	ATP dependent DNA helicase Q1 OS Homo sapiens GN RECQL PE 1 SV 3	P46063	RECQ1_HUMAN	2915.35	74484	7.79	22	53.47	0	4526.67	3971	4063.67	12760.3	21590.3	9650.33	7502	5779	6793.33	13903.3	11511.7	9403.33	5223.67	4210.67	4359	11249.3	10525.7	14527.7	1.72835	6.80796	1.33515e-05	0.00276242	0.784356	3.08958	0.00873575	0.0733055	1.38821	5.46818	0.000113014	0.00433723	-0.273626	-1.07781	0.300966	0.72647	-0.209371	-0.824712	0.424604	0.92957
CD276	CD276 antigen	May participate in the regulation of T-cell-mediated immune response. May play a protective role in tumor cells by inhibiting natural-killer mediated cell lysis as well as a role of marker for detection of neuroblastoma cells. May be involved in the development of acute and chronic transplant rejection and in the regulation of lymphocytic activity at mucosal surfaces. Could also play a key role i…	CD276 antigen OS Homo sapiens GN CD276 PE 1 SV 1	Q5ZPR3	CD276_HUMAN	2380.83	57976.9	4.58	7	28.09	0	3286	6913	6847	18387.7	13887.7	17661.3	9975.33	7568	6784.67	19468.7	13093	16817	6896.5	3112.33	3410	18051	10700	16583.7	1.61907	4.56736	0.000545957	0.0192065	1.02161	2.88193	0.0129929	0.0930878	1.81694	5.12554	0.000203112	0.00622087	-0.0244202	-0.0688889	0.94614	1	-0.164549	-0.464189	0.650291	1
FABP5	Fatty acid-binding protein, epidermal	High specificity for fatty acids. Highest affinity for C18 chain length. Decreasing the chain length or introducing double bonds reduces the affinity. May be involved in keratinocyte differentiation.	Fatty acid binding protein epidermal OS Homo sapiens GN FABP5 PE 1 SV 3	Q01469	FABP5_HUMAN	37998.5	15506.6	6.8	8	91.11	0	16858	17272	15319	43758	38113.3	63940.7	11741.3	22221.3	23880	40465	43330	32415.3	19267.3	21832.7	14569.3	30195.7	26975	27280.7	1.52641	5.74611	7.10912e-05	0.00780297	1.06308	4.00193	0.00154473	0.0252343	0.619392	2.33169	0.0366873	0.161979	-0.302613	-1.13918	0.275453	0.714489	-0.754224	-2.83925	0.0140949	0.618823
TSPO	Translocator protein	Can bind protoporphyrin IX and may play a role in the transport of porphyrins and heme (By similarity). Promotes the transport of cholesterol across mitochondrial membranes and may play a role in lipid metabolism (PubMed:24814875), but its precise physiological role is controversial. It is apparently not required for steroid hormone biosynthesis. Was initially identified as peripheral-type benzod…	Translocator protein OS Homo sapiens GN TSPO PE 1 SV 3	P30536	TSPOA_HUMAN	2928.97	18942	9.55	2	9.47	0	22534	32713	12136.5	54145	54219.5	66854.5	51282	25215	35398	72149	42957.5	39925	26910	45665	51829.5	62409.5	56053	54751	1.48506	3.96231	0.00166359	0.0376806	0.478248	1.27601	0.224568	0.476024	0.529467	1.41267	0.181549	0.432439	-0.221823	-0.591846	0.564238	0.866393	-0.0117406	-0.031325	0.975492	1
ITGB4	Integrin beta-4	Integrin alpha-6/beta-4 is a receptor for laminin. Plays a critical structural role in the hemidesmosome of epithelial cells. Is required for the regulation of keratinocyte polarity and motility. ITGA6:ITGB4 binds to NRG1 (via EGF domain) and this binding is essential for NRG1-ERBB signaling (PubMed:20682778). ITGA6:ITGB4 binds to IGF1 and this binding is essential for IGF1 signaling (PubMed:2235…	Integrin beta 4 OS Homo sapiens GN ITGB4 PE 1 SV 5	P16144	ITB4_HUMAN	4597	205874	5.67	58	62.24	0	10589.3	8118.33	18675	42345.3	29610.7	26297.3	10473.3	9310	21394	33135.3	24873	28890	9491.67	8827.33	11287.7	32330.7	27950	20890	1.45334	4.17869	0.00111184	0.0281187	1.17084	3.36646	0.00514359	0.0531601	1.43959	4.13915	0.00119637	0.0184949	-0.156567	-0.450168	0.660102	0.933074	-0.268215	-0.771182	0.454568	0.9436
FAM208A	Protein TASOR	Component of the HUSH complex, a multiprotein complex that mediates epigenetic repression. The HUSH complex is recruited to genomic loci rich in H3K9me3 and is probably required to maintain transcriptional silencing by promoting recruitment of SETDB1, a histone methyltransferase that mediates further deposition of H3K9me3.	Protein TASOR OS Homo sapiens GN FAM208A PE 1 SV 3	Q9UK61	TASOR_HUMAN	980.566	190572	5.44	33	33.95	0	5662	5679.67	6997.33	35335.7	13239.7	9165.67	7336.67	6355.67	6474.33	19885.3	15248	13810.7	5450.67	6168	6456.67	11073	11429	11132	1.41725	4.00505	0.00153576	0.0359108	1.26454	3.57349	0.00346629	0.0408219	0.899294	2.54134	0.0247952	0.126465	-0.0114105	-0.0322452	0.974773	1	-0.535256	-1.51259	0.15462	0.869594
AARS2	Alanine--tRNA ligase, mitochondrial	Catalyzes the attachment of alanine to tRNA(Ala) in a two-step reaction: alanine is first activated by ATP to form Ala-AMP and then transferred to the acceptor end of tRNA(Ala). Also edits incorrectly charged tRNA(Ala) via its editing domain.	Alanine tRNA ligase mitochondrial OS Homo sapiens GN AARS2 PE 1 SV 1	Q5JTZ9	SYAM_HUMAN	735.391	108367	5.82	18	28.83	0	3549	3422	4375	13329	12919.7	5507.67	3872.67	6155.67	2927.33	7391	4430	5344	4130.33	3979	2658.5	7534.67	9164.33	7454.33	1.38574	3.91881	0.00180492	0.0394637	0.441953	1.24982	0.233684	0.483581	1.18589	3.35363	0.00527116	0.0472682	-0.81271	-2.2983	0.0390251	0.511145	-0.293907	-0.831155	0.421086	0.929429
EEF1A2	Elongation factor 1-alpha 2	This protein promotes the GTP-dependent binding of aminoacyl-tRNA to the A-site of ribosomes during protein biosynthesis.	Elongation factor 1 alpha 2 OS Homo sapiens GN EEF1A2 PE 1 SV 1	Q05639	EF1A2_HUMAN	30189.6	50812.4	9.35	19	80.35	0	10021.2	17847	11283.4	30785.3	27302.2	41071.2	11255.1	12923	16048	11934.4	15274.3	18076.2	17627.4	17709	12114.5	28890.3	22789	25364.4	1.36541	5.34163	0.000140071	0.00904356	0.165791	0.648592	0.528041	0.736439	0.714194	2.794	0.0153641	0.0943155	-1.12963	-4.41925	0.000714459	0.261397	-0.349208	-1.36614	0.195365	0.906389
AK4	Adenylate kinase 4, mitochondrial	Involved in maintaining the homeostasis of cellular nucleotides by catalyzing the interconversion of nucleoside phosphates. Efficiently phosphorylates AMP and dAMP using ATP as phosphate donor, but phosphorylates only AMP when using GTP as phosphate donor. Also displays broad nucleoside diphosphate kinase activity.	Adenylate kinase 4 mitochondrial OS Homo sapiens GN AK4 PE 1 SV 1	P27144	KAD4_HUMAN	11875.3	25382.1	8.69	11	77.13	0	22673.7	17113.7	31414.3	58683.3	40944.3	77596.3	25293.3	18217.3	28301.7	47488	35690	47869.3	20932	19693	34120	50799.7	39430.3	64561.7	1.31163	4.18082	0.00110746	0.0281187	0.879047	2.80196	0.0151331	0.101653	1.0669	3.40073	0.00481771	0.044889	-0.400132	-1.27542	0.224772	0.685663	-0.17593	-0.560777	0.584611	1
YY1	Transcriptional repressor protein YY1	Proposed core component of the chromatin remodeling INO80 complex which is involved in transcriptional regulation, DNA replication and probably DNA repair; proposed to target the INO80 complex to YY1-responsive elements.	Transcriptional repressor protein YY1 OS Homo sapiens GN YY1 PE 1 SV 2	P25490	TYY1_HUMAN	3757.54	45168.9	5.78	10	29.71	0	10050	3558.75	5358.75	16636.7	13857.2	12591	9101	11143.7	10716.7	13105.3	7932.33	12670	8428.06	9905.33	11285.7	17079	13939.3	12755	1.30676	4.16328	0.00114403	0.0286687	0.0923979	0.294376	0.773179	0.943354	0.562755	1.79292	0.0965819	0.291152	-0.379968	-1.21056	0.247893	0.696121	0.0216848	0.0690869	0.945986	1
ORC3	Origin recognition complex subunit 3	Component of the origin recognition complex (ORC) that binds origins of replication. DNA-binding is ATP-dependent. The specific DNA sequences that define origins of replication have not been identified yet. ORC is required to assemble the pre-replication complex necessary to initiate DNA replication. Binds histone H3 and H4 trimethylation marks H3K9me3, H3K27me3 and H4K20me3.	Origin recognition complex subunit 3 OS Homo sapiens GN ORC3 PE 1 SV 1	Q9UBD5	ORC3_HUMAN	863.423	83337.8	7.38	16	31.5	0	3061.33	4775	3840.67	10793.3	8695.67	9001	3642.33	2445.33	4815.33	4452	8437.33	5772	3923.67	4159	4130	9285.33	7259.67	6538	1.30358	4.78195	0.000371522	0.0158055	0.779081	2.85792	0.0136021	0.0952147	0.902879	3.31205	0.00570724	0.0494028	-0.653951	-2.3989	0.0323784	0.488306	-0.312876	-1.14773	0.272031	0.914778
LENG1	Leukocyte receptor cluster member 1		Leukocyte receptor cluster member 1 OS Homo sapiens GN LENG1 PE 1 SV 1	Q96BZ8	LENG1_HUMAN	785.373	30529.1	10.11	3	17.8	0	1961	1996	2070	3527	7575	4547.33	4495.33	4417	2756	6158	4393	6869	4098.5	5385.33	3672	6238	4001	6565.5	1.30171	4.29553	0.000896206	0.0257507	0.587766	1.93957	0.0747386	0.262422	0.338483	1.11696	0.284492	0.56283	0.204305	0.674188	0.512157	0.828767	0.143845	0.474676	0.642996	1
SQSTM1	Sequestosome-1	Autophagy receptor that interacts directly with both the cargo to become degraded and an autophagy modifier of the MAP1 LC3 family. Required both for the formation and autophagic degradation of polyubiquitin-containing bodies, called ALIS (aggresome-like induced structures) and links ALIS to the autophagic machinery. Involved in midbody ring degradation. May regulate the activation of NFKB1 by TN…	Sequestosome 1 OS Homo sapiens GN SQSTM1 PE 1 SV 1	Q13501	SQSTM_HUMAN	66328.4	48485.6	4.93	15	64.77	0	120293	141509	166136	352357	304607	389559	117985	108286	250342	263110	249633	322024	147060	133364	196995	364643	273716	299789	1.29533	4.6245	0.000492493	0.0187695	0.908427	3.2432	0.00651058	0.0608689	0.984389	3.51439	0.0038789	0.0388456	-0.327728	-1.17003	0.263266	0.708529	-0.160907	-0.574457	0.575593	1
RCN1	Reticulocalbin-1	May regulate calcium-dependent activities in the endoplasmic reticulum lumen or post-ER compartment.	Reticulocalbin 1 OS Homo sapiens GN RCN1 PE 1 SV 1	Q15293	RCN1_HUMAN	27983.2	38890	4.67	18	77.64	0	74175.7	56872.7	80935.7	147708	133168	242615	108229	104795	151249	163583	160622	220259	103727	145657	119682	216031	179243	238630	1.26832	5.08651	0.000217358	0.0119286	0.584769	2.34518	0.0357804	0.17118	0.784446	3.14598	0.00784191	0.0594425	0.0927446	0.371947	0.716003	0.968555	0.317754	1.27433	0.225144	0.906389
IBA57	Putative transferase CAF17, mitochondrial	Involved in the maturation of mitochondrial 4Fe-4S proteins functioning late in the iron-sulfur cluster assembly pathway.	Putative transferase CAF17 mitochondrial OS Homo sapiens GN IBA57 PE 1 SV 1	Q5T440	CAF17_HUMAN	3007.69	38497.2	10.11	10	51.69	0	8264.33	5444	5674.33	14714	14282.7	16905.3	9349.33	4555	5102	18977.3	11238	10600.7	9052.67	8975	10045.7	14326.7	12779.3	11429.7	1.2661	4.55038	0.000562981	0.019379	1.12627	4.04784	0.00141786	0.0236512	0.452734	1.62714	0.128005	0.345412	-0.217353	-0.781172	0.448877	0.792866	-0.254526	-0.914773	0.377183	0.929272
RTKN	Rhotekin	Mediates Rho signaling to activate NF-kappa-B and may confer increased resistance to apoptosis to cells in gastric tumorigenesis. May play a novel role in the organization of septin structures.	Rhotekin OS Homo sapiens GN RTKN PE 1 SV 2	Q9BST9	RTKN_HUMAN	1061.85	63465.9	7.16	13	36.41	0	3900	3117	4441	10130.3	6087	11418.3	3346	3644.5	4226.67	4992	7176	4244	3094	5526	4012	5884	5811.67	5050	1.23482	4.49136	0.000626549	0.0207387	0.520068	1.89163	0.0813286	0.273655	0.443898	1.61458	0.130716	0.349935	-0.737025	-2.68076	0.0190529	0.450699	-0.675772	-2.45796	0.0289962	0.702643
SLC7A1	High affinity cationic amino acid transporter 1	High-affinity, low capacity permease involved in the transport of the cationic amino acids (arginine, lysine and ornithine) in non-hepatic tissues. May also function as an ecotropic retroviral leukemia receptor.	High affinity cationic amino acid transporter 1 OS Homo sapiens GN SLC7A1 PE 1 SV 1	P30825	CTR1_HUMAN	2130.78	68493.9	5.11	6	14.47	0	10163.3	11298.6	9343.83	26983	28297.8	18067.3	22201	18537.5	10033.5	21527	24598.4	23867.3	14050.5	13409	13920.5	35070.7	29348.4	34625.3	1.22809	4.93321	0.000284247	0.0133329	0.537918	2.1608	0.0502274	0.210579	1.25472	5.04017	0.000235644	0.00663925	-0.0421231	-0.169207	0.868273	1	0.456401	1.83335	0.0900478	0.793743
ERLIN2	Erlin-2	Component of the ERLIN1/ERLIN2 complex which mediates the endoplasmic reticulum-associated degradation (ERAD) of inositol 1,4,5-trisphosphate receptors (IP3Rs) such as ITPR1 (PubMed:19240031, PubMed:17502376). Promotes sterol-accelerated ERAD of HMGCR probably implicating an AMFR/gp78-containing ubiquitin ligase complex (PubMed:21343306). Involved in regulation of cellular cholesterol homeostasis…	Erlin 2 OS Homo sapiens GN ERLIN2 PE 1 SV 1	O94905	ERLN2_HUMAN	11502.6	38067.7	5.32	17	71.98	0	19668.6	19564.6	22674.3	51594.8	50812.5	41880.5	23158.1	20664	29888.7	52200.8	38593.7	28991.5	21403.9	21417.6	27337.3	41329.4	35598.6	42771	1.21779	5.85279	5.96741e-05	0.0068079	0.676587	3.25174	0.00640506	0.0604564	0.776001	3.72953	0.00257838	0.0290488	-0.303532	-1.4588	0.168665	0.628401	-0.267683	-1.28651	0.220997	0.906389
NFXL1	NF-X1-type zinc finger protein NFXL1		NF X1 type zinc finger protein NFXL1 OS Homo sapiens GN NFXL1 PE 1 SV 2	Q6ZNB6	NFXL1_HUMAN	1591.23	107784	8.28	25	50.82	0	9072	8023	9489.67	18023	21344	22502.3	9839.67	13544	11608.3	20065.3	11082	14295.7	7391.33	16377.3	12470.7	32264.7	23459	19842	1.21578	4.19853	0.00107176	0.0279919	0.34631	1.19594	0.253357	0.504927	1.10476	3.81516	0.00219343	0.0263977	-0.481717	-1.66355	0.120423	0.56977	0.264959	0.915001	0.377068	0.929272
GUF1	Translation factor GUF1, mitochondrial	Promotes mitochondrial protein synthesis. May act as a fidelity factor of the translation reaction, by catalyzing a one-codon backward translocation of tRNAs on improperly translocated ribosomes. Binds to mitochondrial ribosomes in a GTP-dependent manner.	Translation factor GUF1 mitochondrial OS Homo sapiens GN GUF1 PE 1 SV 1	Q8N442	GUF1_HUMAN	2178.91	74784.2	8.75	19	50.82	0	6453.67	4791.33	5663.33	14316.7	15440	9711.33	4884	4350.33	9709	12607.3	12452	8712	5082.33	6217.33	6029.67	15350	13940.7	11211.7	1.20509	4.19134	0.0010861	0.0279919	0.909536	3.16341	0.00758459	0.0682364	1.21801	4.23629	0.000999539	0.0164731	-0.21678	-0.75397	0.464481	0.802099	0.0534709	0.185974	0.855373	1
POLR1E	DNA-directed RNA polymerase I subunit RPA49	DNA-dependent RNA polymerase catalyzes the transcription of DNA into RNA using the four ribonucleoside triphosphates as substrates. Component of RNA polymerase I which synthesizes ribosomal RNA precursors. Appears to be involved in the formation of the initiation complex at the promoter by mediating the interaction between Pol I and UBTF/UBF (By similarity).	DNA directed RNA polymerase I subunit RPA49 OS Homo sapiens GN POLR1E PE 1 SV 2	Q9GZS1	RPA49_HUMAN	4222.82	54475.4	8.63	18	54.05	0	11510	9973.67	10271.3	35032.7	18649.3	20657	12279.7	11641.3	9791	22130.7	20173	19283	12822.3	15124	10050.7	17271.3	24775.7	18779.7	1.17218	5.09108	0.000215637	0.0119286	0.873523	3.79395	0.00228291	0.0312434	0.681184	2.95857	0.0112236	0.0767061	-0.21621	-0.939061	0.365043	0.758848	-0.249317	-1.08285	0.298806	0.921635
ESF1	ESF1 homolog	May constitute a novel regulatory system for basal transcription. Negatively regulates ABT1 (By similarity).	ESF1 homolog OS Homo sapiens GN ESF1 PE 1 SV 1	Q9H501	ESF1_HUMAN	2099.64	99195.5	4.82	32	60.05	0	9433.33	6383.67	5977.5	13855	16433.3	18014.7	6150.67	12218.3	7523.67	15175	11560	15597.3	10041	12078.3	6658.33	20805.3	13264.3	18491.3	1.16998	3.94899	0.00170561	0.0380662	0.758178	2.55905	0.0239818	0.136811	0.886525	2.99225	0.0105237	0.0730702	-0.194675	-0.65708	0.522743	0.832747	0.105045	0.354554	0.728683	1
MORF4L1	Mortality factor 4-like protein 1	Component of the NuA4 histone acetyltransferase (HAT) complex which is involved in transcriptional activation of select genes principally by acetylation of nucleosomal histones H4 and H2A. This modification may both alter nucleosome - DNA interactions and promote interaction of the modified histones with other proteins which positively regulate transcription. This complex may be required for the …	Mortality factor 4 like protein 1 OS Homo sapiens GN MORF4L1 PE 1 SV 2	Q9UBU8	MO4L1_HUMAN	1557.08	41587.6	9.6	8	27.9	0	6807	12355.7	14649.7	27493	26824.3	18668.3	14194	19412.7	15655.7	27484.3	18456.3	26793.3	17002.7	13150	15798.3	26641	21575.7	29469.7	1.16061	4.18782	0.0010932	0.0279919	0.55185	1.99124	0.0681861	0.249556	0.753857	2.72014	0.0176809	0.103479	-0.00619976	-0.0223706	0.982497	1	0.0996903	0.359712	0.724914	1
UGCG	Ceramide glucosyltransferase	Catalyzes the first glycosylation step in glycosphingolipid biosynthesis, the transfer of glucose to ceramide. May also serve as a "flippase".	Ceramide glucosyltransferase OS Homo sapiens GN UGCG PE 1 SV 1	Q16739	CEGT_HUMAN	6524.05	45481.1	7.69	11	56.09	0	11594.4	11113.3	16274	32994.3	25903.3	27347.3	17579.7	16061.7	19628.7	25037.3	29074.7	17466	8606.67	7310.67	11945	29165.3	18417	18916.7	1.15942	4.5851	0.000528746	0.0192065	0.399282	1.57901	0.138662	0.35543	1.25222	4.95207	0.000274971	0.00729713	-0.292775	-1.15782	0.268038	0.713383	-0.400585	-1.58416	0.137485	0.847965
ERAL1	GTPase Era, mitochondrial	Probable GTPase that plays a role in the mitochondrial ribosomal small subunit assembly. Specifically binds the 12S mitochondrial rRNA (12S mt-rRNA) to a 33 nucleotide section delineating the 3' terminal stem-loop region. May act as a chaperone that protects the 12S mt-rRNA on the 28S mitoribosomal subunit during ribosomal small subunit assembly.	GTPase Era mitochondrial OS Homo sapiens GN ERAL1 PE 1 SV 2	O75616	ERAL1_HUMAN	3225.72	48863.4	9.02	18	67.73	0	8656.33	8952	13732.3	27206.7	17733.7	24228.3	12313.7	11636.7	12258	23322	17979	16398.3	10780.7	15157.7	11957	20051	15309	19766	1.15241	5.15437	0.000193214	0.0111617	0.656254	2.93523	0.0117355	0.0879212	0.544872	2.43705	0.0301531	0.142289	-0.255186	-1.14137	0.274573	0.714489	-0.315342	-1.41043	0.182195	0.906389
MTO1	Protein MTO1 homolog, mitochondrial	Involved in the 5-carboxymethylaminomethyl modification (mnm(5)s(2)U34) of the wobble uridine base in mitochondrial tRNAs.	Protein MTO1 homolog mitochondrial OS Homo sapiens GN MTO1 PE 1 SV 2	Q9Y2Z2	MTO1_HUMAN	744.761	80762.4	8.27	14	31.8	0	3047.5	1498	2287.33	6981.33	3993.5	3951	2026	2350.67	3070	4700.33	4720.67	4094	3459	4013	2459.5	5423.33	5708.33	4713.67	1.13264	3.92397	0.00178753	0.0392852	0.878164	3.04236	0.00956187	0.0770611	0.698387	2.41953	0.0311564	0.144904	-0.0926925	-0.321129	0.753284	0.991402	0.135206	0.468414	0.647347	1
SNX5	Sorting nexin-5	Involved in several stages of intracellular trafficking. Interacts with membranes containing phosphatidylinositol 3-phosphate (PtdIns(3P)) or phosphatidylinositol 3,4-bisphosphate (PtdIns(3,4)P2) (PubMed:15561769). Acts in part as component of the retromer membrane-deforming SNX-BAR subcomplex. The SNX-BAR retromer mediates retrograde transport of cargo proteins from endosomes to the trans-Golgi …	Sorting nexin 5 OS Homo sapiens GN SNX5 PE 1 SV 1	Q9Y5X3	SNX5_HUMAN	4585.97	47101.7	6.31	22	74.26	0	15863.3	21721	8654.67	33259.3	29775.3	31305.3	14356.3	19012.7	22141	15021.7	23455.3	24532.3	20517.3	23494	16538.7	28189.7	23889.3	23645.3	1.12592	3.76838	0.00239579	0.0459903	0.172084	0.575954	0.574611	0.78032	0.332688	1.11348	0.285927	0.563835	-0.614187	-2.05565	0.0607593	0.538686	-0.320387	-1.07232	0.303335	0.921635
PGAM5	Serine/threonine-protein phosphatase PGAM5, mitochondrial	Displays phosphatase activity for serine/threonine residues, and, dephosphorylates and activates MAP3K5 kinase. Has apparently no phosphoglycerate mutase activity. May be regulator of mitochondrial dynamics. Substrate for a KEAP1-dependent ubiquitin ligase complex. Contributes to the repression of NFE2L2-dependent gene expression. Acts as a central mediator for programmed necrosis induced by TNF,…	Serine threonine protein phosphatase PGAM5 mitochondrial OS Homo sapiens GN PGAM5 PE 1 SV 2	Q96HS1	PGAM5_HUMAN	4771.98	32232.6	8.89	14	83.74	0	15411.3	15669.7	16630	40750.3	34309.7	29450.7	21912	15578.7	19359.7	31660	23892.7	18475.3	19244.7	20473	18899.3	32362.7	26931.7	18204.7	1.11928	4.84731	0.000330807	0.0146254	0.360145	1.5597	0.143149	0.362029	0.363794	1.5755	0.139468	0.363425	-0.519613	-2.25032	0.0426347	0.51811	-0.458578	-1.98599	0.068827	0.793743
ABR	Active breakpoint cluster region-related protein	GTPase-activating protein for RAC and CDC42. Promotes the exchange of RAC or CDC42-bound GDP by GTP, thereby activating them.	Active breakpoint cluster region related protein OS Homo sapiens GN ABR PE 2 SV 2	Q12979	ABR_HUMAN	1299.41	98168.3	6.09	29	52.62	0	6001.67	7705	4646.67	11293.3	13410	13943.3	6284	8217.67	9843.33	6427.67	10423	10056.7	7005	6288.33	9121.33	11104	10727.3	9870.67	1.0988	4.56129	0.000551978	0.0192946	0.13549	0.562442	0.583509	0.788549	0.516295	2.14323	0.0518592	0.201703	-0.5493	-2.28024	0.0403488	0.514774	-0.281565	-1.16882	0.263734	0.913733
MCM6	DNA replication licensing factor MCM6	Acts as component of the MCM2-7 complex (MCM complex) which is the putative replicative helicase essential for 'once per cell cycle' DNA replication initiation and elongation in eukaryotic cells. The active ATPase sites in the MCM2-7 ring are formed through the interaction surfaces of two neighboring subunits such that a critical structure of a conserved arginine finger motif is provided in trans…	DNA replication licensing factor MCM6 OS Homo sapiens GN MCM6 PE 1 SV 1	Q14566	MCM6_HUMAN	10262	93858.9	5.12	34	63.7	0	41357.3	40781.3	35516.3	103217	77083.3	70695.3	52615	49490.3	44901.7	86608	79922.3	59413.3	52688.7	51396.7	36657.3	80823.3	83418	66804.7	1.07702	5.52448	0.000102795	0.0081759	0.604822	3.10239	0.00852412	0.0722194	0.727257	3.73042	0.00257403	0.0290488	-0.150584	-0.772409	0.453867	0.795706	-0.106853	-0.548096	0.593035	1
TMPPE	Transmembrane protein with metallophosphoesterase domain		Transmembrane protein with metallophosphoesterase domain OS Homo sapiens GN TMPPE PE 2 SV 2	Q6ZT21	TMPPE_HUMAN	1164.79	49737.8	6.45	5	18.32	0	3379.33	4754.33	4986	9464	7096	10389.3	5893.5	6511.33	5591	6039	5380	7777	5029	4997.67	5556.67	9793.33	10685.3	8304	1.0407	5.36574	0.000134435	0.00904356	0.0786379	0.405449	0.691827	0.881607	0.879014	4.53211	0.000581915	0.0112856	-0.488387	-2.51807	0.0259043	0.46632	0.105547	0.544189	0.595643	1
ACSL5	Long-chain-fatty-acid--CoA ligase 5	Acyl-CoA synthetases (ACSL) activate long-chain fatty acids for both synthesis of cellular lipids, and degradation via beta-oxidation. ACSL5 may activate fatty acids from exogenous sources for the synthesis of triacylglycerol destined for intracellular storage (By similarity). Utilizes a wide range of saturated fatty acids with a preference for C16-C18 unsaturated fatty acids (By similarity). It …	Long chain fatty acid CoA ligase 5 OS Homo sapiens GN ACSL5 PE 1 SV 1	Q9ULC5	ACSL5_HUMAN	5866.34	76903.3	6.49	27	61.05	0	14078	10944.7	17520.3	28019.3	24521.7	34067	15235.7	13291.3	23844.5	26560.7	21936	25480	14017	14092	17450.3	28650	26546	27635.7	1.03866	4.64222	0.00047704	0.0185664	0.540091	2.41389	0.0314859	0.158316	0.869374	3.8856	0.00192108	0.0240342	-0.218958	-0.978614	0.345864	0.749729	-0.0517631	-0.231351	0.820691	1
BUD31	Protein BUD31 homolog		Protein BUD31 homolog OS Homo sapiens GN BUD31 PE 1 SV 2	P41223	BUD31_HUMAN	6824.73	17570	8.93	12	76.39	0	17056.3	11303	19162.7	30195.7	28152.7	36056	24272.7	24028.7	21360	23516.3	23192.7	24738.7	29593.3	20317	29332	33486.7	26152.3	21425.3	1.01746	4.62765	0.000489711	0.0187695	0.0383645	0.17449	0.864204	0.994079	0.0298019	0.135545	0.894284	1	-0.39457	-1.79459	0.096303	0.543755	-0.235994	-1.07335	0.302888	0.921635
CCDC97	Coiled-coil domain-containing protein 97		Coiled coil domain containing protein 97 OS Homo sapiens GN CCDC97 PE 1 SV 1	Q96F63	CCD97_HUMAN	1754.02	39288.8	4.32	5	39.07	0	4822	3968	3646.33	8011.33	6704.33	10713.3	7085.5	6167.5	4286.67	6972	8218	6293.33	6842.5	6432	4113.67	8191.33	5441.5	7573	1.01448	3.89194	0.00189831	0.0403795	0.31487	1.20796	0.248859	0.499904	0.299533	1.14912	0.271479	0.547817	-0.224735	-0.862168	0.404423	0.778159	-0.256467	-0.983905	0.343354	0.929272
POLD2	DNA polymerase delta subunit 2	The function of the small subunit is not yet clear.	DNA polymerase delta subunit 2 OS Homo sapiens GN POLD2 PE 1 SV 1	P49005	DPOD2_HUMAN	2701.64	51916.8	5.21	14	53.73	0	9276.67	9836.67	8273	26820.3	17169.3	13403	9521.67	14806.7	8208.67	14209.7	15970.7	11673.7	14183.7	12000	9625	14574	16169.7	14367.7	1.01036	3.83724	0.00210402	0.0431408	0.398231	1.51244	0.154659	0.380131	0.349102	1.32585	0.208011	0.469201	-0.406697	-1.54459	0.146746	0.601104	-0.28872	-1.09653	0.293003	0.919183
RRP7A	Ribosomal RNA-processing protein 7 homolog A		Ribosomal RNA processing protein 7 homolog A OS Homo sapiens GN RRP7A PE 1 SV 2	Q9Y3A4	RRP7A_HUMAN	3541.65	32505.2	9.94	12	70	0	6621	6446.33	9167.67	18053.3	13858.3	12785.7	12286.7	10351.3	8266.67	16735.7	13476	12639.3	10543	12077.3	10693.7	13359.3	10964	23300.7	1.01032	3.84923	0.00205707	0.0429247	0.479609	1.82728	0.0910026	0.289688	0.441853	1.68343	0.116451	0.326196	-0.0554324	-0.211193	0.836054	1	0.0311506	0.118681	0.907366	1
PML	Protein PML	Exhibits antiviral activity against both DNA and RNA viruses. The antiviral activity can involve one or several isoform(s) and can be enhanced by the permanent PML-NB-associated protein DAXX or by the recruitment of p53/TP53 within these structures. Isoform PML-4 restricts varicella zoster virus (VZV) via sequestration of virion capsids in PML-NBs thereby preventing their nuclear egress and inhib…	Protein PML OS Homo sapiens GN PML PE 1 SV 3	P29590	PML_HUMAN	4618.42	99204.5	5.81	34	57.94	0	21310.7	20650.3	28941.3	53427.3	34089.3	57075	27208	28213.7	35083.7	54966.7	35865	36137.7	24741.7	21429.7	21337	55127.3	29172.7	40224	1.0096	3.78817	0.00230794	0.0457256	0.467791	1.75523	0.103051	0.305866	0.838483	3.14613	0.00783965	0.0594425	-0.181703	-0.681779	0.5075	0.827307	-0.2281	-0.855867	0.407772	0.929272
ZNF787	Zinc finger protein 787	May be involved in transcriptional regulation.	Zinc finger protein 787 OS Homo sapiens GN ZNF787 PE 1 SV 3	Q6DD87	ZN787_HUMAN	960.779	41570	7.69	7	43.08	0	7945	5615.33	4595	14056.3	11051.3	10751.3	7046	9554	11451.5	13425.3	16703.7	13737	8475	8598	7627.5	15200	14262.7	13258	1.00862	4.73184	0.000406252	0.0164951	0.666139	3.12511	0.00816136	0.0708348	0.790105	3.70669	0.00269224	0.0299515	0.294388	1.38109	0.190834	0.651399	0.261053	1.2247	0.242699	0.911036
SPG20	Spartin	May be implicated in endosomal trafficking, or microtubule dynamics, or both. Participates in cytokinesis (PubMed:20719964).	Spartin OS Homo sapiens GN SPG20 PE 1 SV 1	Q8N0X7	SPG20_HUMAN	2801.07	73403.4	5.56	22	46.25	0	6869	13232	11700.7	18964	21746.7	20513.7	9382.67	7736.67	12892	15473.3	18389.7	14304	6747.5	8042.67	8717.33	11203.7	15183.7	16793	0.997206	3.92335	0.0017896	0.0392852	0.706863	2.78104	0.0157479	0.104757	0.864658	3.40186	0.00480732	0.0448684	-0.351828	-1.38421	0.189898	0.649727	-0.522065	-2.05398	0.0609412	0.793428
RAD50	DNA repair protein RAD50	Component of the MRN complex, which plays a central role in double-strand break (DSB) repair, DNA recombination, maintenance of telomere integrity and meiosis. The complex possesses single-strand endonuclease activity and double-strand-specific 3'-5' exonuclease activity, which are provided by MRE11A. RAD50 may be required to bind DNA ends and hold them in close proximity. This could facilitate s…	DNA repair protein RAD50 OS Homo sapiens GN RAD50 PE 1 SV 1	Q92878	RAD50_HUMAN	3638.07	154919	6.45	56	64.56	0	21691.3	17298.7	26835.7	57873.3	35411.7	38867.7	22743.7	24160	25407	46555.3	27331	35666.3	21745.7	20360.3	23290.3	53461.7	47209	37705.3	0.994554	4.24207	0.000988939	0.0271365	0.566894	2.41797	0.0312472	0.157759	1.06867	4.5582	0.000555073	0.0111199	-0.270542	-1.15394	0.269568	0.714489	0.0855448	0.364874	0.721149	1
LEMD3	Inner nuclear membrane protein Man1	Can function as a specific repressor of TGF-beta, activin, and BMP signaling through its interaction with the R-SMAD proteins. Antagonizes TGF-beta-induced cell proliferation arrest.	Inner nuclear membrane protein Man1 OS Homo sapiens GN LEMD3 PE 1 SV 2	Q9Y2U8	MAN1_HUMAN	1339.38	100853	7.27	28	65.2	0	8147.67	6925.67	8418.67	16496.3	17688.7	12767	6846.67	6271.67	13123.7	14955.7	11489.7	10892.7	8149	8660.33	9450	13897.7	14709	12105.3	0.990323	4.05708	0.00139364	0.0339925	0.577208	2.36466	0.034509	0.167993	0.630478	2.5829	0.0229273	0.121536	-0.330977	-1.35592	0.19851	0.657071	-0.196722	-0.805917	0.434975	0.938156
LLPH	Protein LLP homolog		Protein LLP homolog OS Homo sapiens GN LLPH PE 1 SV 1	Q9BRT6	LLPH_HUMAN	10408	15339.3	10.86	3	43.41	0	33315.3	17190.7	21750.7	50018.3	40130	47771.3	26396	28564.3	25279.7	54119.3	39950.7	43935.3	21333.7	28537	29320.5	37020.3	35812.7	47403.7	0.981438	4.33942	0.000826801	0.0243951	0.772389	3.41511	0.00468723	0.0502949	0.605284	2.67626	0.019216	0.108384	-0.00451246	-0.0199518	0.984389	1	-0.203161	-0.898274	0.385588	0.929272
EFHD2	EF-hand domain-containing protein D2	May regulate B-cell receptor (BCR)-induced immature and primary B-cell apoptosis. Plays a role as negative regulator of the canonical NF-kappa-B-activating branch. Controls spontaneous apoptosis through the regulation of BCL2L1 abundance.	EF hand domain containing protein D2 OS Homo sapiens GN EFHD2 PE 1 SV 1	Q96C19	EFHD2_HUMAN	9571.77	26811.4	4.95	15	82.08	0	20541.5	19023.3	18447.9	33170	29815.2	55603.4	24984.7	23208.7	24876	28739.7	28651.7	47302	25086	26172.7	17101.3	26153.5	24202.3	28542.7	0.977077	3.90855	0.00184001	0.0399526	0.477685	1.91086	0.0786242	0.270019	0.228729	0.914971	0.377083	0.645036	-0.165842	-0.663409	0.518812	0.830696	-0.535261	-2.14118	0.0520529	0.777477
JUN	Transcription factor AP-1	Transcription factor that recognizes and binds to the enhancer heptamer motif 5'-TGA[CG]TCA-3'. Promotes activity of NR5A1 when phosphorylated by HIPK3 leading to increased steroidogenic gene expression upon cAMP signaling pathway stimulation. Involved in activated KRAS-mediated transcriptional activation of USP28 in colorectal cancer (CRC) cells (PubMed:24623306). Binds to the USP28 promoter in …	Transcription factor AP 1 OS Homo sapiens GN JUN PE 1 SV 2	P05412	JUN_HUMAN	11894.8	35846.7	9.1	8	51.06	0	14661.3	16695.3	10733.3	25653	27435	28380.7	17953.3	16077	11422.7	32128.7	28214	30145.3	16958	17664	15247.7	19412.7	36425	28848	0.975445	4.20337	0.0010622	0.0279919	1.01697	4.38231	0.00076434	0.0165146	0.719645	3.10108	0.00854549	0.0632044	0.150713	0.649449	0.527505	0.837112	0.0101164	0.0435935	0.9659	1
RFTN1	Raftlin	May play a pivotal role in the formation and/or maintenance of lipid rafts. May regulate B-cell antigen receptor-mediated signaling.	Raftlin OS Homo sapiens GN RFTN1 PE 1 SV 4	Q14699	RFTN1_HUMAN	6852.44	63716	5.34	18	67.13	0	18655.3	20122	27995.7	41101	44521.7	42984	31524	23104.3	28079	37636	35724.7	39738.7	22986.3	26024.7	26499.7	38886	43283.3	40814.7	0.967939	6.20315	3.39583e-05	0.00544082	0.461809	2.95956	0.0112024	0.0852689	0.705151	4.51905	0.000595852	0.0114738	-0.185963	-1.19177	0.254932	0.70199	-0.0651087	-0.417257	0.683388	1
SVIL	Supervillin	Isoform 2: May be involved in modulation of focal adhesions. Supervillin-mediated down-regulation of focal adhesions involves binding to TRIP6. Plays a role in cytokinesis through KIF14 interaction (By similarity).	Supervillin OS Homo sapiens GN SVIL PE 1 SV 2	O95425	SVIL_HUMAN	1736.43	249572	6.53	59	56.23	0	19738.7	10279.7	13426.7	27902.3	24127	29891	12284.7	10798	13300.3	25480.3	22031.7	21382.3	9686.67	18213.3	18607	27118.7	23906.7	29161.7	0.961555	3.68361	0.00281251	0.0496998	0.922042	3.53224	0.00374928	0.043227	0.841906	3.22525	0.00673805	0.0546797	-0.248445	-0.951763	0.358804	0.753985	-0.0299899	-0.114888	0.910312	1
GNB4	Guanine nucleotide-binding protein subunit beta-4	Guanine nucleotide-binding proteins (G proteins) are involved as a modulator or transducer in various transmembrane signaling systems. The beta and gamma chains are required for the GTPase activity, for replacement of GDP by GTP, and for G protein-effector interaction.	Guanine nucleotide binding protein subunit beta 4 OS Homo sapiens GN GNB4 PE 1 SV 3	Q9HAV0	GBB4_HUMAN	29070.5	38308.6	5.53	14	78.24	0	34773.7	31675.6	34376	74842.9	54441.1	66079.2	32881.6	28938.6	41512.2	67543.5	35210.1	42205.5	27449.2	31056.3	28026.4	60048.6	52411.4	55975.4	0.94331	4.40684	0.000730831	0.0226599	0.448465	2.09508	0.0565891	0.224719	0.960765	4.48838	0.000629951	0.0120041	-0.474498	-2.2167	0.0453497	0.523744	-0.203981	-0.952934	0.358233	0.929272
TPP2	Tripeptidyl-peptidase 2	Component of the proteolytic cascade acting downstream of the 26S proteasome in the ubiquitin-proteasome pathway. May be able to complement the 26S proteasome function to some extent under conditions in which the latter is inhibited. Stimulates adipogenesis (By similarity).	Tripeptidyl peptidase 2 OS Homo sapiens GN TPP2 PE 1 SV 4	P29144	TPP2_HUMAN	4410.42	139833	5.86	56	69.58	0	14802.7	14859.7	18675.3	30754.3	29421.7	30124.3	16559	15028.3	17907.3	24986.7	22602.7	19935.7	16609.3	24913.7	21553	34959.3	28210	30255.7	0.910026	5.62769	8.65005e-05	0.00783885	0.445694	2.75622	0.0165094	0.10799	0.580733	3.59131	0.00335088	0.0354001	-0.425182	-2.62936	0.0210004	0.459261	0.043496	0.268984	0.792219	1
MCM7	DNA replication licensing factor MCM7	Acts as component of the MCM2-7 complex (MCM complex) which is the putative replicative helicase essential for 'once per cell cycle' DNA replication initiation and elongation in eukaryotic cells. The active ATPase sites in the MCM2-7 ring are formed through the interaction surfaces of two neighboring subunits such that a critical structure of a conserved arginine finger motif is provided in trans…	DNA replication licensing factor MCM7 OS Homo sapiens GN MCM7 PE 1 SV 4	P33993	MCM7_HUMAN	19553.7	81935.4	6.03	39	76.77	0	52472.3	49903.7	36595	111855	83665	65739	47872.7	50450	62850.7	96099	79097	82207	51864	51341.3	37930	97536	91346.7	84256	0.894181	4.24219	0.000988714	0.0271365	0.680463	3.22827	0.00669919	0.0622084	0.964609	4.57632	0.000537192	0.0109189	0.00748949	0.0355318	0.972203	1	0.0957087	0.454063	0.657369	1
HM13	Minor histocompatibility antigen H13	Catalyzes intramembrane proteolysis of some signal peptides after they have been cleaved from a preprotein, resulting in the release of the fragment from the ER membrane into the cytoplasm. Required to generate lymphocyte cell surface (HLA-E) epitopes derived from MHC class I signal peptides (PubMed:11714810). May be necessary for the removal of the signal peptide that remains attached to the hep…	Minor histocompatibility antigen H13 OS Homo sapiens GN HM13 PE 1 SV 1	Q8TCT9	HM13_HUMAN	9280.06	41773.6	5.98	12	27.85	0	63641	59475	93935	126031	122994	143147	110190	95899.7	107056	139022	114289	110297	92216	85754	103420	143295	114362	152420	0.880573	4.91854	0.000291687	0.0133686	0.210477	1.17564	0.261094	0.515426	0.536918	2.99902	0.0103884	0.0726262	-0.113489	-0.633907	0.53728	0.84511	0.0569253	0.317962	0.75563	1
FAM129A	Protein Niban	Regulates phosphorylation of a number of proteins involved in translation regulation including EIF2A, EIF4EBP1 and RPS6KB1. May be involved in the endoplasmic reticulum stress response (By similarity).	Protein Niban OS Homo sapiens GN FAM129A PE 1 SV 1	Q9BZQ8	NIBAN_HUMAN	3704.01	104104	4.54	33	67.46	0	19155.7	18682.7	14037.3	34435	30183.7	29916	21053	20123	23102.7	25548	31434.7	26613.3	18578	20253.3	17098.7	37101.3	28007	26652.3	0.876568	5.43971	0.000118582	0.0087943	0.37558	2.33073	0.0367521	0.173876	0.701931	4.35597	0.000802098	0.0138897	-0.180275	-1.11873	0.283763	0.718159	-0.055678	-0.345521	0.735302	1
ATP5O	ATP synthase subunit O, mitochondrial	Mitochondrial membrane ATP synthase (F(1)F(0) ATP synthase or Complex V) produces ATP from ADP in the presence of a proton gradient across the membrane which is generated by electron transport complexes of the respiratory chain. F-type ATPases consist of two structural domains, F(1) - containing the extramembraneous catalytic core and F(0) - containing the membrane proton channel, linked together…	ATP synthase subunit O mitochondrial OS Homo sapiens GN ATP5O PE 1 SV 1	P48047	ATPO_HUMAN	46882.8	23391.4	10.36	12	80.75	0	71967.3	58450	71694.3	143526	112119	114386	56985	52554	99769.3	137263	94943.7	97360.7	59211.7	64659.7	69795.7	125411	104345	118434	0.869869	3.81082	0.00221144	0.0444718	0.695426	3.0466	0.00948461	0.0767722	0.845322	3.70328	0.00270968	0.0300419	-0.178917	-0.78382	0.447376	0.791744	-0.0827198	-0.362388	0.722962	1
AGK	Acylglycerol kinase, mitochondrial	Lipid kinase that can phosphorylate both monoacylglycerol and diacylglycerol to form lysophosphatidic acid (LPA) and phosphatidic acid (PA), respectively. Does not phosphorylate sphingosine. Overexpression increases the formation and secretion of LPA, resulting in transactivation of EGFR and activation of the downstream MAPK signaling pathway, leading to increased cell growth.	Acylglycerol kinase mitochondrial OS Homo sapiens GN AGK PE 1 SV 2	Q53H12	AGK_HUMAN	3290.01	47593.4	8.08	22	81.52	0	9403	8075.33	8229	22074.3	13645	12636.7	12261.3	11172	15099	14300	12098	10696.3	15101.7	11386	10317	16536.7	13867.7	11396.3	0.868853	3.77357	0.00237243	0.0459903	-0.0535146	-0.232422	0.819876	0.971692	0.186309	0.80917	0.433168	0.681647	-0.346796	-1.50619	0.156237	0.612215	-0.180787	-0.78519	0.4466	0.938699
MCM2	DNA replication licensing factor MCM2	Acts as component of the MCM2-7 complex (MCM complex) which is the putative replicative helicase essential for 'once per cell cycle' DNA replication initiation and elongation in eukaryotic cells. The active ATPase sites in the MCM2-7 ring are formed through the interaction surfaces of two neighboring subunits such that a critical structure of a conserved arginine finger motif is provided in trans…	DNA replication licensing factor MCM2 OS Homo sapiens GN MCM2 PE 1 SV 4	P49736	MCM2_HUMAN	18100.4	102581	5.19	40	64.16	0	56281.7	43091.3	40403.7	115853	70067.7	72242.7	42052	60791.7	42668.3	93073	77091	71922	49635.3	53617.7	37816.3	97927.7	76893.3	77396	0.860412	3.68287	0.00281644	0.0496998	0.747369	3.19901	0.00708503	0.0646966	0.844569	3.61506	0.00320307	0.0339352	-0.0614894	-0.263196	0.796579	1	-0.00299816	-0.0128332	0.989958	1
NOC4L	Nucleolar complex protein 4 homolog		Nucleolar complex protein 4 homolog OS Homo sapiens GN NOC4L PE 1 SV 1	Q9BVI4	NOC4L_HUMAN	6182.89	58867	7.15	19	62.98	0	19474.7	18289.7	18225	37004.7	36090.3	28971	19368.7	20928	16528.3	40008.3	23952	23253	19512.3	17563	19272.7	42667	34304.3	29657.3	0.858427	4.2133	0.00104289	0.0279919	0.577897	2.83641	0.0141715	0.0978535	0.905437	4.44403	0.000682884	0.0127335	-0.265345	-1.30236	0.215689	0.679386	0.0553223	0.271531	0.790303	1
DPM1	Dolichol-phosphate mannosyltransferase subunit 1	Transfers mannose from GDP-mannose to dolichol monophosphate to form dolichol phosphate mannose (Dol-P-Man) which is the mannosyl donor in pathways leading to N-glycosylation, glycosyl phosphatidylinositol membrane anchoring, and O-mannosylation of proteins; catalytic subunit of the dolichol-phosphate mannose (DPM) synthase complex.	Dolichol phosphate mannosyltransferase subunit 1 OS Homo sapiens GN DPM1 PE 1 SV 1	O60762	DPM1_HUMAN	9107.91	29691.3	9.86	14	65	0	13456	16015.3	11479	25065.7	21755.7	26980.3	15905.7	16861.7	11071.7	25347	19599.3	20252.7	15023.7	14066.3	17122.7	23784.3	23038.3	24615.7	0.857389	4.7545	0.000390147	0.0161142	0.586822	3.25412	0.00637588	0.0604564	0.632711	3.50859	0.00392198	0.039105	-0.182752	-1.01342	0.329591	0.743819	-0.0417942	-0.231763	0.820378	1
OPA1	Dynamin-like 120 kDa protein, mitochondrial	Dynamin-like 120 kDa protein, form S1: Inactive form produced by cleavage at S1 position by OMA1 following stress conditions that induce loss of mitochondrial membrane potential, leading to negative regulation of mitochondrial fusion.	Dynamin like 120 kDa protein mitochondrial OS Homo sapiens GN OPA1 PE 1 SV 3	O60313	OPA1_HUMAN	4792.73	112201	7.77	42	62.19	0	21357	17230	23697.3	36738	30993.7	41729.3	24874	20729.7	22493.7	35545.7	28221.7	33490	23515.7	22034	22577.7	41308.3	34654.3	43109.3	0.815287	5.19573	0.000179891	0.0107309	0.511432	3.2593	0.00631307	0.0601932	0.799713	5.09648	0.000213625	0.00630308	-0.166696	-1.06233	0.307673	0.731701	0.125717	0.801178	0.437615	0.938156
EPB41L2	Band 4.1-like protein 2		Band 4 1 like protein 2 OS Homo sapiens GN EPB41L2 PE 1 SV 1	O43491	E41L2_HUMAN	4487.61	113101	5.18	49	66.47	0	27215	27659.7	23610	63075	39385.7	38773	25621.7	25635.3	23772.7	41837.7	35717	37806.7	29233.7	29832.7	23709	46368.3	40340.7	37635.3	0.812713	4.54497	0.000568516	0.019379	0.618397	3.45829	0.00431656	0.0480161	0.58915	3.29473	0.00589938	0.0504296	-0.256574	-1.43485	0.175256	0.63375	-0.150773	-0.843177	0.414573	0.929272
SCAMP2	Secretory carrier-associated membrane protein 2	Functions in post-Golgi recycling pathways. Acts as a recycling carrier to the cell surface.	Secretory carrier associated membrane protein 2 OS Homo sapiens GN SCAMP2 PE 1 SV 2	O15127	SCAM2_HUMAN	12707.9	37105.2	5.67	4	26.14	0	35806.3	34120	42111.3	60762.7	64298.7	70195.7	33312.3	28174.7	39124.3	46458.7	49637.3	66626	31446	43160.7	41959	60121.3	53457	57164.7	0.804755	4.56922	0.000544125	0.0192065	0.688296	3.90799	0.00184194	0.0273204	0.563256	3.19804	0.00709812	0.0563741	-0.278627	-1.58198	0.137982	0.592818	-0.192656	-1.09386	0.294131	0.919183
CD44	CD44 antigen	Receptor for hyaluronic acid (HA). Mediates cell-cell and cell-matrix interactions through its affinity for HA, and possibly also through its affinity for other ligands such as osteopontin, collagens, and matrix metalloproteinases (MMPs). Adhesion with HA plays an important role in cell migration, tumor growth and progression. In cancer cells, may play an important role in invadopodia formation. …	CD44 antigen OS Homo sapiens GN CD44 PE 1 SV 3	P16070	CD44_HUMAN	10887.8	82051	4.98	14	46.09	0	163939	161856	162774	301290	258792	291367	179568	183711	231085	268860	250648	290944	188233	195722	172323	297257	271580	362691	0.798344	5.86659	5.83451e-05	0.0068079	0.454285	3.33829	0.00542803	0.055044	0.735125	5.40202	0.000126398	0.00454069	-0.0708423	-0.520581	0.611526	0.900229	0.122015	0.89662	0.386437	0.929272
SDHB	Succinate dehydrogenase [ubiquinone] iron-sulfur subunit, mitochondrial	Iron-sulfur protein (IP) subunit of succinate dehydrogenase (SDH) that is involved in complex II of the mitochondrial electron transport chain and is responsible for transferring electrons from succinate to ubiquinone (coenzyme Q).	Succinate dehydrogenase ubiquinone iron sulfur subunit mitochondrial OS Homo sapiens GN SDHB PE 1	P21912	SDHB_HUMAN	8728.24	32428.2	8.81	17	86.07	0	42040	36903.3	48812.3	76029.7	69526	75348	40220	34924.3	53715	86963.7	56884.3	50643.3	50535.7	44960.7	44950	68516.3	62930.3	59224.3	0.798294	3.94717	0.00171145	0.0380662	0.577104	2.85349	0.0137173	0.0956552	0.440694	2.17902	0.048586	0.193779	-0.222952	-1.10239	0.290543	0.722358	-0.21376	-1.05694	0.310035	0.921635
DAD1	Dolichyl-diphosphooligosaccharide--protein glycosyltransferase subunit DAD1	Essential subunit of the N-oligosaccharyl transferase (OST) complex which catalyzes the transfer of a high mannose oligosaccharide from a lipid-linked oligosaccharide donor to an asparagine residue within an Asn-X-Ser/Thr consensus motif in nascent polypeptide chains. N-glycosylation occurs cotranslationally and the complex associates with the Sec61 complex at the channel-forming translocon compl…	Dolichyl diphosphooligosaccharide protein glycosyltransferase subunit DAD1 OS Homo sapiens GN DAD1	P61803	DAD1_HUMAN	26683.5	12667.8	6.92	3	36.28	0	27620	24962.7	26395	32317.5	52454	54872.3	40433	37479.5	37822.7	59763.7	53366.7	51524.7	34117.7	27122	35136.3	51200	51307.5	64194.7	0.784544	4.19859	0.00107165	0.0279919	0.506517	2.71069	0.0180011	0.114221	0.791588	4.23628	0.000999554	0.0164731	0.273668	1.46457	0.167109	0.624299	0.2861	1.5311	0.150023	0.863534
PRKCDBP	Protein kinase C delta-binding protein	Plays a role in the regulation of the circadian clock. Modulates the period length and phase of circadian gene expression and also regulates expression and interaction of the core clock components PER1/2 and CRY1/2. Seems to have an immune potentiation function.	Protein kinase C delta binding protein OS Homo sapiens GN PRKCDBP PE 1 SV 3	Q969G5	PRDBP_HUMAN	6962.09	27701.2	6.02	7	79.31	0	48345.3	38181.3	33682	84322.3	55244	67963.7	49230.3	33449.3	44846.3	86116	63531.3	70928	47454.7	53351.3	41477.3	76644	75362.7	69335.3	0.782743	3.86593	0.00199345	0.0419159	0.797848	3.94053	0.00173286	0.0264166	0.643728	3.17934	0.00735683	0.0577601	0.097868	0.483365	0.636981	0.917039	0.113037	0.558285	0.586261	1
ARHGAP1	Rho GTPase-activating protein 1	GTPase activator for the Rho, Rac and Cdc42 proteins, converting them to the putatively inactive GDP-bound state. Cdc42 seems to be the preferred substrate.	Rho GTPase activating protein 1 OS Homo sapiens GN ARHGAP1 PE 1 SV 1	Q07960	RHG01_HUMAN	5903.04	50492.8	5.82	18	66.74	0	27898.3	22932	25285	42588.3	39986	47905	33181	26977.7	32282.7	29020.7	30312.3	34626.7	30363	39510.7	32830.3	37827	30049	36026	0.778078	5.28707	0.000153755	0.00969893	0.0253279	0.172104	0.866041	0.995357	0.018728	0.127258	0.900709	1	-0.473741	-3.21909	0.00681796	0.319237	-0.331444	-2.25217	0.0424896	0.755893
CTBP1	C-terminal-binding protein 1	Corepressor targeting diverse transcription regulators such as GLIS2 or BCL6. Has dehydrogenase activity. Involved in controlling the equilibrium between tubular and stacked structures in the Golgi complex. Functions in brown adipose tissue (BAT) differentiation.	C terminal binding protein 1 OS Homo sapiens GN CTBP1 PE 1 SV 2	Q13363	CTBP1_HUMAN	4736.66	47991.6	6.29	18	58.18	0	17971.7	19115.9	18170.6	28460.5	36048.6	29868.7	25831.8	26913.5	26368.9	28818.4	33290.1	26244.8	26777.2	22390.9	22064.9	42116.3	25480.2	31959.4	0.76511	4.4874	0.00063108	0.0207387	0.152595	0.894974	0.387284	0.629733	0.458093	2.68673	0.0188384	0.107357	-0.0944703	-0.554071	0.589058	0.884204	0.0541524	0.317606	0.755894	1
STT3A	Dolichyl-diphosphooligosaccharide--protein glycosyltransferase subunit STT3A	Catalytic subunit of the N-oligosaccharyl transferase (OST) complex which catalyzes the transfer of a high mannose oligosaccharide from a lipid-linked oligosaccharide donor to an asparagine residue within an Asn-X-Ser/Thr consensus motif in nascent polypeptide chains. N-glycosylation occurs cotranslationally and the complex associates with the Sec61 complex at the channel-forming translocon compl…	Dolichyl diphosphooligosaccharide protein glycosyltransferase subunit STT3A OS Homo sapiens GN STT3	P46977	STT3A_HUMAN	7012.32	81157.1	8.01	17	32.91	0	41532	39842	54392.7	82747	61733.7	85666.7	44023.7	37855	53893.3	82528	60687	61440	48048.3	45418.3	56300.3	87780	66383	87808	0.760511	3.76015	0.00243334	0.0459903	0.592182	2.92789	0.0119012	0.0887417	0.68604	3.39195	0.00489914	0.0451874	-0.169347	-0.837294	0.417752	0.78099	0.0751857	0.371736	0.716156	1
MLEC	Malectin	Carbohydrate-binding protein with a strong ligand preference for Glc2-N-glycan. May play a role in the early steps of protein N-glycosylation (By similarity).	Malectin OS Homo sapiens GN MLEC PE 1 SV 1	Q14165	MLEC_HUMAN	15208.5	32405	5.11	13	69.52	0	25848	23914	36914	37937.3	49521.7	59046	33887.7	30428	36292.7	49219.3	38332.7	33390	29455.3	29203.3	27757	50934.7	51248	48197.3	0.760459	3.85457	0.00203649	0.0426575	0.250453	1.26948	0.226815	0.478824	0.799173	4.0508	0.00141005	0.0202046	-0.272094	-1.37918	0.191409	0.652454	0.0605248	0.306784	0.76393	1
SART1	U4/U6.U5 tri-snRNP-associated protein 1	Plays a role in mRNA splicing as a component of the U4/U6-U5 tri-snRNP, one of the building blocks of the spliceosome. May also bind to DNA.	U4 U6 U5 tri snRNP associated protein 1 OS Homo sapiens GN SART1 PE 1 SV 1	O43290	SNUT1_HUMAN	8171.24	90426	5.78	27	52.5	0	31840.3	21330	28673.7	53436.7	40655.3	41372	32295	25862.3	27431	43235	37654.7	40182	33079.3	24754.3	26988.3	47128.7	52312.7	44499	0.735466	4.20408	0.00106081	0.0279919	0.504521	2.88395	0.012943	0.0930878	0.770509	4.40439	0.000734099	0.0132962	-0.15278	-0.873326	0.398537	0.775123	0.0958673	0.547998	0.5931	1
BOP1	Ribosome biogenesis protein BOP1	Component of the PeBoW complex, which is required for maturation of 28S and 5.8S ribosomal RNAs and formation of the 60S ribosome.	Ribosome biogenesis protein BOP1 OS Homo sapiens GN BOP1 PE 1 SV 2	Q14137	BOP1_HUMAN	8193.02	84314	5.75	30	56.17	0	30744.7	31531.7	31636.3	56498	52297.7	47893.3	38855.7	31135.3	32188.3	54888	44627.7	37608.7	31781.3	31978.3	26625	49738.3	50043	45023	0.735332	5.01147	0.000247765	0.0125901	0.414082	2.82208	0.014564	0.0987677	0.683359	4.65727	0.000464315	0.00995376	-0.206421	-1.40681	0.183243	0.641832	-0.112192	-0.764617	0.458333	0.945062
UAP1L1	UDP-N-acetylhexosamine pyrophosphorylase-like protein 1		UDP N acetylhexosamine pyrophosphorylase like protein 1 OS Homo sapiens GN UAP1L1 PE 1 SV 2	Q3KQV9	UAP1L_HUMAN	3044.36	57600.6	5.89	19	65.88	0	8940	8913.67	9967.33	17539	12935	15690.7	11237	12927	14184	8921	12254.7	7689.33	10842.3	11594.7	9424	10911.7	8880	8629	0.721285	3.95476	0.00168728	0.0379499	-0.431082	-2.36359	0.0345778	0.16808	-0.167576	-0.918809	0.375147	0.643506	-0.694011	-3.80522	0.00223491	0.284271	-0.696603	-3.81943	0.00217583	0.274117
NNT	NAD(P) transhydrogenase, mitochondrial	The transhydrogenation between NADH and NADP is coupled to respiration and ATP hydrolysis and functions as a proton pump across the membrane. May play a role in reactive oxygen species (ROS) detoxification in the adrenal gland.	NAD P transhydrogenase mitochondrial OS Homo sapiens GN NNT PE 1 SV 3	Q13423	NNTM_HUMAN	12166.5	114637	8.06	41	49.54	0	52545	43568	58139	95168.3	70284.7	88544.3	53694	42703.3	49390.3	87893.3	55871.3	71810	48061.3	47358.7	51262.7	96829.7	75627.3	83364.3	0.71791	3.89919	0.00187265	0.0403023	0.546227	2.96672	0.01105	0.0845782	0.795779	4.32212	0.000853475	0.0145915	-0.249345	-1.35427	0.199024	0.657581	0.014565	0.0791068	0.938168	1
RNASEH2A	Ribonuclease H2 subunit A	Catalytic subunit of RNase HII, an endonuclease that specifically degrades the RNA of RNA:DNA hybrids. Participates in DNA replication, possibly by mediating the removal of lagging-strand Okazaki fragment RNA primers during DNA replication. Mediates the excision of single ribonucleotides from DNA:RNA duplexes.	Ribonuclease H2 subunit A OS Homo sapiens GN RNASEH2A PE 1 SV 2	O75792	RNH2A_HUMAN	2853.13	33737.1	4.95	16	69.57	0	8317.67	8917.67	6362.33	13492.7	12711.3	12243	7564.67	7606	6884.33	9763	8509.67	8679	10740	9464.67	7187.33	9527.33	8673.67	8748.67	0.717802	4.53748	0.00057628	0.0195224	0.288039	1.8208	0.0920319	0.29094	-0.00505252	-0.0319388	0.975012	1	-0.513977	-3.24903	0.00643833	0.31832	-0.512703	-3.24098	0.00653827	0.432314
ECHDC1	Ethylmalonyl-CoA decarboxylase	Decarboxylases ethylmalonyl-CoA decarboxylase, a potentially toxic metabolite, to form butyryl-CoA, suggesting it might be involved in metabolite proofreading. Also has methylmalonyl-CoA decarboxylase activity at lower level.	Ethylmalonyl CoA decarboxylase OS Homo sapiens GN ECHDC1 PE 1 SV 2	Q9NTX5	ECHD1_HUMAN	3321.57	33869.2	8.43	14	64.82	0	8615	8860.67	7725	13794.7	13578	13935.3	9378	7537.67	10805.7	10342.7	12536	12519.7	8518.67	8345	8408.33	13329.3	10354.3	12314.3	0.715303	4.98022	0.000261711	0.012887	0.362481	2.52373	0.0256302	0.141233	0.502484	3.49849	0.00399817	0.039464	-0.228397	-1.59019	0.13612	0.59007	-0.2063	-1.43634	0.174839	0.900108
MRE11A	Double-strand break repair protein MRE11A	Component of the MRN complex, which plays a central role in double-strand break (DSB) repair, DNA recombination, maintenance of telomere integrity and meiosis. The complex possesses single-strand endonuclease activity and double-strand-specific 3'-5' exonuclease activity, which are provided by MRE11A. RAD50 may be required to bind DNA ends and hold them in close proximity. This could facilitate s…	Double strand break repair protein MRE11A OS Homo sapiens GN MRE11A PE 1 SV 3	P49959	MRE11_HUMAN	3140.1	80935.6	5.51	29	75.42	0	13223	14949	16304.7	25420.7	20977	26164.7	16537	15197.7	18377	26953	20348.7	18435	15018.7	16758.7	17918	28360.7	25388.3	25115.3	0.704644	4.48989	0.000628234	0.0207387	0.376774	2.40074	0.0322675	0.160986	0.667818	4.25523	0.000965221	0.0160519	-0.15486	-0.986745	0.342012	0.747323	0.124727	0.794739	0.44122	0.938156
RRP1	Ribosomal RNA processing protein 1 homolog A	Plays a critical role in the generation of 28S rRNA.	Ribosomal RNA processing protein 1 homolog A OS Homo sapiens GN RRP1 PE 1 SV 1	P56182	RRP1_HUMAN	4323.75	53067.4	9.75	15	42.95	0	17142.7	15456.3	17479	30016.3	23575	28092	23260.3	18874.3	18279	28240.3	23690.7	23259.7	17677.7	23247.3	16904.3	30216	24274.3	28028.7	0.700551	4.37237	0.000778362	0.0233687	0.318459	1.98761	0.0686287	0.249923	0.52173	3.25629	0.00634948	0.0530379	-0.117748	-0.734907	0.475616	0.8081	0.0161602	0.100861	0.92122	1
MBOAT7	Lysophospholipid acyltransferase 7	Acyltransferase which mediates the conversion of lysophosphatidylinositol (1-acylglycerophosphatidylinositol or LPI) into phosphatidylinositol (1,2-diacyl-sn-glycero-3-phosphoinositol or PI) (LPIAT activity). Prefers arachidonoyl-CoA as the acyl donor. Lysophospholipid acyltransferases (LPLATs) catalyze the reacylation step of the phospholipid remodeling pathway also known as the Lands cycle.	Lysophospholipid acyltransferase 7 OS Homo sapiens GN MBOAT7 PE 1 SV 2	Q96N66	MBOA7_HUMAN	14816.3	53449.4	9.03	8	29.03	0	63433.3	69145.7	92010.3	108927	120479	130429	80582	74935.7	84922.3	109177	107246	99819.7	82095.3	72979.3	87347	142977	106962	137592	0.694832	4.43591	0.000693074	0.0220342	0.396166	2.52918	0.025369	0.140878	0.669165	4.27205	0.000935779	0.0156096	-0.183476	-1.17133	0.26276	0.708529	0.0992882	0.63387	0.537303	0.991628
PRMT1	Protein arginine N-methyltransferase 1	Arginine methyltransferase that methylates (mono and asymmetric dimethylation) the guanidino nitrogens of arginyl residues present in proteins such as ESR1, histone H2, H3 and H4, PIAS1, HNRNPA1, HNRNPD, NFATC2IP, SUPT5H, TAF15 and EWS. Constitutes the main enzyme that mediates monomethylation and asymmetric dimethylation of histone H4 'Arg-4' (H4R3me1 and H4R3me2a, respectively), a specific tag …	Protein arginine N methyltransferase 1 OS Homo sapiens GN PRMT1 PE 1 SV 2	Q99873	ANM1_HUMAN	42823.8	42085.9	5.08	21	88.09	0	115040	115915	129288	238798	181522	167017	127575	144911	165187	183103	165255	137277	146772	140409	151001	220400	172373	175083	0.690041	4.18719	0.00109448	0.0279919	0.147942	0.897717	0.385873	0.62906	0.365307	2.2167	0.0453499	0.185455	-0.267161	-1.62114	0.129292	0.581128	-0.0407415	-0.24722	0.80865	1
GALNT2	Polypeptide N-acetylgalactosaminyltransferase 2	Catalyzes the initial reaction in O-linked oligosaccharide biosynthesis, the transfer of an N-acetyl-D-galactosamine residue to a serine or threonine residue on the protein receptor. Has a broad spectrum of substrates for peptides such as EA2, Muc5AC, Muc1a, Muc1b. Probably involved in O-linked glycosylation of the immunoglobulin A1 (IgA1) hinge region.	Polypeptide N acetylgalactosaminyltransferase 2 OS Homo sapiens GN GALNT2 PE 1 SV 1	Q10471	GALT2_HUMAN	6264.89	65474.2	8.32	26	78.46	0	25509.7	26995.7	30174.7	42563.3	46357.7	43021.7	30810.3	28705	30946.3	39739.3	39468.3	38999.3	37043.7	32029.7	27718.7	39758.3	35577	47156.3	0.676771	5.12861	0.000202034	0.0114305	0.386731	2.93067	0.0118382	0.0885127	0.340044	2.57687	0.0231894	0.121813	-0.157586	-1.1942	0.254014	0.701842	-0.11594	-0.878599	0.395776	0.929272
SLC9A3R1	Na(+)/H(+) exchange regulatory cofactor NHE-RF1	Scaffold protein that connects plasma membrane proteins with members of the ezrin/moesin/radixin family and thereby helps to link them to the actin cytoskeleton and to regulate their surface expression. Necessary for recycling of internalized ADRB2. Was first known to play a role in the regulation of the activity and subcellular location of SLC9A3. Necessary for cAMP-mediated phosphorylation and …	Na H exchange regulatory cofactor NHE RF1 OS Homo sapiens GN SLC9A3R1 PE 1 SV 4	O14745	NHRF1_HUMAN	4990.94	39153.6	5.43	16	60.34	0	21438	15839.3	22186.3	27997.7	30941	35300.7	24366.3	20427.7	30540.7	24601.3	24879.3	23190	22022.7	26002.7	19494.7	18790	16741	19320.3	0.673695	3.80869	0.00222032	0.0444718	-0.0329854	-0.186481	0.854984	0.990532	-0.292405	-1.65309	0.122558	0.337143	-0.369098	-2.08668	0.057455	0.538389	-0.776984	-4.39263	0.000750043	0.188301
MYL6	Myosin light polypeptide 6	Regulatory light chain of myosin. Does not bind calcium.	Myosin light polypeptide 6 OS Homo sapiens GN MYL6 PE 1 SV 2	P60660	MYL6_HUMAN	72565.2	17101.2	4.36	11	78.15	0	162422	124661	131259	213974	201932	245482	187356	188259	222064	189807	199958	197222	211558	241429	187966	153837	179230	196881	0.66558	4.54792	0.000565496	0.019379	-0.021811	-0.149035	0.883843	1	-0.274197	-1.87359	0.0839418	0.273244	-0.167625	-1.14539	0.272966	0.714489	-0.322129	-2.20111	0.0466629	0.773673
IK	Protein Red	May bind to chromatin.	Protein Red OS Homo sapiens GN IK PE 1 SV 3	Q13123	RED_HUMAN	2625.86	65716.4	6.22	17	53.5	0	20331.7	16995.3	21392.3	32763.3	27214.7	32917.3	24132.3	19603.7	26431.7	36956	29868.7	27189	21689	28774.3	22274.7	35561.3	32388.7	32702.7	0.66309	3.96075	0.00166844	0.0376806	0.42102	2.51482	0.026063	0.142053	0.479335	2.86315	0.013467	0.0858383	0.0107167	0.0640127	0.949947	1	0.11996	0.716544	0.486495	0.956956
PURB	Transcriptional activator protein Pur-beta	Has capacity to bind repeated elements in single-stranded DNA such as the purine-rich single strand of the PUR element located upstream of the MYC gene. Plays a role in the control of vascular smooth muscle (VSM) alpha-actin gene transcription as repressor in myoblasts and fibroblasts. Participates in transcriptional and translational regulation of alpha-MHC expression in cardiac myocytes by bind…	Transcriptional activator protein Pur beta OS Homo sapiens GN PURB PE 1 SV 3	Q96QR8	PURB_HUMAN	4245.66	33411.9	5.15	17	76.28	0	10191	9548.33	7755.67	14925	14734.3	13617.7	10847	9571	7954.33	11548	10715	11214.7	9590.76	10770.7	10894	15273.3	11348	15334	0.662758	4.27042	0.000938581	0.0265125	0.249578	1.60813	0.132125	0.347438	0.413242	2.66269	0.0197166	0.10963	-0.369881	-2.38329	0.0333336	0.490848	-0.0573967	-0.36983	0.717542	1
MFAP1	Microfibrillar-associated protein 1	Component of the elastin-associated microfibrils.	Microfibrillar associated protein 1 OS Homo sapiens GN MFAP1 PE 1 SV 2	P55081	MFAP1_HUMAN	2568.19	51958.5	4.75	10	44.87	0	15341.3	13070	15983.3	21440.3	20529.7	28871.3	18035.7	15700.7	15489	25592.7	24686.3	22150.7	18962	21594.7	17429.7	26188.7	24884.3	29612	0.662439	4.37176	0.00077924	0.0233687	0.557929	3.68204	0.00282089	0.0360024	0.478322	3.15668	0.00768286	0.0588876	0.0463701	0.306019	0.764499	0.99738	0.200887	1.32575	0.208044	0.906389
UBA2	SUMO-activating enzyme subunit 2	The heterodimer acts as a E1 ligase for SUMO1, SUMO2, SUMO3, and probably SUMO4. It mediates ATP-dependent activation of SUMO proteins followed by formation of a thioester bond between a SUMO protein and a conserved active site cysteine residue on UBA2/SAE2.	SUMO activating enzyme subunit 2 OS Homo sapiens GN UBA2 PE 1 SV 2	Q9UBT2	SAE2_HUMAN	6460.45	71794	4.96	28	63.91	0	31390	33537.7	25972.3	49227.7	41437.3	52148.7	36494	42320.7	36216.7	36017	43648	33957.7	41543.3	47621.7	31819.7	46721.7	45720.7	36710.3	0.653305	3.69258	0.00276514	0.0492698	-0.0224475	-0.126876	0.901005	1	0.105654	0.597172	0.560784	0.787106	-0.331559	-1.87402	0.0838788	0.543755	-0.146632	-0.828787	0.422377	0.92957
PRPF31	U4/U6 small nuclear ribonucleoprotein Prp31	Involved in pre-mRNA splicing. Required for the assembly of the U4/U5/U6 tri-snRNP complex, one of the building blocks of the spliceosome.	U4 U6 small nuclear ribonucleoprotein Prp31 OS Homo sapiens GN PRPF31 PE 1 SV 2	Q8WWY3	PRP31_HUMAN	7460.74	55684.3	5.49	17	73.75	0	32530.7	28473.3	29231.3	52550.3	40444	49164.3	38442.7	35496	34449	47160.3	34539.3	36772.7	38063.3	45096.3	37496	42335.3	40967	43369	0.649419	4.57441	0.000539042	0.0192065	0.116538	0.820873	0.426709	0.654172	0.0749447	0.527899	0.606579	0.830082	-0.26759	-1.88487	0.0822996	0.543755	-0.15808	-1.11349	0.285925	0.914778
TPT1	Translationally-controlled tumor protein	Involved in calcium binding and microtubule stabilization.	Translationally controlled tumor protein OS Homo sapiens GN TPT1 PE 1 SV 1	P13693	TCTP_HUMAN	44328.3	19709.5	4.64	9	77.91	0	114851	120132	83177.3	153000	170588	169415	155747	174157	142494	172597	185243	191521	168117	148938	163950	188372	143503	166112	0.648653	4.25405	0.000967327	0.0268116	0.221274	1.45118	0.17074	0.404236	0.0431274	0.282842	0.78181	0.958359	0.15657	1.02683	0.32347	0.741447	0.00739918	0.0485259	0.962044	1
DDX24	ATP-dependent RNA helicase DDX24	ATP-dependent RNA helicase.	ATP dependent RNA helicase DDX24 OS Homo sapiens GN DDX24 PE 1 SV 1	Q9GZR7	DDX24_HUMAN	3593.74	96959.2	9.41	34	58.44	0	16927.3	17143.3	17371.3	30027	25567	25297.3	17252	14566	23549.7	26489.3	26776	25029	17740.3	19060.7	19444	31971	22059	24509.7	0.648576	3.76787	0.0023981	0.0459903	0.528267	3.06894	0.00908763	0.074772	0.464821	2.70036	0.0183575	0.105493	-0.0431905	-0.250913	0.805855	1	-0.0560128	-0.325404	0.750121	1
FARSB	Phenylalanine--tRNA ligase beta subunit		Phenylalanine tRNA ligase beta subunit OS Homo sapiens GN FARSB PE 1 SV 3	Q9NSD9	SYFB_HUMAN	4840.02	66743	6.4	24	66.04	0	26928	29048.3	21986	36913.3	42038	42634.7	25375.7	25810	27759	30472.3	37264	42077.3	30466.3	28572.7	26749.3	42516.3	36239.3	38296	0.647885	4.52671	0.000587636	0.019785	0.46465	3.24646	0.00646999	0.0608002	0.447124	3.12401	0.0081786	0.061401	-0.156508	-1.09351	0.294278	0.723211	-0.0550305	-0.384493	0.706911	1
HNRNPA3	Heterogeneous nuclear ribonucleoprotein A3	Plays a role in cytoplasmic trafficking of RNA. Binds to the cis-acting response element, A2RE. May be involved in pre-mRNA splicing.	Heterogeneous nuclear ribonucleoprotein A3 OS Homo sapiens GN HNRNPA3 PE 1 SV 2	P51991	ROA3_HUMAN	24522.5	39823.1	9.22	19	66.14	0	104880	93035.3	128485	166217	165495	175286	182519	163341	166002	165184	183245	190928	156326	177863	147561	212534	184082	209465	0.647788	4.91732	0.000292317	0.0133686	0.0745794	0.566127	0.581075	0.786384	0.332704	2.52553	0.0255434	0.128608	0.087102	0.661186	0.52019	0.830851	0.255061	1.93615	0.0751924	0.793743
KIF23	Kinesin-like protein KIF23	Component of the centralspindlin complex that serves as a microtubule-dependent and Rho-mediated signaling required for the myosin contractile ring formation during the cell cycle cytokinesis. Essential for cytokinesis in Rho-mediated signaling. Required for the localization of ECT2 to the central spindle. Plus-end-directed motor enzyme that moves antiparallel microtubules in vitro.	Kinesin like protein KIF23 OS Homo sapiens GN KIF23 PE 1 SV 3	Q02241	KIF23_HUMAN	3187.29	111086	8.56	44	68.96	0	21292	22273.3	18863.3	38207.3	29907.3	30094.7	22765	18418.7	20557	29568	20933	20474	18483	16744.7	21191	23626.7	25505.3	30740	0.647523	3.70915	0.0026797	0.0483756	0.185323	1.06157	0.308005	0.565326	0.499304	2.86013	0.0135449	0.0861987	-0.480065	-2.74992	0.0167084	0.441354	-0.297498	-1.70413	0.112437	0.814249
DDX52	Probable ATP-dependent RNA helicase DDX52		Probable ATP dependent RNA helicase DDX52 OS Homo sapiens GN DDX52 PE 1 SV 3	Q9Y2R4	DDX52_HUMAN	2637.99	67840.3	10.11	17	57.6	0	13885.7	13420.3	12970	22786	17267	23201	17379.3	15291.7	18652	19325.7	15709.3	17168.3	15141	21032.3	13427.7	21481.3	21836.7	19102.7	0.639014	3.71471	0.00265167	0.0483468	0.0241457	0.140364	0.890552	1	0.355757	2.06808	0.0594146	0.218691	-0.269474	-1.5665	0.141555	0.597387	-0.00891406	-0.0518191	0.959471	1
GTF3C4	General transcription factor 3C polypeptide 4	Essential for RNA polymerase III to make a number of small nuclear and cytoplasmic RNAs, including 5S RNA, tRNA, and adenovirus-associated (VA) RNA of both cellular and viral origin. Has histone acetyltransferase activity (HAT) with unique specificity for free and nucleosomal H3. May cooperate with GTF3C5 in facilitating the recruitment of TFIIIB and RNA polymerase through direct interactions wit…	General transcription factor 3C polypeptide 4 OS Homo sapiens GN GTF3C4 PE 1 SV 2	Q9UKN8	TF3C4_HUMAN	2423.53	93294.1	6.2	35	62.17	0	9732	12128	10154.3	16632	16419.3	15949.7	12733.3	12046.7	13901.7	13444	13597	11438	13673.3	13324	13385.3	16705	12651.7	12442.3	0.620498	4.59685	0.000517651	0.0189871	-0.00947122	-0.0701659	0.945144	1	0.0362713	0.26871	0.792426	0.963983	-0.352908	-2.61445	0.0216008	0.459261	-0.242656	-1.79767	0.0957914	0.793743
ATP1B3	Sodium/potassium-transporting ATPase subunit beta-3	This is the non-catalytic component of the active enzyme, which catalyzes the hydrolysis of ATP coupled with the exchange of Na(+) and K(+) ions across the plasma membrane. The exact function of the beta-3 subunit is not known.	Sodium potassium transporting ATPase subunit beta 3 OS Homo sapiens GN ATP1B3 PE 1 SV 1	P54709	AT1B3_HUMAN	16855.4	31854.8	8.44	12	76.34	0	82321.7	87212.3	81380.3	117776	118371	152255	78145	91914	114016	102097	97923	113942	72913.3	81059.3	76211.7	137538	115599	97066	0.620378	3.75538	0.00245539	0.0459903	0.15871	0.960734	0.354444	0.606355	0.592199	3.5848	0.00339257	0.0355313	-0.299296	-1.81175	0.0934864	0.543755	-0.153281	-0.927867	0.370604	0.929272
ACY1	Aminoacylase-1	Involved in the hydrolysis of N-acylated or N-acetylated amino acids (except L-aspartate).	Aminoacylase 1 OS Homo sapiens GN ACY1 PE 1 SV 1	Q03154	ACY1_HUMAN	1569.67	46113.2	5.73	19	69.85	0	8035.33	9530	9044.67	15252	12942.7	12738.7	8720.33	10755.7	9413.67	10594	13704	12954.3	7863.33	9000.67	11153	13135.3	13045.7	10524.3	0.62002	3.81533	0.0021927	0.0444718	0.363599	2.23743	0.0436567	0.194085	0.397296	2.44479	0.0297201	0.140971	-0.139678	-0.859519	0.405828	0.778737	-0.159852	-0.983662	0.343469	0.929272
UBTF	Nucleolar transcription factor 1	Recognizes the ribosomal RNA gene promoter and activates transcription mediated by RNA polymerase I through cooperative interactions with the transcription factor SL1/TIF-IB complex. It binds specifically to the upstream control element.	Nucleolar transcription factor 1 OS Homo sapiens GN UBTF PE 1 SV 1	P17480	UBF1_HUMAN	2958.32	89748.3	5.49	31	56.15	0	21598.3	18661.7	19924.3	33524.3	26102.3	32436.7	19672	20992.7	25217	35637.3	23827	30081	27313	23599	27178	37435.3	35234	35669.7	0.607137	3.81331	0.00220107	0.0444718	0.431454	2.70988	0.0180287	0.114251	0.475089	2.98394	0.0106922	0.0739028	-0.0507225	-0.318579	0.755173	0.99243	0.24301	1.5263	0.151204	0.864381
RACGAP1	Rac GTPase-activating protein 1	Component of the centralspindlin complex that serves as a microtubule-dependent and Rho-mediated signaling required for the myosin contractile ring formation during the cell cycle cytokinesis. Required for proper attachment of the midbody to the cell membrane during cytokinesis. Plays key roles in controlling cell growth and differentiation of hematopoietic cells through mechanisms other than reg…	Rac GTPase activating protein 1 OS Homo sapiens GN RACGAP1 PE 1 SV 1	Q9H0H5	RGAP1_HUMAN	7763.81	71711	9.12	25	63.77	0	25423	23625.3	24894.3	35486.7	37706.7	38535.3	22617	29727.3	22186.7	26254	27500	26510.7	23508	24507	22092.3	43821.7	34644.7	46382.7	0.595311	4.38298	0.000763397	0.0231465	0.119879	0.882607	0.393686	0.633839	0.822631	6.05663	4.28983e-05	0.00235426	-0.476564	-3.5087	0.00392113	0.284449	0.149858	1.10333	0.290149	0.915811
SLC25A13	Calcium-binding mitochondrial carrier protein Aralar2	Catalyzes the calcium-dependent exchange of cytoplasmic glutamate with mitochondrial aspartate across the mitochondrial inner membrane. May have a function in the urea cycle.	Calcium binding mitochondrial carrier protein Aralar2 OS Homo sapiens GN SLC25A13 PE 1 SV 2	Q9UJS0	CMC2_HUMAN	10960.6	74574.9	8.77	33	68.15	0	29546.5	28647	33363.4	51974	42984	43443.8	28757	24584.7	31810	44139	34012.4	41378.6	26652.2	25490	34758.7	46527.8	40933	42204.3	0.593684	3.78487	0.00232235	0.0458456	0.488602	3.11495	0.00832168	0.0715821	0.589046	3.75531	0.00245571	0.0282535	-0.214574	-1.36796	0.194809	0.65527	-0.0906615	-0.577988	0.573277	1
LMNB2	Lamin-B2	Lamins are components of the nuclear lamina, a fibrous layer on the nucleoplasmic side of the inner nuclear membrane, which is thought to provide a framework for the nuclear envelope and may also interact with chromatin.	Lamin B2 OS Homo sapiens GN LMNB2 PE 1 SV 4	Q03252	LMNB2_HUMAN	25351.7	70062.6	5.34	41	72.9	0	78589.7	69476.7	83217.7	121707	108713	115240	95176	76199.7	82541	123324	102504	92676.7	76395.7	86109.7	85874.3	129970	104833	121293	0.582193	4.1706	0.00112862	0.0284123	0.322896	2.3131	0.037972	0.177807	0.516217	3.69798	0.00273701	0.0302227	-0.12672	-0.90777	0.380735	0.768471	0.0387351	0.277483	0.78583	1
NOP16	Nucleolar protein 16		Nucleolar protein 16 OS Homo sapiens GN NOP16 PE 1 SV 2	Q9Y3C1	NOP16_HUMAN	12343.6	21245.4	10.3	9	56.18	0	30696.7	29603.3	28096	49245.3	37086.3	45986	33995	34313.3	24877	42718	42509	39485	35858.7	36737	31696.7	51653.3	43722.3	41504	0.572605	3.7701	0.00238806	0.0459903	0.434992	2.86403	0.0134443	0.094871	0.388855	2.56027	0.0239268	0.123644	-0.0760492	-0.500716	0.62505	0.910784	0.052803	0.347661	0.733732	1
RPN2	Dolichyl-diphosphooligosaccharide--protein glycosyltransferase subunit 2	Essential subunit of the N-oligosaccharyl transferase (OST) complex which catalyzes the transfer of a high mannose oligosaccharide from a lipid-linked oligosaccharide donor to an asparagine residue within an Asn-X-Ser/Thr consensus motif in nascent polypeptide chains.	Dolichyl diphosphooligosaccharide protein glycosyltransferase subunit 2 OS Homo sapiens GN RPN2 PE	P04844	RPN2_HUMAN	28812.5	69398.1	5.36	23	57.69	0	128114	118809	128385	207710	164933	187572	140167	114848	127863	180752	163725	140017	106810	126469	139173	209402	180670	186929	0.572445	4.01973	0.00149423	0.0351997	0.336468	2.36268	0.0346362	0.168215	0.63713	4.47394	0.000646703	0.0122383	-0.211002	-1.48166	0.162569	0.622333	0.0460747	0.323538	0.751501	1
FIP1L1	Pre-mRNA 3'-end-processing factor FIP1	Component of the cleavage and polyadenylation specificity factor (CPSF) complex that plays a key role in pre-mRNA 3'-end formation, recognizing the AAUAAA signal sequence and interacting with poly(A) polymerase and other factors to bring about cleavage and poly(A) addition. FIP1L1 contributes to poly(A) site recognition and stimulates poly(A) addition. Binds to U-rich RNA sequence elements surrou…	Pre mRNA 3 end processing factor FIP1 OS Homo sapiens GN FIP1L1 PE 1 SV 1	Q6UN15	FIP1_HUMAN	4845.67	66640.5	5.27	12	46.63	0	27240.7	21616.7	27055.7	38619	32889.7	39930.3	37578.3	30581.3	31962.7	27392.3	29036	26120.7	32559	34684	25155.7	32246	31503.3	30542	0.556846	3.77979	0.00234477	0.0459903	-0.274036	-1.86011	0.0859437	0.280582	0.0424012	0.287813	0.778086	0.956755	-0.429194	-2.91331	0.0122374	0.399731	-0.23633	-1.60417	0.132998	0.835118
GNB1	Guanine nucleotide-binding protein G(I)/G(S)/G(T) subunit beta-1	Guanine nucleotide-binding proteins (G proteins) are involved as a modulator or transducer in various transmembrane signaling systems. The beta and gamma chains are required for the GTPase activity, for replacement of GDP by GTP, and for G protein-effector interaction.	Guanine nucleotide binding protein G I G S G T subunit beta 1 OS Homo sapiens GN GNB1 PE 1 SV 3	P62873	GBB1_HUMAN	75906.4	38175.4	5.54	15	76.18	0	129726	124171	124366	200939	149425	198334	122335	115767	134071	153348	122481	145499	124613	102794	104952	178114	154312	174992	0.523906	3.68924	0.00278268	0.0494218	0.175107	1.23307	0.239665	0.488953	0.612995	4.31659	0.000862184	0.0146946	-0.374575	-2.63768	0.0206727	0.459261	-0.102723	-0.723351	0.482445	0.956537
EIF6	Eukaryotic translation initiation factor 6	Binds to the 60S ribosomal subunit and prevents its association with the 40S ribosomal subunit to form the 80S initiation complex in the cytoplasm. May behave as a stimulatory translation initiation factor downstream insulin/growth factors. Is also involved in ribosome biogenesis. Associates with pre-60S subunits in the nucleus and is involved in its nuclear export. Cytoplasmic release of TIF6 fr…	Eukaryotic translation initiation factor 6 OS Homo sapiens GN EIF6 PE 1 SV 1	P56537	IF6_HUMAN	83850.7	27112.4	4.37	10	62.04	0	174662	183630	173721	259815	248550	253391	185177	203272	175459	214656	245541	194454	187729	202805	183350	248047	225025	247402	0.518079	4.7696	0.000379789	0.0160329	0.211321	1.94549	0.0739603	0.26173	0.328067	3.02029	0.00997421	0.0704938	-0.224987	-2.0713	0.0590706	0.538389	-0.081609	-0.751318	0.46602	0.949339
ENY2	Transcription and mRNA export factor ENY2	Involved in mRNA export coupled transcription activation by association with both the TREX-2 and the SAGA complexes. The transcription regulatory histone acetylation (HAT) complex SAGA is a multiprotein complex that activates transcription by remodeling chromatin and mediating histone acetylation and deubiquitination. Within the SAGA complex, participates in a subcomplex that specifically deubiqu…	Transcription and mRNA export factor ENY2 OS Homo sapiens GN ENY2 PE 1 SV 1	Q9NPA8	ENY2_HUMAN	10568.2	11642.7	9.86	10	67.33	0	27448.3	25869	24866.7	35612.3	34782	41771.3	32204	30514	27548.3	32680	27748	26530	35598	33460.3	29783.7	39294	33312	35662.7	0.517008	4.09168	0.0013067	0.0321577	-0.0567512	-0.449137	0.660826	0.854943	0.131995	1.04463	0.31548	0.593334	-0.36826	-2.91446	0.0122105	0.399731	-0.0494872	-0.391648	0.701746	1
LMNB1	Lamin-B1	Lamins are components of the nuclear lamina, a fibrous layer on the nucleoplasmic side of the inner nuclear membrane, which is thought to provide a framework for the nuclear envelope and may also interact with chromatin.	Lamin B1 OS Homo sapiens GN LMNB1 PE 1 SV 2	P20700	LMNB1_HUMAN	33892	66693.6	4.92	43	84.3	0	143462	121072	128625	190690	167846	200465	148359	140836	134360	220957	158252	170070	162133	156852	145582	212796	186425	217897	0.507336	3.69398	0.00275782	0.0492698	0.360971	2.62827	0.0210438	0.127471	0.407766	2.969	0.0110022	0.0754329	-0.036531	-0.265987	0.794476	1	0.143333	1.04362	0.315926	0.921635
GRWD1	Glutamate-rich WD repeat-containing protein 1		Glutamate rich WD repeat containing protein 1 OS Homo sapiens GN GRWD1 PE 1 SV 1	Q9BQ67	GRWD1_HUMAN	7519.87	49818.4	4.63	15	65.92	0	23015.3	27648	25151.7	36985.7	34297	35866.3	31355.7	32395.7	29641.7	34703	39790.3	38959	42517.7	31984.3	31684.7	36604	34936	34397.7	0.502401	3.96356	0.0016597	0.0376806	0.279086	2.20177	0.0466067	0.201065	0.00993728	0.0783975	0.938721	1	0.0805832	0.635739	0.536122	0.8445	-0.016217	-0.12794	0.90018	1
EEF2	Elongation factor 2	Catalyzes the GTP-dependent ribosomal translocation step during translation elongation. During this step, the ribosome changes from the pre-translocational (PRE) to the post-translocational (POST) state as the newly formed A-site-bound peptidyl-tRNA and P-site-bound deacylated tRNA move to the P and E sites, respectively. Catalyzes the coordinated movement of the two tRNA molecules, the mRNA and …	Elongation factor 2 OS Homo sapiens GN EEF2 PE 1 SV 4	P13639	EF2_HUMAN	54115.4	96307.8	6.39	48	74.24	0	286803	276092	250585	395441	380960	365938	286506	286829	315254	355915	364075	351137	301146	324574	304861	404413	311241	322122	0.491397	4.32911	0.000842591	0.0246919	0.270843	2.38607	0.0331616	0.164548	0.148102	1.30475	0.214898	0.476553	-0.0923002	-0.813147	0.430966	0.786008	-0.147746	-1.30161	0.215937	0.906389
KHSRP	Far upstream element-binding protein 2	Binds to the dendritic targeting element and may play a role in mRNA trafficking (By similarity). Part of a ternary complex that binds to the downstream control sequence (DCS) of the pre-mRNA. Mediates exon inclusion in transcripts that are subject to tissue-specific alternative splicing. May interact with single-stranded DNA from the far-upstream element (FUSE). May activate gene expression. Als…	Far upstream element binding protein 2 OS Homo sapiens GN KHSRP PE 1 SV 4	Q92945	FUBP2_HUMAN	29918.6	73400.6	6.94	33	79.75	0	177660	156247	167270	253744	201374	223735	197057	183723	198154	223374	203765	196332	182365	179647	192687	224155	204422	222757	0.433306	3.9466	0.00171326	0.0380662	0.105634	0.962126	0.35377	0.605539	0.231088	2.10478	0.0556053	0.210022	-0.11846	-1.07895	0.300479	0.72647	-0.0545086	-0.496471	0.627959	1
EIF3A	Eukaryotic translation initiation factor 3 subunit A	Component of the eukaryotic translation initiation factor 3 (eIF-3) complex, which is required for several steps in the initiation of protein synthesis. The eIF-3 complex associates with the 40S ribosome and facilitates the recruitment of eIF-1, eIF-1A, eIF-2:GTP:methionyl-tRNAi and eIF-5 to form the 43S pre-initiation complex (43S PIC). The eIF-3 complex stimulates mRNA recruitment to the 43S PI…	Eukaryotic translation initiation factor 3 subunit A OS Homo sapiens GN EIF3A PE 1 SV 1	Q14152	EIF3A_HUMAN	13459.3	166969	6.34	59	51.88	0	139443	145623	130798	108939	110611	94119.3	134468	148331	141473	85603	86642	79133.7	144152	136558	161579	101127	101473	108292	-0.409219	-3.83779	0.00210186	0.0431408	-0.755118	-7.08174	8.89205e-06	0.00116189	-0.505719	-4.7428	0.000398381	0.00907186	-0.316779	-2.97086	0.0109631	0.390685	-0.0098019	-0.0919253	0.928177	1
OSTF1	Osteoclast-stimulating factor 1	Induces bone resorption, acting probably through a signaling cascade which results in the secretion of factor(s) enhancing osteoclast formation and activity.	Osteoclast stimulating factor 1 OS Homo sapiens GN OSTF1 PE 1 SV 2	Q92882	OSTF1_HUMAN	3751.68	23957.9	5.31	11	66.82	0	20046	19050.7	20159	14519.7	14408	15299	19113	16133.7	19459.3	13674.3	13851.7	12036	18213	21740.3	19357	10684.7	11981.3	11086.3	-0.422063	-3.75943	0.00243665	0.0459903	-0.465371	-4.14519	0.00118304	0.020743	-0.810973	-7.22356	7.2313e-06	0.000992134	-0.163131	-1.45306	0.170227	0.628807	-0.391037	-3.48308	0.00411736	0.336654
VPS29	Vacuolar protein sorting-associated protein 29	Acts as component of the retromer cargo-selective complex (CSC). The CSC is believed to be the core functional component of retromer or respective retromer complex variants acting to prevent missorting of selected transmembrane cargo proteins into the lysosomal degradation pathway. The recruitment of the CSC to the endosomal membrane involves RAB7A and SNX3. The SNX-BAR retromer mediates retrogra…	Vacuolar protein sorting associated protein 29 OS Homo sapiens GN VPS29 PE 1 SV 1	Q9UBQ0	VPS29_HUMAN	14656.1	20676.8	6.32	7	46.15	0	56982.7	64941	65762	46715.3	45666.7	44298.7	65985.7	61640.7	76862.3	34662.3	37800.7	36645.7	61332	67158.3	70288.7	45799.7	41100.7	37392.3	-0.45486	-3.84131	0.00208798	0.0431408	-0.900945	-7.6085	4.17921e-06	0.000819124	-0.680072	-5.74323	7.14292e-05	0.00343863	-0.325618	-2.74985	0.0167104	0.441354	-0.141683	-1.19652	0.253138	0.913733
DDX3X	ATP-dependent RNA helicase DDX3X	Multifunctional ATP-dependent RNA helicase. The ATPase activity can be stimulated by various ribo- and deoxynucleic acids indicative for a relaxed substrate specificity. In vitro can unwind partially double-stranded DNA with a preference for 5'-single-stranded DNA overhangs. Is involved in several steps of gene expression, such as transcription, mRNA maturation, mRNA export and translation. Howev…	ATP dependent RNA helicase DDX3X OS Homo sapiens GN DDX3X PE 1 SV 3	O00571	DDX3X_HUMAN	24325.3	73642.7	6.77	41	73.87	0	119691	117280	109898	77002.7	86290	83816.5	91224.7	116196	106430	67700.7	75530.7	72669.3	121486	119846	117595	97179	82235.8	96928.3	-0.489957	-4.26565	0.000946874	0.0265125	-0.534051	-4.64954	0.000470809	0.0121877	-0.381413	-3.32065	0.00561417	0.0489056	-0.194583	-1.69407	0.114373	0.563771	0.158663	1.38134	0.190758	0.906389
FLNA	Filamin-A	Promotes orthogonal branching of actin filaments and links actin filaments to membrane glycoproteins. Anchors various transmembrane proteins to the actin cytoskeleton and serves as a scaffold for a wide range of cytoplasmic signaling proteins. Interaction with FLNA may allow neuroblast migration from the ventricular zone into the cortical plate. Tethers cell surface-localized furin, modulates its…	Filamin A OS Homo sapiens GN FLNA PE 1 SV 4	P21333	FLNA_HUMAN	53129.8	283477	5.64	135	79.41	0	338518	426300	347394	252516	240299	277489	335261	338629	371207	188711	223467	206446	312068	379195	361024	224249	209910	188702	-0.524678	-4.05349	0.001403	0.0340692	-0.758399	-5.85915	5.9058e-05	0.0032411	-0.7553	-5.83521	6.14145e-05	0.00309214	-0.317209	-2.45065	0.0293957	0.478268	-0.30755	-2.37603	0.0337873	0.706888
DCPS	m7GpppX diphosphatase	Decapping scavenger enzyme that catalyzes the cleavage of a residual cap structure following the degradation of mRNAs by the 3'->5' exosome-mediated mRNA decay pathway. Hydrolyzes cap analog structures like 7-methylguanosine nucleoside triphosphate (m7GpppG) with up to 10 nucleotide substrates (small capped oligoribonucleotides) and specifically releases 5'-phosphorylated RNA fragments and 7-meth…	m7GpppX diphosphatase OS Homo sapiens GN DCPS PE 1 SV 2	Q96C86	DCPS_HUMAN	4284.14	38779.9	5.91	13	58.75	0	24631.3	28567.3	23751.3	18792.3	17164.7	17298	34147.7	31474.7	30743	13534	14735.7	13251.7	28085.3	27660	27100.3	15711.3	15040.7	13791	-0.527535	-5.02221	0.000243155	0.0124714	-1.21466	-11.5638	3.72439e-08	2.34663e-05	-0.897131	-8.54082	1.19218e-06	0.000326149	-0.359349	-3.42106	0.00463432	0.292335	-0.258581	-2.46173	0.0287926	0.702643
EIF2S2	Eukaryotic translation initiation factor 2 subunit 2	eIF-2 functions in the early steps of protein synthesis by forming a ternary complex with GTP and initiator tRNA. This complex binds to a 40S ribosomal subunit, followed by mRNA binding to form a 43S preinitiation complex. Junction of the 60S ribosomal subunit to form the 80S initiation complex is preceded by hydrolysis of the GTP bound to eIF-2 and release of an eIF-2-GDP binary complex. In orde…	Eukaryotic translation initiation factor 2 subunit 2 OS Homo sapiens GN EIF2S2 PE 1 SV 2	P20042	IF2B_HUMAN	20134	38730.6	5.45	19	57.96	0	83748.3	80841	74983.7	55171.7	52211.7	56290.7	83592.3	73281.3	72362.7	38754	48899.3	54695	77807	81492	80406.3	49160	50851.3	62980	-0.548834	-3.96475	0.00165599	0.0376806	-0.698819	-5.04823	0.000232351	0.00748246	-0.565059	-4.08196	0.00133055	0.0195314	-0.215204	-1.55462	0.144349	0.599234	-0.0141767	-0.102412	0.920013	1
RHOG	Rho-related GTP-binding protein RhoG	Required for the formation of membrane ruffles during macropinocytosis. Plays a role in cell migration and is required for the formation of cup-like structures during trans-endothelial migration of leukocytes. In case of Salmonella enterica infection, activated by SopB and ARHGEF26/SGEF, which induces cytoskeleton rearrangements and promotes bacterial entry.	Rho related GTP binding protein RhoG OS Homo sapiens GN RHOG PE 1 SV 1	P84095	RHOG_HUMAN	26357	21764.7	8.08	10	84.82	0	58787.7	60157	72696	52474.3	33510.3	42499	60861.7	62737	61356.3	40356.1	34443.3	37957	62258.7	67261.3	67996.3	45539	43916.7	42864.7	-0.594146	-4.00417	0.00153827	0.0359108	-0.71688	-4.83132	0.00034032	0.00993444	-0.577272	-3.89045	0.00190362	0.0240342	-0.167419	-1.1283	0.27985	0.715529	0.0660023	0.444814	0.663866	1
H1F0	Histone H1.0	Histones H1 are necessary for the condensation of nucleosome chains into higher-order structures. The H1F0 histones are found in cells that are in terminal stages of differentiation or that have low rates of cell division.	Histone H1 0 OS Homo sapiens GN H1F0 PE 1 SV 3	P07305	H10_HUMAN	18600.5	20863	11.32	4	29.9	0	123086	109156	138103	79949.7	70085.3	86910.7	116362	112149	124832	73972.3	57726.3	76486.3	114093	112829	134943	81154.3	79470.3	82418	-0.643275	-4.59545	0.000518962	0.0189871	-0.772791	-5.52068	0.000103453	0.00482172	-0.569474	-4.06822	0.00136502	0.0197747	-0.192104	-1.37236	0.193469	0.655002	0.0421015	0.300765	0.768412	1
PRPS1	Ribose-phosphate pyrophosphokinase 1	Catalyzes the synthesis of phosphoribosylpyrophosphate (PRPP) that is essential for nucleotide synthesis.	Ribose phosphate pyrophosphokinase 1 OS Homo sapiens GN PRPS1 PE 1 SV 2	P60891	PRPS1_HUMAN	10046.2	35347.5	6.54	14	71.7	0	40328.7	42309.7	39683.4	25949.3	27353.3	24155.7	35086.4	37245.8	32849.7	27218.3	25384.2	21919.5	46499.3	40732.7	48723.7	26191.5	27313.7	26420.4	-0.660499	-5.88216	5.68819e-05	0.0068079	-0.501033	-4.46202	0.000660885	0.0149873	-0.762528	-6.79079	1.37007e-05	0.00138731	-0.0596809	-0.531497	0.604155	0.895384	0.0468649	0.417362	0.683313	1
YWHAQ	14-3-3 protein theta	Adapter protein implicated in the regulation of a large spectrum of both general and specialized signaling pathways. Binds to a large number of partners, usually by recognition of a phosphoserine or phosphothreonine motif. Binding generally results in the modulation of the activity of the binding partner. Negatively regulates the kinase activity of PDPK1.	14 3 3 protein theta OS Homo sapiens GN YWHAQ PE 1 SV 1	P27348	1433T_HUMAN	52205.7	28049.4	4.48	17	82.45	0	163676	171109	177171	92890.3	114350	117398	200528	197715	189798	79207.3	113764	98841.3	173921	173684	166933	85662.3	89456	91290.3	-0.664144	-4.99404	0.000255446	0.0127444	-1.02625	-7.71688	3.59327e-06	0.000730365	-0.949877	-7.14262	8.13437e-06	0.00103817	-0.161839	-1.21695	0.245536	0.69527	-0.277976	-2.09025	0.0570856	0.793428
CFL2	Cofilin-2	Controls reversibly actin polymerization and depolymerization in a pH-sensitive manner. It has the ability to bind G- and F-actin in a 1:1 ratio of cofilin to actin. It is the major component of intranuclear and cytoplasmic actin rods (By similarity).	Cofilin 2 OS Homo sapiens GN CFL2 PE 1 SV 1	Q9Y281	COF2_HUMAN	60401.4	18850.7	8.16	13	81.33	0	62919.7	59401.7	65867.7	41985.1	42883.5	34182.1	76542	74683.3	68090.9	31817.5	27110.5	27849.3	71089.4	84648.1	67786.4	33483.9	29693.5	24176.7	-0.666668	-4.57114	0.000542241	0.0192065	-1.33936	-9.18362	5.31034e-07	0.000194287	-1.3616	-9.33605	4.4111e-07	0.000208859	-0.452395	-3.10194	0.00853158	0.346825	-0.45209	-3.09984	0.00856579	0.494832
USO1	General vesicular transport factor p115	General vesicular transport factor required for intercisternal transport in the Golgi stack; it is required for transcytotic fusion and/or subsequent binding of the vesicles to the target membrane. May well act as a vesicular anchor by interacting with the target membrane and holding the vesicular and target membranes in proximity.	General vesicular transport factor p115 OS Homo sapiens GN USO1 PE 1 SV 2	O60763	USO1_HUMAN	5341.93	108808	4.65	34	57.38	0	53308.3	55976.3	69061.7	39255.7	34037.7	38294.7	54893.3	56528.7	59825	25306	28426.3	36013	63267	64322.7	59922.3	34721.7	30513	32296.3	-0.669948	-4.73517	0.000403845	0.0164951	-0.947022	-6.69352	1.58708e-05	0.00170782	-0.944393	-6.67494	1.63251e-05	0.00151851	-0.327307	-2.31339	0.0379513	0.507222	-0.19351	-1.36772	0.194881	0.906389
DNAJC9	DnaJ homolog subfamily C member 9	May play a role as co-chaperone of the Hsp70 family proteins HSPA1A, HSPA1B and HSPA8.	DnaJ homolog subfamily C member 9 OS Homo sapiens GN DNAJC9 PE 1 SV 1	Q8WXX5	DNJC9_HUMAN	17453	30080.9	5.42	16	71.92	0	64562.3	72330	54142.3	35948.3	47928	35740.3	68845.3	76332.3	72403	34224	42222	38233.7	75975	58045	54763	32407	40321.3	28270.3	-0.679219	-3.72485	0.00260129	0.0479057	-0.927934	-5.08881	0.000216493	0.0073796	-0.9029	-4.95152	0.000275238	0.00729713	-0.0521655	-0.286076	0.779387	1	-0.245729	-1.34758	0.201108	0.906389
SH3KBP1	SH3 domain-containing kinase-binding protein 1	Adapter protein involved in regulating diverse signal transduction pathways. Involved in the regulation of endocytosis and lysosomal degradation of ligand-induced receptor tyrosine kinases, including EGFR and MET/hepatocyte growth factor receptor, through a association with CBL and endophilins. The association with CBL, and thus the receptor internalization, may inhibited by an interaction with P…	SH3 domain containing kinase binding protein 1 OS Homo sapiens GN SH3KBP1 PE 1 SV 2	Q96B97	SH3K1_HUMAN	6208.17	73297.5	6.2	26	56.39	0	28421.7	30977.3	30991.7	17319	22299.3	16781	43132.7	35913	42717.3	16086.7	18749.7	21827.3	35136	32992.3	32291.7	18495	17051.3	16460	-0.69127	-4.84338	0.000333121	0.0146254	-1.10971	-7.77515	3.31489e-06	0.000699697	-0.950046	-6.65649	1.67898e-05	0.00153571	0.00756003	0.0529694	0.958572	1	-0.106728	-0.74779	0.468073	0.949793
PEBP1	Phosphatidylethanolamine-binding protein 1	HCNP may be involved in the function of the presynaptic cholinergic neurons of the central nervous system. HCNP increases the production of choline acetyltransferase but not acetylcholinesterase. Seems to be mediated by a specific receptor (By similarity).	Phosphatidylethanolamine binding protein 1 OS Homo sapiens GN PEBP1 PE 1 SV 3	P30086	PEBP1_HUMAN	61380	21170.9	7.39	12	88.77	0	175678	197016	176459	95089	106195	140175	173685	198404	184087	78395.3	120472	91411.7	180714	163703	197889	97201	78068.3	78796	-0.703092	-3.92413	0.001787	0.0392852	-0.959098	-5.35296	0.000137391	0.00571215	-1.09714	-6.12338	3.85515e-05	0.00222477	-0.237768	-1.32704	0.207629	0.669132	-0.414412	-2.31293	0.0379837	0.716339
MSN	Moesin	Probably involved in connections of major cytoskeletal structures to the plasma membrane. May inhibit herpes simplex virus 1 infection at an early stage.	Moesin OS Homo sapiens GN MSN PE 1 SV 3	P26038	MOES_HUMAN	65489.4	67934.2	6.01	38	81.46	0	259765	280174	313050	184373	140422	203615	260507	293230	336712	133409	150048	163502	352650	308638	258753	195022	148790	147651	-0.703891	-3.90802	0.00184184	0.0399526	-0.991423	-5.5044	0.000106323	0.00488413	-0.905537	-5.02756	0.000240892	0.0066433	-0.229217	-1.27262	0.225733	0.686238	-0.0997122	-0.553604	0.589368	1
NUDCD1	NudC domain-containing protein 1		NudC domain containing protein 1 OS Homo sapiens GN NUDCD1 PE 1 SV 2	Q96RS6	NUDC1_HUMAN	4770.34	67554.3	4.81	20	69.98	0	29423.7	38824.3	31078.3	21746.7	20467	18377.3	42540.7	43634.3	43318	17809.7	23399.3	17727.7	43766.7	40419	37209.3	20971	23174	19317.7	-0.705914	-4.86935	0.000318151	0.0143116	-1.14801	-7.91887	2.72178e-06	0.000699697	-0.936536	-6.46017	2.27001e-05	0.00173552	-0.0489607	-0.337728	0.74103	0.985716	0.0662642	0.457086	0.655252	1
ABCE1	ATP-binding cassette sub-family E member 1	Antagonizes the binding of 2-5A (5'-phosphorylated 2',5'-linked oligoadenylates) by RNase L through direct interaction with RNase L and therefore inhibits its endoribonuclease activity. May play a central role in the regulation of mRNA turnover. Antagonizes the anti-viral effect of the interferon-regulated 2-5A/RNase L pathway. May act as a chaperone for post-translational events during HIV-1 cap…	ATP binding cassette sub family E member 1 OS Homo sapiens GN ABCE1 PE 1 SV 1	P61221	ABCE1_HUMAN	16514.9	68283.9	8.31	26	71.12	0	106666	107194	105906	53839	64020	79369.3	113029	139862	110038	46893.7	68565	60511	133774	150736	118887	70004.3	68719.3	67649	-0.715373	-4.18666	0.00109554	0.0279919	-1.05346	-6.16528	3.60627e-05	0.00241449	-0.960312	-5.62015	8.75935e-05	0.00374801	-0.163895	-0.959182	0.355195	0.753985	0.0834894	0.488615	0.63336	1
NKRF	NF-kappa-B-repressing factor	Interacts with a specific negative regulatory element (NRE) 5'-AATTCCTCTGA-3' to mediate transcriptional repression of certain NK-kappa-B responsive genes. Involved in the constitutive silencing of the interferon beta promoter, independently of the virus-induced signals, and in the inhibition of the basal and cytokine-induced iNOS promoter activity. Also involved in the regulation of IL-8 transcr…	NF kappa B repressing factor OS Homo sapiens GN NKRF PE 1 SV 2	O15226	NKRF_HUMAN	1897.17	78357.3	8.96	32	56.67	0	23248	25349.7	28681.7	17912	12277	17081.3	18406.3	21687.3	21466.3	14401	11339	12477	30605	29154.3	31199	18307.3	15516.7	14987.7	-0.723261	-4.54557	0.0005679	0.019379	-0.690755	-4.34128	0.000823991	0.017129	-0.902945	-5.67485	7.99802e-05	0.00362865	-0.29417	-1.84881	0.0876557	0.543755	0.0602322	0.378549	0.711213	1
ATL2	Atlastin-2	GTPase tethering membranes through formation of trans-homooligomers and mediating homotypic fusion of endoplasmic reticulum membranes. Functions in endoplasmic reticulum tubular network biogenesis.	Atlastin 2 OS Homo sapiens GN ATL2 PE 1 SV 2	Q8NHH9	ATLA2_HUMAN	5316.72	66856.6	5.15	18	51.11	0	21592.7	20182.3	19850.3	15103.7	12213.7	10359	21640	21366.3	17516.7	10440.7	9227	8519.33	17726.7	21625	14396	13867.7	10551	9052.33	-0.726125	-3.69701	0.00274204	0.0491776	-1.10085	-5.60491	8.98483e-05	0.0043636	-0.686224	-3.49385	0.00403367	0.0397429	-0.406403	-2.06917	0.0592982	0.538389	-0.176255	-0.89739	0.386041	0.929272
PPP1R12A	Protein phosphatase 1 regulatory subunit 12A	Key regulator of protein phosphatase 1C (PPP1C). Mediates binding to myosin. As part of the PPP1C complex, involved in dephosphorylation of PLK1. Capable of inhibiting HIF1AN-dependent suppression of HIF1A activity.	Protein phosphatase 1 regulatory subunit 12A OS Homo sapiens GN PPP1R12A PE 1 SV 1	O14974	MYPT1_HUMAN	7446.81	115680	5.13	35	58.25	0	52774	52289.7	56196.3	32618	33926.7	30912.7	60977.7	61804	69453.3	23396.3	31181.3	29171.7	56279	74001.7	57779.7	35936.7	34992.3	42711	-0.72683	-5.09812	0.000213015	0.0119286	-1.2068	-8.46472	1.3158e-06	0.00042477	-0.721189	-5.05856	0.000228204	0.00655699	-0.228243	-1.60094	0.133715	0.58782	0.216933	1.52161	0.152366	0.867412
FLNB	Filamin-B	Connects cell membrane constituents to the actin cytoskeleton. May promote orthogonal branching of actin filaments and links actin filaments to membrane glycoproteins. Anchors various transmembrane proteins to the actin cytoskeleton. Interaction with FLNA may allow neuroblast migration from the ventricular zone into the cortical plate. Various interactions and localizations of isoforms affect myo…	Filamin B OS Homo sapiens GN FLNB PE 1 SV 2	O75369	FLNB_HUMAN	38860.1	280331	5.36	135	82.82	0	257770	273332	286213	151029	158699	183125	258699	343225	311766	121077	133321	144974	329965	394208	314944	202642	169398	149040	-0.733291	-4.81089	0.000352891	0.0152493	-1.18808	-7.79464	3.22699e-06	0.000699697	-1.00043	-6.56351	1.93553e-05	0.00165971	-0.302441	-1.98422	0.0690448	0.543755	0.0737012	0.48353	0.636867	1
FAM50A	Protein FAM50A	May be a DNA-binding protein or transcriptional factor.	Protein FAM50A OS Homo sapiens GN FAM50A PE 1 SV 2	Q14320	FA50A_HUMAN	10058	40241.7	6.4	18	56.64	0	51014.3	57719	42116.3	32325	27540.3	28604.7	48648.3	52263.4	49611.3	24139.3	27304	20543.4	54878	62330	53651	27865.7	27622.7	24411.7	-0.761274	-5.33981	0.000140505	0.00904356	-1.0732	-7.52773	4.68157e-06	0.000856415	-1.09592	-7.68713	3.74487e-06	0.00068306	-0.303746	-2.13057	0.0530659	0.53669	-0.146173	-1.0253	0.324164	0.921635
VCL	Vinculin	Actin filament (F-actin)-binding protein involved in cell-matrix adhesion and cell-cell adhesion. Regulates cell-surface E-cadherin expression and potentiates mechanosensing by the E-cadherin complex. May also play important roles in cell morphology and locomotion.	Vinculin OS Homo sapiens GN VCL PE 1 SV 4	P18206	VINC_HUMAN	24701.6	124370	5.35	65	76.28	0	133443	128795	154939	76902.3	73618	87074	137521	132833	157731	52428	71078.7	77134	145550	145163	152970	78859	70426	65292.7	-0.811145	-5.38861	0.000129308	0.00904356	-1.10846	-7.36372	5.9099e-06	0.00101355	-1.05196	-6.98842	1.02022e-05	0.00119127	-0.259398	-1.72324	0.108842	0.558236	-0.147672	-0.981021	0.344721	0.929272
RBM17	Splicing factor 45	Splice factor that binds to the single-stranded 3'AG at the exon/intron border and promotes its utilization in the second catalytic step. Involved in the regulation of alternative splicing and the utilization of cryptic splice sites. Promotes the utilization of a cryptic splice site created by the beta-110 mutation in the HBB gene. The resulting frameshift leads to sickle cell anemia.	Splicing factor 45 OS Homo sapiens GN RBM17 PE 1 SV 1	Q96I25	SPF45_HUMAN	4057.37	45189.7	5.63	20	69.58	0	25947	23532.3	24557.3	13754.7	15061.7	13261.3	27329.3	21454.7	22179	17432.7	10879	11962.7	22174.3	22216.3	21328.3	15448	15189	15177	-0.816068	-5.18052	0.000184675	0.0108978	-0.839636	-5.33013	0.000142844	0.00580589	-0.520288	-3.30286	0.00580836	0.0498067	-0.0920412	-0.584291	0.569156	0.870549	0.12476	0.791993	0.442763	0.938699
EIF2AK2	Interferon-induced, double-stranded RNA-activated protein kinase	IFN-induced dsRNA-dependent serine/threonine-protein kinase which plays a key role in the innate immune response to viral infection and is also involved in the regulation of signal transduction, apoptosis, cell proliferation and differentiation. Exerts its antiviral activity on a wide range of DNA and RNA viruses including hepatitis C virus (HCV), hepatitis B virus (HBV), measles virus (MV) and h…	Interferon induced double stranded RNA activated protein kinase OS Homo sapiens GN EIF2AK2 PE 1 SV	P19525	E2AK2_HUMAN	6580.75	62550.6	8.51	26	54.63	0	27376.3	31449.7	25812.7	17277	16164.7	14576	26625.7	23827.3	22975	14299	15583	14526.3	39862.3	37476.7	33824.3	17722.3	18303.3	17616	-0.816215	-7.10984	8.53336e-06	0.00223005	-0.723609	-6.30318	2.90004e-05	0.00218019	-1.04813	-9.13001	5.67155e-07	0.000218083	-0.110237	-0.960251	0.354677	0.753985	0.16308	1.42055	0.179292	0.901885
CAP2	Adenylyl cyclase-associated protein 2	May have a regulatory bifunctional role.	Adenylyl cyclase associated protein 2 OS Homo sapiens GN CAP2 PE 1 SV 1	P40123	CAP2_HUMAN	7983.8	53109.2	5.92	21	69.39	0	43985.3	45290.7	47079	25332.7	22819	29396	46273.7	43139	59701.3	15765.3	25936.7	18641	57449.7	57776.7	46031.7	20039.7	19507.3	18355	-0.821464	-4.44942	0.000676218	0.0218299	-1.32219	-7.1616	7.91229e-06	0.00116189	-1.47074	-7.9662	2.55209e-06	0.000518735	-0.385524	-2.08817	0.0573001	0.538389	-0.414584	-2.24557	0.0430086	0.755893
SEC23A	Protein transport protein Sec23A	Component of the COPII coat, that covers ER-derived vesicles involved in transport from the endoplasmic reticulum to the Golgi apparatus. COPII acts in the cytoplasm to promote the transport of secretory, plasma membrane, and vacuolar proteins from the endoplasmic reticulum to the Golgi complex.	Protein transport protein Sec23A OS Homo sapiens GN SEC23A PE 1 SV 2	Q15436	SC23A_HUMAN	9716.88	87073.4	6.65	28	65.62	0	32901	31667.9	40725.7	21003.5	17324.5	20947.5	36808.1	35351.2	45713.6	17824.5	21805.7	17587.4	45273.4	45870.5	46066.7	19577.6	15856.7	31353.1	-0.825591	-3.83656	0.00210673	0.0431408	-1.04039	-4.83475	0.000338259	0.0099271	-1.09898	-5.10699	0.000209758	0.00629045	-0.0523668	-0.243351	0.811581	1	0.117559	0.5463	0.594233	1
BLVRA	Biliverdin reductase A	Reduces the gamma-methene bridge of the open tetrapyrrole, biliverdin IX alpha, to bilirubin with the concomitant oxidation of a NADH or NADPH cofactor.	Biliverdin reductase A OS Homo sapiens GN BLVRA PE 1 SV 2	P53004	BIEA_HUMAN	9440.22	33713.7	6.02	14	69.59	0	34000.7	42409.3	33474.7	20123.3	21905.3	18692.3	42356.3	41807.3	31607	13672.3	24882.7	27126	42619.7	36953.3	36095	18486.7	16978.7	18750.3	-0.850107	-3.81677	0.00218675	0.0444718	-0.866799	-3.89172	0.00189911	0.0279418	-1.09059	-4.89648	0.000303258	0.00774083	0.0544936	0.244663	0.810587	1	-0.161816	-0.726515	0.480569	0.954529
PTRHD1	Putative peptidyl-tRNA hydrolase PTRHD1		Putative peptidyl tRNA hydrolase PTRHD1 OS Homo sapiens GN PTRHD1 PE 1 SV 1	Q6GMV3	PTRD1_HUMAN	5261.51	15919.5	9.49	8	81.43	0	17325.7	12347.3	14250.3	5939.67	8150.33	10554.3	11326.3	13014	17746.3	6376.67	5237	7930.5	17193.7	18251.7	17267.3	5732	4846.67	5841	-0.858877	-3.71294	0.00266058	0.0483486	-1.10124	-4.76069	0.000385864	0.0108596	-1.68698	-7.29284	6.54284e-06	0.000970463	-0.315974	-1.36596	0.195418	0.65527	-0.551506	-2.38417	0.0332794	0.706888
ROCK2	Rho-associated protein kinase 2	Protein kinase which is a key regulator of actin cytoskeleton and cell polarity. Involved in regulation of smooth muscle contraction, actin cytoskeleton organization, stress fiber and focal adhesion formation, neurite retraction, cell adhesion and motility via phosphorylation of ADD1, BRCA2, CNN1, EZR, DPYSL2, EP300, MSN, MYL9/MLC2, NPM1, RDX, PPP1R12A and VIM. Phosphorylates SORL1 and IRF4. Acts…	Rho associated protein kinase 2 OS Homo sapiens GN ROCK2 PE 1 SV 4	O75116	ROCK2_HUMAN	3140.2	162041	5.65	57	56.99	0	16987.3	17459.7	19104.9	9187.33	12397	8335.57	16789.3	18386.4	20057.3	6638.69	13301.4	10007.3	23048.7	20407.6	22125.2	10005.2	8894.33	7703	-0.859053	-3.88971	0.00190629	0.0403928	-0.936157	-4.23882	0.000994877	0.0186708	-1.30799	-5.92247	5.32726e-05	0.00278438	-0.0344799	-0.156122	0.878367	1	-0.156606	-0.709097	0.49095	0.95776
HERC4	Probable E3 ubiquitin-protein ligase HERC4	Probable E3 ubiquitin-protein ligase involved in either protein trafficking or in the distribution of cellular structures. Required for spermatozoon maturation and fertility, and for the removal of the cytoplasmic droplet of the spermatozoon. E3 ubiquitin-protein ligases accept ubiquitin from an E2 ubiquitin-conjugating enzyme in the form of a thioester and then directly transfer it to targeted s…	Probable E3 ubiquitin protein ligase HERC4 OS Homo sapiens GN HERC4 PE 1 SV 1	Q5GLZ8	HERC4_HUMAN	1901.85	119989	5.75	36	60.64	0	28365.3	28293	30258	17704.7	13305.7	16697	27554.3	30879.3	32594	9792.33	10093.3	10096.3	31642.3	39511.3	31442.7	15242	13347.3	11200	-0.875335	-5.93159	5.24895e-05	0.00654688	-1.59876	-10.8338	7.99581e-08	3.98918e-05	-1.36951	-9.28033	4.71939e-07	0.000208859	-0.659548	-4.46934	0.00065214	0.261397	-0.262534	-1.77903	0.0989227	0.793743
PPP3CA	Serine/threonine-protein phosphatase 2B catalytic subunit alpha isoform	Calcium-dependent, calmodulin-stimulated protein phosphatase. Many of the substrates contain a PxIxIT motif. This subunit may have a role in the calmodulin activation of calcineurin. Dephosphorylates DNM1L, HSPB1 and SSH1.	Serine threonine protein phosphatase 2B catalytic subunit alpha isoform OS Homo sapiens GN PPP3CA PE	Q08209	PP2BA_HUMAN	4528.07	59372.3	5.48	16	57.2	0	41807.3	51801.7	44290.2	21935.4	27284.3	25955.7	36421.9	44147.5	44301.1	21465.2	22638.7	16840.3	40814.4	39630.4	42020.9	29460	25454	21700	-0.875426	-5.54935	9.85944e-05	0.00807591	-1.04055	-6.59609	1.8412e-05	0.00177891	-0.687461	-4.35783	0.00079936	0.0138897	-0.308211	-1.95375	0.072885	0.543755	0.0223202	0.141489	0.889682	1
PSMD9	26S proteasome non-ATPase regulatory subunit 9	Acts as a chaperone during the assembly of the 26S proteasome, specifically of the base subcomplex of the PA700/19S regulatory complex (RC). During the base subcomplex assembly is part of an intermediate PSMD9:PSMC6:PSMC3 module, also known as modulator trimer complex; PSMD9 is released during the further base assembly process.	26S proteasome non ATPase regulatory subunit 9 OS Homo sapiens GN PSMD9 PE 1 SV 3	O00233	PSMD9_HUMAN	14898.7	24852.9	6.5	9	80.72	0	45900.7	50101.3	41838.7	19890.7	24748	31541.7	35762	46676	43738	15638	21505.7	15936	51281.7	58389.7	51987.7	15619	18504	20464.3	-0.877152	-4.65322	0.000467699	0.0183338	-1.25593	-6.66261	1.66343e-05	0.00172243	-1.57264	-8.34272	1.54336e-06	0.000368258	-0.511509	-2.71351	0.0179048	0.443314	-0.464116	-2.4621	0.0287727	0.702643
CARS	Cysteine--tRNA ligase, cytoplasmic		Cysteine tRNA ligase cytoplasmic OS Homo sapiens GN CARS PE 1 SV 3	P49589	SYCC_HUMAN	5186.61	86157.8	6.3	28	65.78	0	37785.7	39589.7	46442	19203.7	21662.3	26747	37522	33149.7	43597.3	15809	17801.7	21510.7	38760	43495.7	44687	16974.3	18310	21682.3	-0.880785	-5.20888	0.000175859	0.0106056	-1.05435	-6.23529	3.22742e-05	0.00228698	-1.16089	-6.86537	1.22507e-05	0.00129292	-0.292698	-1.73099	0.107415	0.556993	-0.241135	-1.42605	0.177731	0.901885
HK2	Hexokinase-2		Hexokinase 2 OS Homo sapiens GN HK2 PE 1 SV 2	P52789	HXK2_HUMAN	10917.4	103806	5.64	41	58.02	0	72575.3	64724.3	66738	38753.3	33155	38255	59818	51617	75224.3	32022.7	29319.3	26306.3	59853.7	78771	72066.7	34713.3	24261.3	33297.3	-0.891015	-5.07069	0.000223428	0.0120213	-1.07773	-6.13327	3.79478e-05	0.00245009	-1.1996	-6.82682	1.29788e-05	0.00134391	-0.330936	-1.88333	0.0825215	0.543755	-0.269871	-1.53582	0.148871	0.863534
MOB1A	MOB kinase activator 1A	Activator of LATS1/2 in the Hippo signaling pathway which plays a pivotal role in organ size control and tumor suppression by restricting proliferation and promoting apoptosis. The core of this pathway is composed of a kinase cascade wherein STK3/MST2 and STK4/MST1, in complex with its regulatory protein SAV1, phosphorylates and activates LATS1/2 in complex with its regulatory protein MOB1, which…	MOB kinase activator 1A OS Homo sapiens GN MOB1A PE 1 SV 4	Q9H8S9	MOB1A_HUMAN	3735.02	25250.9	6.5	6	35.65	0	13965.2	16164.8	11886.8	6501.67	8382.25	7715.83	17626	19723.3	14541.8	7217	8068.83	10668.3	19817.8	16742.2	15253	7955.83	6520.5	7108	-0.891204	-4.78663	0.000368445	0.0157971	-1.00811	-5.41451	0.000123751	0.00547697	-1.25946	-6.7645	1.42544e-05	0.00139693	0.187662	1.00793	0.332122	0.743907	-0.0631684	-0.339275	0.739891	1
ANXA11	Annexin A11	Binds specifically to calcyclin in a calcium-dependent manner (By similarity). Required for midbody formation and completion of the terminal phase of cytokinesis.	Annexin A11 OS Homo sapiens GN ANXA11 PE 1 SV 1	P50995	ANX11_HUMAN	9353.62	54732	7.61	20	52.67	0	41887.3	37412.7	34318	13427.3	24523.7	24969.3	36478.7	39019.3	51327.7	17465	13426	15533.3	38121.3	45662.3	47425	17479	23342.7	22019.7	-0.903131	-3.88572	0.00192063	0.0405401	-1.44198	-6.20411	3.39067e-05	0.002326	-1.06659	-4.58898	0.00052505	0.0107518	-0.391527	-1.68455	0.116231	0.567301	0.0426219	0.183381	0.857366	1
PLS1	Plastin-1	Actin-bundling protein in the absence of calcium.	Plastin 1 OS Homo sapiens GN PLS1 PE 1 SV 2	Q14651	PLSI_HUMAN	5644.59	70652.8	5.11	20	59.46	0	27454.2	28485.5	25603.9	17253.7	12052.5	14624.7	27841.5	28323	30434.6	5885.5	13869.7	9950.11	28878.1	23886	26001	11095	11865.8	10062	-0.906279	-3.76351	0.00241795	0.0459903	-1.62821	-6.76148	1.43196e-05	0.00157172	-1.25295	-5.20313	0.00017761	0.00563425	-0.634832	-2.63627	0.0207278	0.459261	-0.399638	-1.65958	0.12123	0.824424
PGLS	6-phosphogluconolactonase	Hydrolysis of 6-phosphogluconolactone to 6-phosphogluconate.	6 phosphogluconolactonase OS Homo sapiens GN PGLS PE 1 SV 2	O95336	6PGL_HUMAN	39912.8	27832	5.64	11	59.69	0	113021	118991	115310	50364.7	57936	80267.7	112967	128370	123973	35918.7	64262.3	66308	117817	129634	140031	54494.7	39891.3	48034.3	-0.909007	-3.97687	0.00161885	0.0374863	-1.1847	-5.183	0.000183887	0.00668868	-1.45207	-6.35274	2.68324e-05	0.00191242	-0.204596	-0.8951	0.387219	0.771133	-0.388471	-1.69955	0.113316	0.814829
USP47	Ubiquitin carboxyl-terminal hydrolase 47	Ubiquitin-specific protease that specifically deubiquitinates monoubiquitinated DNA polymerase beta (POLB), stabilizing POLB thereby playing a role in base-excision repair (BER). Acts as a regulator of cell growth and genome integrity. May also indirectly regulate CDC25A expression at a transcriptional level.	Ubiquitin carboxyl terminal hydrolase 47 OS Homo sapiens GN USP47 PE 1 SV 3	Q96K76	UBP47_HUMAN	794.237	158680	4.79	30	41.31	0	8558.67	9463.67	8897.67	3672	4839	6035	7106.33	7053.33	7686	2435	3835	3999	7896.33	9000	8750.67	3322.33	4180.33	3072	-0.916046	-4.39558	0.000746016	0.0227452	-1.12204	-5.38403	0.000130319	0.0056314	-1.28826	-6.1816	3.51392e-05	0.00219141	-0.507147	-2.43351	0.0303533	0.484241	-0.443106	-2.12621	0.0534871	0.778614
ELMO2	Engulfment and cell motility protein 2	Involved in cytoskeletal rearrangements required for phagocytosis of apoptotic cells and cell motility. Acts in assocation with DOCK1 and CRK. Was initially proposed to be required in complex with DOCK1 to activate Rac Rho small GTPases. May enhance the guanine nucleotide exchange factor (GEF) activity of DOCK1.	Engulfment and cell motility protein 2 OS Homo sapiens GN ELMO2 PE 1 SV 2	Q96JJ3	ELMO2_HUMAN	4225.51	83071.5	5.52	22	52.78	0	16010.7	15433.7	18128.7	7949.33	8726.67	9524	16823.3	14408.3	20373.3	4307.67	7618.33	8573.67	15249.7	16987.7	17384.7	7173	6385.67	7348.67	-0.920368	-4.22539	0.00101986	0.0278457	-1.3777	-6.32499	2.80242e-05	0.00213606	-1.2472	-5.72588	7.35041e-05	0.00350774	-0.410448	-1.88436	0.0823731	0.543755	-0.32427	-1.48872	0.160727	0.871789
UGP2	UTP--glucose-1-phosphate uridylyltransferase	Plays a central role as a glucosyl donor in cellular metabolic pathways.	UTP glucose 1 phosphate uridylyltransferase OS Homo sapiens GN UGP2 PE 1 SV 5	Q16851	UGPA_HUMAN	15677.2	57111.4	8.31	27	60.24	0	68983.3	69496.3	80429	33539.3	36768.3	45445.3	65762	74315.3	90650.3	22017	31983.7	33352.7	75527	101087	90687.3	39503	29809.7	30982	-0.927465	-4.658	0.000463707	0.0183081	-1.41246	-7.09377	8.73657e-06	0.00116189	-1.41539	-7.10849	8.55024e-06	0.00106645	-0.418218	-2.10041	0.0560463	0.538389	-0.20642	-1.0367	0.319021	0.921635
RBBP9	Putative hydrolase RBBP9	May play a role in the transformation process due to its capacity to confer resistance to the growth-inhibitory effects of TGF-beta1 through interaction with retinoblastoma and the subsequent displacement of E2F-1.	Putative hydrolase RBBP9 OS Homo sapiens GN RBBP9 PE 1 SV 2	O75884	RBBP9_HUMAN	4067.78	21228.1	5.76	10	81.72	0	16248.3	12960.7	16430.3	8214.67	5950.67	10201.3	13718	13819	13611	5879	7555	6424	17780	18387.7	13011.7	8666	5595.5	4526.67	-0.931456	-3.77341	0.00237318	0.0459903	-1.05882	-4.28937	0.000906412	0.0180407	-1.42534	-5.77419	6.78795e-05	0.0033261	-0.268454	-1.08753	0.296811	0.724277	-0.394558	-1.59839	0.134283	0.83688
EIF2B2	Translation initiation factor eIF-2B subunit beta	Catalyzes the exchange of eukaryotic initiation factor 2-bound GDP for GTP.	Translation initiation factor eIF 2B subunit beta OS Homo sapiens GN EIF2B2 PE 1 SV 3	P49770	EI2BB_HUMAN	8202.55	39217.8	5.73	15	52.71	0	42611.3	50069.7	33687.3	24433	23782	17816.3	31639.3	33056.7	21912	16442	18698.3	14886	43065.3	35664.3	34812	16175	19792.3	14795	-0.931795	-4.50011	0.000616679	0.0206362	-0.774674	-3.7413	0.00252162	0.0338354	-1.16554	-5.629	8.63115e-05	0.00374801	-0.39253	-1.89572	0.0807457	0.543755	-0.376008	-1.81594	0.0928111	0.793743
MAP1S	Microtubule-associated protein 1S	Microtubule-associated protein that mediates aggregation of mitochondria resulting in cell death and genomic destruction (MAGD). Plays a role in anchoring the microtubule organizing center to the centrosomes. Binds to DNA. Plays a role in apoptosis. Involved in the formation of microtubule bundles (By similarity).	Microtubule associated protein 1S OS Homo sapiens GN MAP1S PE 1 SV 2	Q66K74	MAP1S_HUMAN	3684.22	113181	6.92	26	49.1	0	31121.3	35093.7	26998.3	16091.7	16615	15745.7	28665.7	32193	21332.3	11665.3	16492.3	15651.7	50076.3	43973.7	44338.3	19445.7	16638	15046.7	-0.936034	-5.2348	0.000168185	0.0103708	-0.902878	-5.04937	0.000231891	0.00748246	-1.44193	-8.06403	2.23594e-06	0.000471955	-0.161127	-0.901106	0.384136	0.770647	0.0698695	0.390747	0.702395	1
DNAJB1	DnaJ homolog subfamily B member 1	Interacts with HSP70 and can stimulate its ATPase activity. Stimulates the association between HSC70 and HIP.	DnaJ homolog subfamily B member 1 OS Homo sapiens GN DNAJB1 PE 1 SV 4	P25685	DNJB1_HUMAN	28217.5	38215.3	8.93	17	77.94	0	113978	117508	90799	45272.7	63232.3	60063.3	119171	118562	111532	43845	46061.7	67980	77106.3	124741	100632	63405.3	53385.3	50514.7	-0.940742	-4.39919	0.000741107	0.0227217	-1.1736	-5.48809	0.000109284	0.00495661	-0.83365	-3.8984	0.00187542	0.0238801	-0.10823	-0.506118	0.621358	0.906678	-0.00267922	-0.0125289	0.990196	1
CENPV	Centromere protein V	Required for distribution of pericentromeric heterochromatin in interphase nuclei and for centromere formation and organization, chromosome alignment and cytokinesis.	Centromere protein V OS Homo sapiens GN CENPV PE 1 SV 1	Q7Z7K6	CENPV_HUMAN	5187.47	30402.2	10.15	10	62.18	0	25433.7	24960	22170.7	15530.7	11968.7	10584.3	18543.3	22829.7	19228.7	11538.7	9442	9584	23095.7	20713	24425.3	15098.3	13780.3	9269.67	-0.946176	-4.92027	0.000290802	0.0133686	-0.987505	-5.13519	0.000199743	0.00698208	-0.866261	-4.5047	0.000611565	0.0116943	-0.304631	-1.58413	0.137493	0.592709	-0.00957234	-0.0497777	0.961066	1
PLS3	Plastin-3	Actin-bundling protein found in intestinal microvilli, hair cell stereocilia, and fibroblast filopodia. May play a role in the regulation of bone development.	Plastin 3 OS Homo sapiens GN PLS3 PE 1 SV 4	P13797	PLST_HUMAN	25182.8	71324.4	5.26	31	80.63	0	116340	156792	194050	69960.4	77211.5	86112.2	113630	128954	159467	62263.9	68601.2	69514.8	187832	147571	167837	72468.5	73158.5	46455.4	-0.975936	-4.47694	0.000643194	0.021011	-0.992088	-4.55103	0.000562315	0.0136548	-1.41314	-6.48254	2.19274e-05	0.00173552	-0.215871	-0.990271	0.340351	0.745435	-0.305777	-1.4027	0.18444	0.906389
KIF5B	Kinesin-1 heavy chain	Microtubule-dependent motor required for normal distribution of mitochondria and lysosomes.	Kinesin 1 heavy chain OS Homo sapiens GN KIF5B PE 1 SV 1	P33176	KINH_HUMAN	15581.1	110426	6.07	47	68.33	0	63873	89065.3	81054.7	33029	42099	41537	78948.3	85582.7	85644.7	24985.6	39668	37853.3	86510	91342.7	89999.3	36861.3	43541.7	27768.7	-0.998997	-4.85935	0.000323831	0.0144486	-1.31567	-6.39973	2.49349e-05	0.00201239	-1.33201	-6.4792	2.20409e-05	0.00173552	-0.207467	-1.00917	0.331549	0.743907	-0.124647	-0.606313	0.554884	1
YJ005	Uncharacterized protein FLJ45252		Uncharacterized protein FLJ45252 OS Homo sapiens PE 2 SV 2	Q6ZSR9	YJ005_HUMAN	3913.13	38204.2	4.97	10	65.35	0	9372.67	11464	13286.3	5678	5824	5267.67	13268.3	12107.3	19763.7	5032	6139.67	3048.5	9260.33	15059	13050.7	5423.67	4362.33	5472	-1.01147	-3.7393	0.00253114	0.0471117	-1.69147	-6.25317	3.13757e-05	0.00226565	-1.27091	-4.69841	0.000431288	0.00963581	-0.295649	-1.09298	0.294501	0.723211	-0.142679	-0.527466	0.606872	1
OSGEP	Probable tRNA N6-adenosine threonylcarbamoyltransferase	Component of the EKC/KEOPS complex that is required for the formation of a threonylcarbamoyl group on adenosine at position 37 (t(6)A37) in tRNAs that read codons beginning with adenine. The complex is probably involved in the transfer of the threonylcarbamoyl moiety of threonylcarbamoyl-AMP (TC-AMP) to the N6 group of A37. OSGEP likely plays a direct catalytic role in this reaction, but requires…	Probable tRNA N6 adenosine threonylcarbamoyltransferase OS Homo sapiens GN OSGEP PE 1 SV 1	Q9NPF4	OSGEP_HUMAN	4409.2	36940.2	5.9	12	68.06	0	12021	13740	15662.7	8195	5790.67	6566.33	17375	20401.3	20898.3	5542	6958	5190.5	19359.3	19297.3	17319.7	5688.67	3923	4946.33	-1.01772	-5.66189	8.17196e-05	0.00783885	-1.73646	-9.66043	2.9948e-07	0.000136962	-1.95751	-10.8902	7.5259e-08	8.26043e-05	-0.212836	-1.18407	0.257859	0.702639	-0.498962	-2.77587	0.0159035	0.637069
CAMK2D	Calcium/calmodulin-dependent protein kinase type II subunit delta	Calcium/calmodulin-dependent protein kinase involved in the regulation of Ca(2+) homeostatis and excitation-contraction coupling (ECC) in heart by targeting ion channels, transporters and accessory proteins involved in Ca(2+) influx into the myocyte, Ca(2+) release from the sarcoplasmic reticulum (SR), SR Ca(2+) uptake and Na(+) and K(+) channel transport. Targets also transcription factors and s…	Calcium calmodulin dependent protein kinase type II subunit delta OS Homo sapiens GN CAMK2D PE 1 SV	Q13557	KCC2D_HUMAN	10357	56996.8	6.85	16	57.11	0	26223.8	33147.8	32758.7	14622.9	13334.3	16587.1	20225.6	24902.4	37772.1	9831.33	7797.67	12884.4	27994.6	24518.6	34316.6	15541.7	13039.7	14655.6	-1.04603	-4.42442	0.000707751	0.022069	-1.42244	-6.01654	4.57543e-05	0.00277171	-0.995763	-4.21181	0.00104576	0.0169796	-0.570364	-2.41249	0.0315684	0.488306	-0.0409775	-0.173324	0.865101	1
PIN1	Peptidyl-prolyl cis-trans isomerase NIMA-interacting 1	Peptidyl-prolyl cis/trans isomerase (PPIase) that binds to and isomerizes specific phosphorylated Ser/Thr-Pro (pSer/Thr-Pro) motifs in a subset of proteins, resulting in conformational changes in the proteins (PubMed:21497122, PubMed:22033920). Displays a preference for an acidic residue N-terminal to the isomerized proline bond. Regulates mitosis presumably by interacting with NIMA and attenuati…	Peptidyl prolyl cis trans isomerase NIMA interacting 1 OS Homo sapiens GN PIN1 PE 1 SV 1	Q13526	PIN1_HUMAN	26147.8	18357.4	9.23	8	74.23	0	66640.7	70656.3	45384.7	38069	24460	25632.3	67473.3	65697	52539.7	26661.3	22706.7	27002.3	73842	50875.7	50698.7	27828	23721	16457.3	-1.05411	-4.19234	0.00108409	0.0279919	-1.2775	-5.08078	0.000219538	0.00743472	-1.37727	-5.47757	0.000111237	0.00429909	-0.182013	-0.723888	0.482126	0.810135	-0.378509	-1.50538	0.156445	0.869594
ACTR1A	Alpha-centractin	Component of a multi-subunit complex involved in microtubule based vesicle motility. It is associated with the centrosome.	Alpha centractin OS Homo sapiens GN ACTR1A PE 1 SV 1	P61163	ACTZ_HUMAN	11448.5	42727.9	6.18	13	61.97	0	49197.1	56140.7	47073.2	25072	21782	26400.9	64298.1	62726.1	52758.7	16681.7	31088.9	25361	63698.4	60391.7	64011.2	22036.8	18485.8	19484.3	-1.05754	-5.55031	9.84359e-05	0.00807591	-1.33862	-7.02547	9.65905e-06	0.0012193	-1.65171	-8.66869	1.01149e-06	0.00029216	-0.0441706	-0.231821	0.820334	1	-0.287039	-1.50647	0.156167	0.869594
PPA1	Inorganic pyrophosphatase		Inorganic pyrophosphatase OS Homo sapiens GN PPA1 PE 1 SV 2	Q15181	IPYR_HUMAN	24897.1	33116.3	5.44	14	82.35	0	127470	136628	130764	52638	67174	70557	129304	136962	130478	42545.3	62481.3	49218	128812	139109	138279	46120.7	44456	42492.3	-1.06344	-7.38118	5.76423e-06	0.00185564	-1.38082	-9.58402	3.27782e-07	0.000138374	-1.60993	-11.1742	5.57026e-08	7.6424e-05	-0.310389	-2.15436	0.05082	0.532221	-0.505925	-3.51153	0.00390007	0.335822
PYGB	Glycogen phosphorylase, brain form	Phosphorylase is an important allosteric enzyme in carbohydrate metabolism. Enzymes from different sources differ in their regulatory mechanisms and in their natural substrates. However, all known phosphorylases share catalytic and structural properties.	Glycogen phosphorylase brain form OS Homo sapiens GN PYGB PE 1 SV 5	P11216	PYGB_HUMAN	23951.9	97380.5	6.4	52	75.68	0	132737	139810	134782	65953	65169	63684.3	146116	132942	151152	48931.7	58132.3	54813	155895	123364	137629	66789.3	55227.7	53470.7	-1.06395	-8.69118	9.82845e-07	0.00049035	-1.41167	-11.5317	3.84834e-08	2.34663e-05	-1.24875	-10.2008	1.60595e-07	0.000146891	-0.27064	-2.2108	0.0458423	0.523744	-0.157599	-1.28739	0.220697	0.906389
TWF2	Twinfilin-2	Actin-binding protein involved in motile and morphological processes. Inhibits actin polymerization, likely by sequestering G-actin. By capping the barbed ends of filaments, it also regulates motility. Seems to play an important role in clathrin-mediated endocytosis and distribution of endocytic organelles. May play a role in regulating the mature length of the middle and short rows of stereocili…	Twinfilin 2 OS Homo sapiens GN TWF2 PE 1 SV 2	Q6IBS0	TWF2_HUMAN	8882.7	39776.2	6.39	17	78.8	0	42732.3	29870.3	42866.3	16905.3	20353.3	16101	42793.7	44343.3	43939.3	13687.3	14987	12481.3	37239	40725.3	46866	23844.7	16402.3	30053.7	-1.10129	-5.26961	0.000158425	0.00987994	-1.67503	-8.01494	2.38902e-06	0.000655546	-0.865361	-4.14071	0.00119291	0.0184949	-0.371166	-1.77601	0.0994373	0.543755	0.361722	1.73082	0.107444	0.80225
PPP2R5D	Serine/threonine-protein phosphatase 2A 56 kDa regulatory subunit delta isoform	The B regulatory subunit might modulate substrate selectivity and catalytic activity, and also might direct the localization of the catalytic enzyme to a particular subcellular compartment.	Serine threonine protein phosphatase 2A 56 kDa regulatory subunit delta isoform OS Homo sapiens GN P	Q14738	2A5D_HUMAN	7506.43	70334.1	8.18	23	50.17	0	40255.3	38088.6	39496.3	16369.3	15947.7	23241.7	37006.3	41845	44538.7	12753.3	20272.5	19824.6	39189.7	53662.3	42722	22175.3	17712.4	21250	-1.10636	-5.44549	0.000117429	0.0087943	-1.25001	-6.15256	3.67995e-05	0.0024332	-1.14269	-5.62431	8.6988e-05	0.00374801	-0.0811149	-0.399247	0.696277	0.957207	0.153365	0.754862	0.463964	0.947613
GLTP	Glycolipid transfer protein	Accelerates the intermembrane transfer of various glycolipids. Catalyzes the transfer of various glycosphingolipids between membranes but does not catalyze the transfer of phospholipids. May be involved in the intracellular translocation of glucosylceramides.	Glycolipid transfer protein OS Homo sapiens GN GLTP PE 1 SV 3	Q9NZD2	GLTP_HUMAN	2810.59	24020.9	7.22	6	49.28	0	7162	6499.67	4918.33	2854	2452	3097.5	6959	7732	4831	2014	4582	3003	5392.67	7654	9269	1768	2217	2715	-1.13334	-3.7106	0.00267237	0.0483756	-1.07626	-3.52373	0.00381052	0.0438409	-1.72219	-5.63853	8.49537e-05	0.00374801	0.118116	0.386719	0.705302	0.962122	-0.341977	-1.11965	0.283386	0.914778
GPRC5A	Retinoic acid-induced protein 3	Orphan receptor. Could be involved in modulating differentiation and maintaining homeostasis of epithelial cells. This retinoic acid-inducible GPCR provide evidence for a possible interaction between retinoid and G-protein signaling pathways. Functions as a negative modulator of EGFR signaling (By similarity). May act as a lung tumor suppressor (PubMed:18000218).	Retinoic acid induced protein 3 OS Homo sapiens GN GPRC5A PE 1 SV 2	Q8NFJ5	RAI3_HUMAN	14471.8	40650.4	8.14	7	28.85	0	74339.7	78787	124479	56451.7	35258	34455	73864.7	73402	88260	36616	43206.3	28158.7	99627.3	77594.3	99542.7	64274.3	47904	39890.7	-1.13673	-4.30998	0.000872713	0.025341	-1.1417	-4.32883	0.000843016	0.0172745	-0.882442	-3.34584	0.00535025	0.0476424	-0.207456	-0.786584	0.445812	0.791278	0.280247	1.06258	0.307567	0.921635
TUBB6	Tubulin beta-6 chain	Tubulin is the major constituent of microtubules. It binds two moles of GTP, one at an exchangeable site on the beta chain and one at a non-exchangeable site on the alpha chain (By similarity).	Tubulin beta 6 chain OS Homo sapiens GN TUBB6 PE 1 SV 1	Q9BUF5	TBB6_HUMAN	39771.7	50313.5	4.58	21	80.27	0	119527	139864	105352	47281.7	49722.9	66136.8	131535	128376	144321	39645.3	61891.3	56963.3	124286	132808	122604	37962.3	54085.3	44719.6	-1.16722	-6.0158	4.5809e-05	0.00598571	-1.37464	-7.0848	8.85217e-06	0.00116189	-1.48734	-7.66568	3.85839e-06	0.00068306	-0.0512401	-0.264088	0.795906	1	-0.253306	-1.30552	0.214641	0.906389
PBDC1	Protein PBDC1		Protein PBDC1 OS Homo sapiens GN PBDC1 PE 1 SV 1	Q9BVG4	PBDC1_HUMAN	16677.9	26170.9	4.52	11	51.5	0	53126	45255.7	32652.7	17514.3	18968.3	18962.3	41845	50856.7	36790.7	14762	23133	19299	45944	58546.7	52679	9799.67	14811.7	14606	-1.21311	-5.33477	0.000141718	0.00904356	-1.19011	-5.23365	0.000168518	0.00637796	-2.02078	-8.8866	7.67489e-07	0.000247764	0.0217005	0.0954304	0.925447	1	-0.523686	-2.30297	0.0386903	0.722729
SLC25A4	ADP/ATP translocase 1	Catalyzes the exchange of cytoplasmic ADP with mitochondrial ATP across the mitochondrial inner membrane.	ADP ATP translocase 1 OS Homo sapiens GN SLC25A4 PE 1 SV 4	P12235	ADT1_HUMAN	26211.9	33292.7	10.07	17	64.09	0	41649.1	46643.4	52470.3	23016.3	19802.9	16250.9	70968.5	47780.8	55755.1	21196.2	25434.1	21567.5	52755.2	57976.8	41998.7	16480.6	14612.4	22320	-1.26081	-6.11079	3.93346e-05	0.00553509	-1.34106	-6.4997	2.13534e-05	0.00195312	-1.52622	-7.39714	5.63434e-06	0.000883465	0.216836	1.05094	0.312681	0.736096	-0.154186	-0.747294	0.468362	0.949814
CEP55	Centrosomal protein of 55 kDa	Plays a role in mitotic exit and cytokinesis. Not required for microtubule nucleation. Recruits PDCD6IP and TSG101 to midbody during cytokinesis.	Centrosomal protein of 55 kDa OS Homo sapiens GN CEP55 PE 1 SV 3	Q53EZ4	CEP55_HUMAN	2929.64	54520.4	6.57	19	62.5	0	14429	16905.3	14931.3	5306.33	8965.67	5401	12467.3	13577.3	11504.3	2995.5	4292.67	5096	12330.7	11238.7	13342.7	2868	3474.67	3957	-1.27494	-5.62408	8.70218e-05	0.00783885	-1.63084	-7.19408	7.54726e-06	0.00116189	-1.8501	-8.16128	1.96264e-06	0.000442696	-0.656972	-2.89808	0.0125985	0.402347	-0.901148	-3.9752	0.00162391	0.262118
STK38	Serine/threonine-protein kinase 38	Negative regulator of MAP3K1/2 signaling. Converts MAP3K2 from its phosphorylated form to its non-phosphorylated form and inhibits autophosphorylation of MAP3K2.	Serine threonine protein kinase 38 OS Homo sapiens GN STK38 PE 1 SV 1	Q15208	STK38_HUMAN	2925.13	54532.5	6.74	18	70.75	0	19382.7	20309.7	17954.7	6885.67	8712	7906	17387.3	19841	21235.7	5904	5553.2	4333.67	17029.7	22137	18831.3	7817.33	7676.67	7250.33	-1.29907	-8.74426	9.18617e-07	0.00049035	-1.89586	-12.7614	1.15609e-08	9.06373e-06	-1.34263	-9.03748	6.35812e-07	0.000218083	-0.579556	-3.9011	0.00186592	0.284271	-0.0414435	-0.278964	0.784718	1
PMVK	Phosphomevalonate kinase		Phosphomevalonate kinase OS Homo sapiens GN PMVK PE 1 SV 3	Q15126	PMVK_HUMAN	7652.46	22166	5.41	17	77.08	0	15552.3	17757	16855.3	4627.33	8428.33	7963.33	12227	18375.7	20883.3	7410.67	6584	8466.67	19289	27352	20912.3	8092	5609	7147.33	-1.30177	-5.07539	0.00022161	0.0120213	-1.16844	-4.55557	0.000557722	0.0136035	-1.69583	-6.61176	1.79761e-05	0.00159117	0.13716	0.534766	0.601957	0.892848	0.0209391	0.0816383	0.936194	1
AARS	Alanine--tRNA ligase, cytoplasmic	Catalyzes the attachment of alanine to tRNA(Ala) in a two-step reaction: alanine is first activated by ATP to form Ala-AMP and then transferred to the acceptor end of tRNA(Ala). Also edits incorrectly charged tRNA(Ala) via its editing domain.	Alanine tRNA ligase cytoplasmic OS Homo sapiens GN AARS PE 1 SV 2	P49588	SYAC_HUMAN	12733	107552	5.18	42	68.39	0	54364	56630.7	115671	28592.7	22939	34940.3	63374.3	58806	68645.7	18947	23727.7	30333	61029	58226.3	61378	27047.3	24484.3	21870.3	-1.31925	-4.96711	0.000267799	0.0129548	-1.40983	-5.30815	0.00014831	0.00589802	-1.30415	-4.91027	0.000295971	0.00769806	-0.249628	-0.939873	0.364642	0.758301	-0.220666	-0.830828	0.421264	0.929429
AJUBA	LIM domain-containing protein ajuba	Adapter or scaffold protein which participates in the assembly of numerous protein complexes and is involved in several cellular processes such as cell fate determination, cytoskeletal organization, repression of gene transcription, mitosis, cell-cell adhesion, cell differentiation, proliferation and migration. Contributes to the linking and/or strengthening of epithelia cell-cell junctions in pa…	LIM domain containing protein ajuba OS Homo sapiens GN AJUBA PE 1 SV 1	Q96IF1	AJUBA_HUMAN	1295.08	58758.9	6.79	16	64.87	0	6155.67	10721.7	5958	2847.23	3066.67	2769.33	6005.67	6759.33	4931				6950	6777	5781.67	2076.33	1179.96	2860	-1.34085	-4.70265	0.000428023	0.0171459	-12.5144	-43.8908	2.29084e-15	6.28607e-12	-1.75954	-6.17108	3.57312e-05	0.00220329	-11.4982	-40.3268	6.7406e-15	1.84962e-11	-0.595353	-2.08804	0.057314	0.793428
SPRY4	Protein sprouty homolog 4	Suppresses the insulin receptor and EGFR-transduced MAPK signaling pathway, but does not inhibit MAPK activation by a constitutively active mutant Ras. Probably impairs the formation of GTP-Ras. Inhibits Ras-independent, but not Ras-dependent, activation of RAF1.	Protein sprouty homolog 4 OS Homo sapiens GN SPRY4 PE 1 SV 2	Q9C004	SPY4_HUMAN	2791.92	33967.1	7.74	9	49.83	0	21293	12621.7	18295.3	7172	4706	8551	24958.7	18551	17334.7	5953.33	4429.67	8370	13968.7	18086.7	14470.7	4377	8547.67	5181.33	-1.36339	-4.25684	0.000962363	0.0268094	-1.72795	-5.39509	0.000127893	0.00559551	-1.41225	-4.40941	0.000727408	0.0132241	-0.128928	-0.402545	0.69391	0.956691	-0.191358	-0.597468	0.560593	1
GDI1	Rab GDP dissociation inhibitor alpha	Regulates the GDP/GTP exchange reaction of most Rab proteins by inhibiting the dissociation of GDP from them, and the subsequent binding of GTP to them. Promotes the dissociation of GDP-bound Rab proteins from the membrane and inhibits their activation. Promotes the dissociation of RAB1A, RAB3A, RAB5A and RAB10 from membranes.	Rab GDP dissociation inhibitor alpha OS Homo sapiens GN GDI1 PE 1 SV 2	P31150	GDIA_HUMAN	26883.8	51210.1	5.25	23	78.52	0	55584.1	69486.1	76202.1	22788	21228.8	32673.2	69550.3	76397.4	91270.3	14202.1	19738.6	28955.6	64585.6	77649	73516.7	21579.7	20022.6	20355.8	-1.40624	-5.87993	5.70893e-05	0.0068079	-1.96686	-8.22407	1.80525e-06	0.000550401	-1.79645	-7.51153	4.78991e-06	0.000773148	-0.32046	-1.33995	0.203513	0.665206	-0.281871	-1.17859	0.259958	0.913733
HPCAL1	Hippocalcin-like protein 1	May be involved in the calcium-dependent regulation of rhodopsin phosphorylation.	Hippocalcin like protein 1 OS Homo sapiens GN HPCAL1 PE 1 SV 3	P37235	HPCL1_HUMAN	17395.4	22427.3	5.03	15	84.97	0	73529.7	71822.3	70680	31520.6	19625	30876.3	94576.7	77205.4	84459.3	31983.7	22460	21521.3	68607.9	70087.3	84753.7	27217.3	23874.9	26366.1	-1.42949	-7.32745	6.22523e-06	0.00185564	-1.77262	-9.08631	5.98541e-07	0.000205299	-1.524	-7.81189	3.15122e-06	0.000617639	-0.101672	-0.521161	0.611133	0.900229	-0.0522613	-0.267887	0.793045	1
FKBP3	Peptidyl-prolyl cis-trans isomerase FKBP3	FK506- and rapamycin-binding proteins (FKBPs) constitute a family of receptors for the two immunosuppressants which inhibit T-cell proliferation by arresting two distinct cytoplasmic signal transmission pathways. PPIases accelerate the folding of proteins.	Peptidyl prolyl cis trans isomerase FKBP3 OS Homo sapiens GN FKBP3 PE 1 SV 1	Q00688	FKBP3_HUMAN	12786.3	25233.9	9.73	11	74.11	0	78897.3	80056	87125	32417	28727	29060	65931.3	83996.7	96173.7	15482	38436.3	51094.3	78141.3	82698	88501.3	30734.7	33092.7	40864.3	-1.4486	-4.46536	0.000656876	0.021331	-1.37687	-4.24426	0.000984951	0.0186708	-1.26078	-3.88641	0.00191813	0.0240342	0.0560159	0.172672	0.865604	1	0.206336	0.636041	0.535932	0.99006
FBP1	Fructose-1,6-bisphosphatase 1	Catalyzes the hydrolysis of fructose 1,6-bisphosphate to fructose 6-phosphate in the presence of divalent cations, acting as a rate-limiting enzyme in gluconeogenesis. Plays a role in regulating glucose sensing and insulin secretion of pancreatic beta-cells. Appears to modulate glycerol gluconeogenesis in liver. Important regulator of appetite and adiposity; increased expression of the protein in…	Fructose 1 6 bisphosphatase 1 OS Homo sapiens GN FBP1 PE 1 SV 5	P09467	F16P1_HUMAN	2915.35	37241.7	6.59	11	46.75	0	15715.7	17292.7	19960.3	3772.33	11220	5893	19328.3	19375.3	21537	5252.5	7135	5173	15424.3	20175.7	13952.7	6268	5416.33	3413	-1.48077	-4.4306	0.000699809	0.0220342	-1.79269	-5.3639	0.000134856	0.00569717	-1.74238	-5.21336	0.000174507	0.00560055	-0.12118	-0.362583	0.722819	0.974394	-0.368645	-1.10302	0.290279	0.915811
OCRL	Inositol polyphosphate 5-phosphatase OCRL-1	Converts phosphatidylinositol 4,5-bisphosphate to phosphatidylinositol 4-phosphate. Also converts inositol 1,4,5-trisphosphate to inositol 1,4-bisphosphate and inositol 1,3,4,5-tetrakisphosphate to inositol 1,3,4-trisphosphate (PubMed:25869668, PubMed:7761412, PubMed:9430698). May function in lysosomal membrane trafficking by regulating the specific pool of phosphatidylinositol 4,5-bisphosphate t…	Inositol polyphosphate 5 phosphatase OCRL 1 OS Homo sapiens GN OCRL PE 1 SV 3	Q01968	OCRL_HUMAN	1332.02	105459	6.1	25	41.73	0	12355.7	11485	17482.3	4729	5318.33	4518.33	13559.3	11460	12678.7	4190.67	4632.33	4195.33	11667.7	18014	12720	4318	3130.33	1885.67	-1.48258	-5.60784	8.94096e-05	0.00783885	-1.53191	-5.79443	6.56591e-05	0.0035677	-2.23717	-8.46209	1.32032e-06	0.000329359	-0.160164	-0.605819	0.555202	0.858054	-0.718627	-2.7182	0.0177462	0.662526
ITGA2	Integrin alpha-2	(Microbial infection) Integrin ITGA2:ITGB1 acts as a receptor for human rotavirus A (PubMed:12941907). Integrin ITGA2:ITGB1 acts as a receptor for human echoviruses 1 and 8 (PubMed:8411387).	Integrin alpha 2 OS Homo sapiens GN ITGA2 PE 1 SV 1	P17301	ITA2_HUMAN	15587.4	130550	4.99	36	51.57	0	104932	87865	136715	39333	30425.7	46125.3	99962	90475.7	134645	35178	28454.3	37722.7	89555.3	80253.7	95524	36605.7	36623	46566.7	-1.50437	-7.00962	9.88761e-06	0.00246651	-1.67038	-7.78316	3.27847e-06	0.000699697	-1.15301	-5.37246	0.000132907	0.00467562	-0.182607	-0.850857	0.410448	0.778737	0.0591735	0.275719	0.787155	1
MTCL1	Microtubule cross-linking factor 1	Microtubule-associated factor involved in the late phase of epithelial polarization and microtubule dynamics regulation. Plays a role in the development and maintenance of non-centrosomal microtubule bundles at the lateral membrane in polarized epithelial cells.	Microtubule cross linking factor 1 OS Homo sapiens GN MTCL1 PE 1 SV 5	Q9Y4B5	MTCL1_HUMAN	810.473	210781	5.99	42	42.05	0	7491	9463.33	12496.3	2917.67	3346.67	3857.67	8902.33	7328.67	8662.67	2451	3518	4894	9808.67	11158	9825.67	2445.33	4624	3887.33	-1.51828	-5.45882	0.000114813	0.00875129	-1.24755	-4.48543	0.000633336	0.014604	-1.53727	-5.52712	0.000102341	0.00413136	0.0546219	0.196388	0.847383	1	0.0742195	0.266849	0.793826	1
NHLRC2	NHL repeat-containing protein 2		NHL repeat containing protein 2 OS Homo sapiens GN NHLRC2 PE 1 SV 1	Q8NBF2	NHLC2_HUMAN	2028.89	80299.1	5.19	23	62.4	0	18097.3	20764.7	20588.3	3520	8876.67	10309	28804	23557.7	20937.7	6412.67	8799	12038.7	19451.7	19005.3	29879	8516	7257.67	9167	-1.52853	-4.327	0.000845861	0.0246919	-1.46205	-4.1388	0.00119716	0.0208571	-1.42825	-4.04312	0.0014304	0.0203368	0.358746	1.01554	0.328616	0.743819	0.271506	0.768584	0.456056	0.943858
CRIM1	Cysteine-rich motor neuron 1 protein	May play a role in CNS development by interacting with growth factors implicated in motor neuron differentiation and survival. May play a role in capillary formation and maintenance during angiogenesis. Modulates BMP activity by affecting its processing and delivery to the cell surface.	Cysteine rich motor neuron 1 protein OS Homo sapiens GN CRIM1 PE 1 SV 1	Q9NZV1	CRIM1_HUMAN	3449.1	121152	4.91	32	49.32	0	22529.7	50633	37477	11316.7	9925.67	15623.3	45741.7	50111.7	52528.7	12719.3	12566.7	13032.3	30421	26113	38731.3	11619.7	20455.3	14354.7	-1.53543	-5.38061	0.000131079	0.00904356	-1.95093	-6.83665	1.27889e-05	0.0014622	-1.05754	-3.70594	0.00269608	0.0299515	0.0824357	0.288879	0.777288	1	0.319703	1.12034	0.283105	0.914778
NEK7	Serine/threonine-protein kinase Nek7	Protein kinase which plays an important role in mitotic cell cycle progression. Required for microtubule nucleation activity of the centrosome, robust mitotic spindle formation and cytokinesis. Phosphorylates RPS6KB1.	Serine threonine protein kinase Nek7 OS Homo sapiens GN NEK7 PE 1 SV 1	Q8TDX7	NEK7_HUMAN	5542.84	35007.3	8.25	18	73.51	0	20751.5	23085.6	23234.2	7366.96	7749.66	7655.98	19202.5	22254.3	23017	5346.14	7979.71	7837.31	24677.6	24798	24955.2	9496.38	9807.95	10666.5	-1.55669	-10.7576	8.68043e-08	9.52764e-05	-1.62608	-11.2371	5.21577e-08	2.86242e-05	-1.31398	-9.08034	6.02964e-07	0.000218083	-0.128845	-0.890387	0.38965	0.771814	0.394805	2.72832	0.0174085	0.661971
NAGK	N-acetyl-D-glucosamine kinase	Converts endogenous N-acetylglucosamine (GlcNAc), a major component of complex carbohydrates, from lysosomal degradation or nutritional sources into GlcNAc 6-phosphate. Involved in the N-glycolylneuraminic acid (Neu5Gc) degradation pathway: although human is not able to catalyze formation of Neu5Gc due to the inactive CMAHP enzyme, Neu5Gc is present in food and must be degraded. Also has ManNAc k…	N acetyl D glucosamine kinase OS Homo sapiens GN NAGK PE 1 SV 4	Q9UJ70	NAGK_HUMAN	4560.5	37717.9	5.78	14	59.59	0	21495.7	22771	21396	8992.33	4270.67	10267.3	20269.7	21934.3	23457	4807	6041	7595.67	22619.3	24624.3	29398	5313	6464.33	7557.67	-1.57693	-5.65551	8.25897e-05	0.00783885	-1.85423	-6.65002	1.69561e-05	0.00172324	-1.99289	-7.14731	8.07885e-06	0.00103817	-0.279319	-1.00175	0.334984	0.743907	-0.201043	-0.721024	0.483827	0.956956
PTK2	Focal adhesion kinase 1	Non-receptor protein-tyrosine kinase that plays an essential role in regulating cell migration, adhesion, spreading, reorganization of the actin cytoskeleton, formation and disassembly of focal adhesions and cell protrusions, cell cycle progression, cell proliferation and apoptosis. Required for early embryonic development and placenta development. Required for embryonic angiogenesis, normal card…	Focal adhesion kinase 1 OS Homo sapiens GN PTK2 PE 1 SV 2	Q05397	FAK1_HUMAN	1676.25	120032	6.17	33	53.9	0	22912.3	20055	21933	9778	4788	7920	21184.7	23254.3	21506.3	5789.67	5829.67	6321.33	28353.7	20413	20970.7	9908	9729	6744	-1.58803	-6.79616	1.35906e-05	0.00276242	-1.87781	-8.0363	2.32107e-06	0.000655546	-1.40746	-6.02339	4.52525e-05	0.00243476	-0.265749	-1.1373	0.276206	0.714489	0.269968	1.15536	0.269007	0.914469
IFIT1	Interferon-induced protein with tetratricopeptide repeats 1	Interferon-induced antiviral RNA-binding protein that specifically binds single-stranded RNA bearing a 5'-triphosphate group (PPP-RNA), thereby acting as a sensor of viral single-stranded RNAs and inhibiting expression of viral messenger RNAs. Single-stranded PPP-RNAs, which lack 2'-O-methylation of the 5' cap and bear a 5'-triphosphate group instead, are specific from viruses, providing a molecu…	Interferon induced protein with tetratricopeptide repeats 1 OS Homo sapiens GN IFIT1 PE 1 SV 2	P09914	IFIT1_HUMAN	2059.45	55816.7	6.79	18	58.79	0	7227	11392.7	13711	2544.33	2633.67	5911	11293	9437.33	18774.3	1939	3360.33	3017.5	11050.7	8795.33	15609.7	3207	2416	3140.33	-1.61067	-4.18613	0.00109662	0.0279919	-2.22262	-5.7766	6.76105e-05	0.00356776	-1.9871	-5.16447	0.000189869	0.00585394	-0.336733	-0.875171	0.397569	0.775123	-0.234284	-0.608906	0.553216	1
MAGED2	Melanoma-associated antigen D2		Melanoma associated antigen D2 OS Homo sapiens GN MAGED2 PE 1 SV 2	Q9UNF1	MAGD2_HUMAN	4299.94	65125.4	9.71	24	58.25	0	18324	20191.3	26538	5915.33	6167.33	9292.67	26016.3	23303.3	25183.7	4724	9077.33	12096	24581	28915.3	29540.7	8713.33	8288	6353	-1.61856	-5.49295	0.000108393	0.00848381	-1.62636	-5.51941	0.000103674	0.00482172	-1.83859	-6.23966	3.20525e-05	0.00214517	0.204496	0.694001	0.500055	0.822386	0.145474	0.493697	0.629864	1
SEPT6	Septin-6	Filament-forming cytoskeletal GTPase. Required for normal organization of the actin cytoskeleton. Involved in cytokinesis. May play a role in HCV RNA replication.	Septin 6 OS Homo sapiens GN SEPT6 PE 1 SV 4	Q14141	SEPT6_HUMAN	3539.82	50115.9	6.22	15	58.29	0	10257	8455.69	7337.67	3542.67	2147.7	2806.07	9053.1	8416.28	11477.2	1982.15	3673.72	2889	8804.88	7571.66	6246.33	3434.58	2594.68	2969.57	-1.63217	-6.50387	2.12165e-05	0.00401504	-1.79209	-7.14109	8.15247e-06	0.00116189	-1.32503	-5.27998	0.000155634	0.00513066	-0.00709218	-0.0282609	0.977889	1	0.103213	0.411283	0.687652	1
PTK7	Inactive tyrosine-protein kinase 7	Inactive tyrosine kinase involved in Wnt signaling pathway. Component of both the non-canonical (also known as the Wnt/planar cell polarity signaling) and the canonical Wnt signaling pathway. Functions in cell adhesion, cell migration, cell polarity, proliferation, actin cytoskeleton reorganization and apoptosis. Has a role in embryogenesis, epithelial tissue organization and angiogenesis.	Inactive tyrosine protein kinase 7 OS Homo sapiens GN PTK7 PE 1 SV 2	Q13308	PTK7_HUMAN	2268.64	119875	6.66	33	59.91	0	19735	19137.3	24319.3	7921.67	7275.67	4590.33	22776.3	20482.3	23312.3	4265.33	3208.67	6172.67	18145.3	22459.3	18369	6822.67	6179	4933	-1.70569	-6.86449	1.22669e-05	0.00276242	-2.33581	-9.4004	4.08157e-07	0.000159998	-1.72309	-6.93453	1.10506e-05	0.00126346	-0.548876	-2.20893	0.0459994	0.523744	-0.115755	-0.465853	0.649131	1
CD55	Complement decay-accelerating factor	(Microbial infection) Acts as a receptor for coxsackievirus A21, coxsackieviruses B1, B3 and B5 (PubMed:9151867). Acts as a receptor for human enterovirus 70 and D68 (Probable) (PubMed:8764022). Acts as a receptor for human echoviruses 6, 7, 11, 12, 20 and 21 (PubMed:7525274).	Complement decay accelerating factor OS Homo sapiens GN CD55 PE 1 SV 4	P08174	DAF_HUMAN	9699.91	42426.7	7.46	16	53.81	0	51374.7	55347.3	75586.7	18166.3	18557	11183.3	51223.7	55651	59897.7	17544.3	13625.3	12126.3	60663	55317	67852.3	23244	17881	13065.3	-1.9443	-7.79785	3.21273e-06	0.00117543	-1.96002	-7.86087	2.94629e-06	0.000699697	-1.79658	-7.20537	7.42452e-06	0.0009938	-0.126373	-0.506835	0.620869	0.906205	0.175472	0.70375	0.494163	0.960857
ERCC6L	DNA excision repair protein ERCC-6-like	DNA helicase that acts as an essential component of the spindle assembly checkpoint. Contributes to the mitotic checkpoint by recruiting MAD2 to kinetochores and monitoring tension on centromeric chromatin. Acts as a tension sensor that associates with catenated DNA which is stretched under tension until it is resolved during anaphase.	DNA excision repair protein ERCC 6 like OS Homo sapiens GN ERCC6L PE 1 SV 1	Q2NKX8	ERC6L_HUMAN	1735.99	142073	5.02	42	54.48	0	16254.3	18677.3	16476.3	5442.33	2213.67	6942.67	16532.7	20769.7	17307	6389.33	7530.67	8097.67	20563	20222.7	19251	4468	5425.33	5995	-1.96709	-6.31207	2.85983e-05	0.00520582	-1.31021	-4.20425	0.00106048	0.0193352	-1.92768	-6.18559	3.49172e-05	0.00219141	0.739756	2.37375	0.0339306	0.493929	0.265551	0.852109	0.409778	0.929272
PDLIM5	PDZ and LIM domain protein 5	May play an important role in the heart development by scaffolding PKC to the Z-disk region. May play a role in the regulation of cardiomyocyte expansion. Overexpression promotes the development of heart hypertrophy. Contributes to the regulation of dendritic spine morphogenesis in neurons. May restrain postsynaptic growth of excitatory synapses (By similarity).	PDZ and LIM domain protein 5 OS Homo sapiens GN PDLIM5 PE 1 SV 5	Q96HC4	PDLI5_HUMAN	16430.5	65142.8	8.1	29	71.14	0	68484.3	90482.7	82119.7	14163.7	12230	43921.7	58578.3	84124.3	92607	6490.33	15771	19846	98685	125152	121908	15724.7	16671.7	16014.7	-2.02113	-4.43078	0.000699581	0.0220342	-2.60373	-5.70798	7.5711e-05	0.00384119	-2.8287	-6.20116	3.40655e-05	0.00217385	-0.634977	-1.39202	0.187579	0.646674	-0.285905	-0.626769	0.541803	0.995686
FSCN1	Fascin	Organizes filamentous actin into bundles with a minimum of 4.1:1 actin/fascin ratio. Plays a role in the organization of actin filament bundles and the formation of microspikes, membrane ruffles, and stress fibers. Important for the formation of a diverse set of cell protrusions, such as filopodia, and for cell motility and migration.	Fascin OS Homo sapiens GN FSCN1 PE 1 SV 3	Q16658	FSCN1_HUMAN	10614.5	55157.3	6.88	28	78.09	0	30606.7	38040.7	42997	7242.33	7202.67	13725.7	38580	46303.7	63512.3	6498	11189.7	13685.7	47688.3	64925.3	75054	13596.3	24113.7	9678.67	-2.04241	-5.35088	0.000137879	0.00904356	-2.27758	-5.96701	4.95627e-05	0.00292473	-2.06472	-5.40932	0.000124843	0.00453734	0.158282	0.414681	0.685226	0.950826	0.715918	1.87562	0.0836437	0.793743
HMGB3	High mobility group protein B3	Multifunctional protein with various roles in different cellular compartments. May act in a redox sensitive manner. Associates with chromatin and binds DNA with a preference to non-canonical DNA structures such as single-stranded DNA. Can bent DNA and enhance DNA flexibility by looping thus providing a mechanism to promote activities on various gene promoters (By similarity). Proposed to be invol…	High mobility group protein B3 OS Homo sapiens GN HMGB3 PE 1 SV 4	O15347	HMGB3_HUMAN	7265.96	23151.1	8.67	8	45	0	48062.3	50941.3	52873.3	10454.7	13833.3	10528.7	52277.7	48337.7	68681.3	20065	17293	11873.3	53901.3	38001.7	50839.3	8470.33	12547.7	11878	-2.13646	-9.31375	4.53178e-07	0.000355292	-1.79882	-7.84186	3.02412e-06	0.000699697	-2.12194	-9.25046	4.89403e-07	0.000208859	0.478624	2.08653	0.0574697	0.538389	-0.0901298	-0.392915	0.700833	1
ADGRF5	Adhesion G protein-coupled receptor F5	Receptor that plays a critical role in lung surfactant homeostasis. May play a role in controlling adipocyte function.	Adhesion G protein coupled receptor F5 OS Homo sapiens GN ADGRF5 PE 1 SV 3	Q8IZF2	AGRF5_HUMAN	1212.85	151966	6.21	23	35.96	0	17071.3	14283.7	16972.7	2436.67	3508	2955.67	14200.3	8157.67	13602	2282	3410.5	3087.5	15961	12433.3	20896.7	2481.33	3654	2113.5	-2.45156	-8.82367	8.30744e-07	0.00049035	-2.0113	-7.23908	7.07063e-06	0.00114128	-2.5854	-9.30541	4.57787e-07	0.000208859	-0.0240963	-0.0867277	0.932227	1	-0.132883	-0.478272	0.640504	1
PLAT	Tissue-type plasminogen activator	Converts the abundant, but inactive, zymogen plasminogen to plasmin by hydrolyzing a single Arg-Val bond in plasminogen. By controlling plasmin-mediated proteolysis, it plays an important role in tissue remodeling and degradation, in cell migration and many other physiopathological events. Plays a direct role in facilitating neuronal migration.	Tissue type plasminogen activator OS Homo sapiens GN PLAT PE 1 SV 1	P00750	TPA_HUMAN	12710.7	65084.2	7.63	17	58.36	0	12877	15332.3	49429.3	2579	3248	2908.33	12900	10706.3	33238	2946	3763.5	4814	11402.3	10445.3	26318.3	2886	4573.33	1984.67	-2.88157	-5.16247	0.000190526	0.0111235	-2.14183	-3.8372	0.00210419	0.0298048	-2.30053	-4.12152	0.00123618	0.0189339	0.377062	0.675525	0.511335	0.828365	0.0349002	0.0625254	0.951108	1
IFIT3	Interferon-induced protein with tetratricopeptide repeats 3	IFN-induced antiviral protein which acts as an inhibitor of cellular as well as viral processes, cell migration, proliferation, signaling, and viral replication. Enhances MAVS-mediated host antiviral responses by serving as an adapter bridging TBK1 to MAVS which leads to the activation of TBK1 and phosphorylation of IRF3 and phosphorylated IRF3 translocates into nucleus to promote antiviral gene …	Interferon induced protein with tetratricopeptide repeats 3 OS Homo sapiens GN IFIT3 PE 1 SV 1	O14879	IFIT3_HUMAN	4396.7	56726.2	4.95	21	63.88	0	19545.3	20453.7	32256	2057	2471	3349	22929	18034.7	32250.7	3780	5026	4758	17102.3	24325.3	41931	3127.67	3061.67	3598.33	-3.18788	-9.83938	2.42915e-07	0.000222186	-2.40137	-7.41183	5.51759e-06	0.000976791	-2.99419	-9.24155	4.94745e-07	0.000208859	0.80268	2.47747	0.0279559	0.468143	0.338994	1.0463	0.314733	0.921635
ANK1	Ankyrin-1	Isoform Mu17 together with obscurin in skeletal muscle may provide a molecular link between the sarcoplasmic reticulum and myofibrils.	Ankyrin 1 OS Homo sapiens GN ANK1 PE 1 SV 3	P16157	ANK1_HUMAN	677.773	207463	5.59	3	5.05	0	2086	2681	4449.67			1253	3932	3620	4591				3110	3870.5	3515.5				-8.08126	-4.19351	0.00108175	0.0279919	-11.9762	-6.21465	3.33456e-05	0.00231647	-11.7673	-6.10624	3.96214e-05	0.00222477	-3.43077	-1.78029	0.0987076	0.543755	-3.43077	-1.78029	0.0987076	0.793743
PPP1R3D	Protein phosphatase 1 regulatory subunit 3D	Seems to act as a glycogen-targeting subunit for PP1. PP1 is essential for cell division, and participates in the regulation of glycogen metabolism, muscle contractility and protein synthesis.	Protein phosphatase 1 regulatory subunit 3D OS Homo sapiens GN PPP1R3D PE 1 SV 1	O95685	PPR3D_HUMAN	1408.62	33300.5	7.98	8	36.45	0	9113	5337.67	5127			1485	7285	6313.67	6627				3575	5719	6628				-9.1077	-4.61284	0.000502944	0.0189871	-12.7166	-6.44066	2.33973e-05	0.00196967	-12.3268	-6.24326	3.18707e-05	0.00214517	-3.51241	-1.77895	0.0989352	0.543755	-3.51241	-1.77895	0.0989352	0.793743
CST1	Cystatin-SN	Human saliva appears to contain several cysteine proteinase inhibitors that are immunologically related to cystatin S but that differ in their specificity due to amino acid sequence differences. Cystatin SN, with a pI of 7.5, is a much better inhibitor of papain and dipeptidyl peptidase I than is cystatin S, although both inhibit ficin equally well.	Cystatin SN OS Homo sapiens GN CST1 PE 1 SV 3	P01037	CYTN_HUMAN	16034.9	16615.8	7.02	7	63.83	0	15438.9	19865.1	93564.3			899	26528.7	19699.9	75306				9225.87	8539.87	70223.5				-11.6308	-5.84151	6.07849e-05	0.0068079	-15.0539	-7.56078	4.4687e-06	0.000845662	-14.1105	-7.08694	8.82445e-06	0.00106699	-3.27126	-1.64298	0.124657	0.57634	-3.27126	-1.64298	0.124657	0.826303
KLHL4	Kelch-like protein 4		Kelch like protein 4 OS Homo sapiens GN KLHL4 PE 1 SV 2	Q9C0H6	KLHL4_HUMAN	487.252	81158.1	6.39	3	10.72	0	3415.5	4883	4924				3943	5094	6046				3212.5	2964.5	5289				-12.086	-55.8931	1.04632e-16	2.87111e-13	-12.2741	-56.7629	8.58907e-17	4.71368e-13	-11.851	-54.8063	1.34477e-16	7.38012e-13	0	0	1	1	0	0	1	1
AIM1	Absent in melanoma 1 protein	May function as suppressor of malignant melanoma. It may exert its effects through interactions with the cytoskeleton.	Absent in melanoma 1 protein OS Homo sapiens GN AIM1 PE 1 SV 3	Q9Y4K1	AIM1_HUMAN	658.389	190216	5.5	18	21.24	0	4865.33	4041.33	6533.33				3724	3429	7959.67				4115	6723.67	7027.67				-12.3011	-42.3372	3.62668e-15	6.63441e-12	-12.1886	-41.9498	4.07749e-15	7.45909e-12	-12.5004	-43.0231	2.95491e-15	8.10826e-12	0	0	1	1	0	0	1	1
L3HYPDH	Trans-3-hydroxy-L-proline dehydratase	Catalyzes the dehydration of trans-3-hydroxy-L-proline to Delta(1)-pyrroline-2-carboxylate (Pyr2C). May be required to degrade trans-3-hydroxy-L-proline from the diet and originating from the degradation of proteins such as collagen-IV that contain it.	Trans 3 hydroxy L proline dehydratase OS Homo sapiens GN L3HYPDH PE 1 SV 2	Q96EM0	T3HPD_HUMAN	530.566	38594	6.2	5	24.86	0	3983	2079.5	21611.7				2973	2260.5	3073				2718.5	1727	2106				-12.4608	-21.3954	2.03692e-11	2.79466e-08	-11.4224	-19.6125	6.0305e-11	5.51589e-08	-11.0683	-19.0045	8.91968e-11	1.63171e-07	0	0	1	1	0	0	1	1
DYNC1LI1	Cytoplasmic dynein 1 light intermediate chain 1	Acts as one of several non-catalytic accessory components of the cytoplasmic dynein 1 complex that are thought to be involved in linking dynein to cargos and to adapter proteins that regulate dynein function. Cytoplasmic dynein 1 acts as a motor for the intracellular retrograde motility of vesicles and organelles along microtubules. May play a role in binding dynein to membranous organelles or ch…	Cytoplasmic dynein 1 light intermediate chain 1 OS Homo sapiens GN DYNC1LI1 PE 1 SV 3	Q9Y6G9	DC1L1_HUMAN	9030.45	56864.4	5.97	29	69.41	0	53233.3	53054.7	46752	36582.3	32078.3	34417	41985.3	44161	40220.7	19801.3	27310	28298.7	47344	36417.3	47701.7	34518.3	32298	33217	-0.569643	-3.80869	0.00222035	0.0444718	-0.761587	-5.09204	0.000215279	0.0073796	-0.383696	-2.56543	0.0236953	0.122911	-0.466685	-3.1203	0.00823689	0.33988	-0.0417115	-0.278887	0.784776	1
DNMBP	Dynamin-binding protein	Scaffold protein that links dynamin with actin-regulating proteins. May play a role in membrane trafficking between the cell surface and the Golgi (By similarity).	Dynamin binding protein OS Homo sapiens GN DNMBP PE 1 SV 1	Q6XZF7	DNMBP_HUMAN	1294.83	178830	5.1	54	57.39	0	11586.7	11907.7	11833.3	7500.33	5666.33	8994.33	11896	14212	12737	5455.33	7413.33	8016.33	13932.3	13788	13768.3	10552.7	10375.3	9830.33	-0.698124	-4.11264	0.00125675	0.0310677	-0.910454	-5.36347	0.000134955	0.00569717	-0.432339	-2.5469	0.0245366	0.125379	-0.0792075	-0.466611	0.648602	0.924794	0.497763	2.93232	0.011801	0.587696
SLC25A24	Calcium-binding mitochondrial carrier protein SCaMC-1	Calcium-dependent mitochondrial solute carrier. Mediates the reversible, electroneutral exchange of Mg-ATP or Mg-ADP against phosphate ions, catalyzing the net uptake or efflux of adenine nucleotides across the mitochondrial inner membrane. Nucleotide transport is inactive when cytosolic calcium levels are low, and is activated by an increase in cytosolic calcium levels. May play a role in protec…	Calcium binding mitochondrial carrier protein SCaMC 1 OS Homo sapiens GN SLC25A24 PE 1 SV 2	Q6NUK1	SCMC1_HUMAN	17081.1	53582.7	5.93	27	74.21	0	74124.7	73156.3	88425.7	50808.7	40919.3	53293	66824.7	57768.7	71067.3	51472.3	39896.7	46935.7	64684	72716.7	87251.3	47643.7	43165.7	51160	-0.704521	-4.4284	0.000702622	0.0220342	-0.503025	-3.16186	0.00760702	0.0682536	-0.654551	-4.11431	0.00125285	0.0190991	-0.0670163	-0.421244	0.680548	0.94625	-0.0248724	-0.15634	0.878198	1
STK10	Serine/threonine-protein kinase 10	Serine/threonine-protein kinase involved in regulation of lymphocyte migration. Phosphorylates MSN, and possibly PLK1. Involved in regulation of lymphocyte migration by mediating phosphorylation of ERM proteins such as MSN. Acts as a negative regulator of MAP3K1/MEKK1. May also act as a cell cycle regulator by acting as a polo kinase kinase: mediates phosphorylation of PLK1 in vitro; however such…	Serine threonine protein kinase 10 OS Homo sapiens GN STK10 PE 1 SV 1	O94804	STK10_HUMAN	3306.47	112820	6.51	36	59.09	0	16633	20462	21978.7	12337.7	10695	10400.7	16860.7	18784	24625	12744.3	12226.7	12749	18607.7	27242	29414	16238	11799.3	15200.3	-0.815417	-4.08133	0.00133211	0.0326366	-0.657632	-3.29158	0.00593503	0.0579527	-0.785308	-3.93063	0.00176534	0.0232162	0.177848	0.890164	0.389765	0.771814	0.361805	1.81091	0.0936229	0.793743
GAPVD1	GTPase-activating protein and VPS9 domain-containing protein 1	Acts both as a GTPase-activating protein (GAP) and a guanine nucleotide exchange factor (GEF), and participates in various processes such as endocytosis, insulin receptor internalization or LC2A4/GLUT4 trafficking. Acts as a GEF for the Ras-related protein RAB31 by exchanging bound GDP for free GTP, leading to regulate LC2A4/GLUT4 trafficking. In the absence of insulin, it maintains RAB31 in an a…	GTPase activating protein and VPS9 domain containing protein 1 OS Homo sapiens GN GAPVD1 PE 1 SV 2	Q14C86	GAPD1_HUMAN	2456.2	166463	4.91	41	50.74	0	22103	26772	23692.7	11458.3	18023.3	12138	23149.3	27488.3	24606.3	12954.7	11977.7	8331.33	25340	23649.3	24571.7	15668.7	16426	16682.7	-0.827823	-4.40188	0.000737479	0.0227217	-1.19938	-6.37762	2.58095e-05	0.00202346	-0.592636	-3.15129	0.00776252	0.0593325	-0.318425	-1.6932	0.114542	0.563771	0.258787	1.37608	0.192343	0.906389
ARHGEF18	Rho guanine nucleotide exchange factor 18	Acts as guanine nucleotide exchange factor (GEF) for RhoA GTPases. Its activation induces formation of actin stress fibers. Also act as a GEF for RAC1, inducing production of reactive oxygen species (ROS). Does not act as a GEF for CDC42. The G protein beta-gamma (Gbetagamma) subunits of heterotrimeric G proteins act as activators, explaining the integrated effects of LPA and other G-protein coup…	Rho guanine nucleotide exchange factor 18 OS Homo sapiens GN ARHGEF18 PE 1 SV 3	Q6ZSZ5	ARHGI_HUMAN	2328.11	131237	6.65	37	54.73	0	15459	24907	20323.7	10226.7	10788.3	12136.7	13878.7	16788.3	18489	6462.33	9581.67	11983.3	15575	16452	21436.7	11266.7	11238.7	11578.7	-0.848936	-3.71489	0.00265078	0.0483468	-0.845755	-3.70097	0.00272156	0.0355365	-0.635147	-2.77936	0.0157983	0.0964416	-0.283858	-1.24214	0.23641	0.689865	0.0436026	0.190802	0.851667	1
MCAM	Cell surface glycoprotein MUC18	Plays a role in cell adhesion, and in cohesion of the endothelial monolayer at intercellular junctions in vascular tissue. Its expression may allow melanoma cells to interact with cellular elements of the vascular system, thereby enhancing hematogeneous tumor spread. Could be an adhesion molecule active in neural crest cells during embryonic development. Acts as surface receptor that triggers tyr…	Cell surface glycoprotein MUC18 OS Homo sapiens GN MCAM PE 1 SV 2	P43121	MUC18_HUMAN	4094.22	72576.9	5.46	20	60.68	0	28660	31640.7	30606	18775.3	17566.7	12047.7	32044.3	31884.3	30159.7	13795	19370	16128	27264.3	32832	26397.3	22923	19731	14222	-0.934688	-4.59592	0.000518518	0.0189871	-0.945957	-4.65133	0.000469294	0.0121877	-0.62568	-3.07651	0.00895704	0.0654283	0.0390313	0.19192	0.850809	1	0.231637	1.13897	0.275535	0.914778
PKP2	Plakophilin-2	May play a role in junctional plaques.	Plakophilin 2 OS Homo sapiens GN PKP2 PE 1 SV 2	Q99959	PKP2_HUMAN	2143.35	97928.2	9.58	25	53.8	0	20123.7	22092.7	26544	14872.7	12458.7	8999.67	16502	14839	24406	13400	9656	9792	16149.7	16589.3	22168.7	10738	13025.3	9717	-0.940969	-3.90256	0.00186083	0.0402057	-0.745901	-3.09353	0.00866986	0.0730879	-0.709167	-2.94118	0.0116028	0.0778679	-0.132106	-0.547895	0.593169	0.887247	-0.0983692	-0.407974	0.690019	1
EIF2S3	Eukaryotic translation initiation factor 2 subunit 3	As a subunit of eukaryotic initiation factor 2 (eIF2), involved in the early steps of protein synthesis. In the presence of GTP, eIF2 forms a ternary complex with initiator tRNA Met-tRNAi and then recruits the 40S ribosomal complex, a step that determines the rate of protein translation. This step is followed by mRNA binding to form the 43S pre-initiation complex. Junction of the 60S ribosomal su…	Eukaryotic translation initiation factor 2 subunit 3 OS Homo sapiens GN EIF2S3 PE 1 SV 3	P41091	IF2G_HUMAN	16651	51679.8	8.42	24	70.13	0	134484	133882	123636	83852	51133	66646.7	125701	123377	111412	58520.3	63894	84422.3	119592	151239	119089	67099.3	96268.3	103501	-0.987202	-4.68879	0.000438782	0.0174495	-0.817497	-3.88277	0.00193132	0.0283398	-0.562607	-2.67215	0.0193664	0.108674	0.0478693	0.227359	0.823728	1	0.408763	1.94145	0.0744907	0.793743
SLK	STE20-like serine/threonine-protein kinase	Mediates apoptosis and actin stress fiber dissolution.	STE20 like serine threonine protein kinase OS Homo sapiens GN SLK PE 1 SV 1	Q9H2G2	SLK_HUMAN	2907.35	143322	4.9	47	62.19	0	24168.3	29549.7	21838.3	10131.3	11969.3	12413.7	13308.7	13446.7	14991.7	9048.33	10379.3	10451.7	28596	18856.7	17590	12807.7	18285	9885.33	-1.12427	-4.94702	0.000277425	0.0131251	-0.483493	-2.12746	0.0533658	0.217254	-0.678162	-2.98404	0.0106902	0.0739028	-0.205623	-0.904779	0.382259	0.769811	0.206964	0.910681	0.379256	0.929272
TRIM26	Tripartite motif-containing protein 26		Tripartite motif containing protein 26 OS Homo sapiens GN TRIM26 PE 1 SV 1	Q12899	TRI26_HUMAN	1521.9	62964.3	4.79	12	38.4	0	11417.3	12586	7833.67	3465.33	4016.33	5236	8995.67	7591.67	7043	1679	3735	2874.5	9647.67	9080.33	9995.33	5825.67	5385.33	4564.33	-1.31621	-4.89674	0.000303121	0.0137482	-1.57887	-5.87395	5.76492e-05	0.00322244	-0.870646	-3.2391	0.00656183	0.0536918	-0.67154	-2.49836	0.0268817	0.468143	0.324768	1.20825	0.248752	0.911784
USP24	Ubiquitin carboxyl-terminal hydrolase 24	Protease that can remove conjugated ubiquitin from target proteins and polyubiquitin chains. Deubiquitinates DDB2, preventing its proteasomal degradation.	Ubiquitin carboxyl terminal hydrolase 24 OS Homo sapiens GN USP24 PE 1 SV 3	Q9UPU5	UBP24_HUMAN	556.761	297388	5.72	28	18.93	0	20546.3	17511.3	12068	8266.67	4263	7181.33	13163.7	11867.7	6333	4839	5403.33	3464.67	10330.7	9651	6500.33	3283.33	5190.67	3911.33	-1.36676	-3.96105	0.00166751	0.0376806	-1.14952	-3.33145	0.00549942	0.0552763	-1.09358	-3.16934	0.00749893	0.0581273	-0.493961	-1.43157	0.176176	0.63375	-0.641438	-1.85897	0.0861147	0.793743
FAM96B	Mitotic spindle-associated MMXD complex subunit MIP18	Component of the cytosolic iron-sulfur protein assembly (CIA) complex, a multiprotein complex that mediates the incorporation of iron-sulfur cluster into extramitochondrial Fe/S proteins. As part of the mitotic spindle-associated MMXD complex it plays a role in chromosome segregation, probably by facilitating iron-sulfur cluster assembly into ERCC2/XPD.	Mitotic spindle associated MMXD complex subunit MIP18 OS Homo sapiens GN FAM96B PE 1 SV 1	Q9Y3D0	MIP18_HUMAN	7554.4	17777.1	4.9	7	74.85	0	16004	20338	19730.3	10741.7	2579	8885.33	18107.7	26193	20527	11490.5	16613	14753.3	26211.7	37221.3	23838.3	14166.7	11114.7	10021	-1.56827	-3.76444	0.00241369	0.0459903	-0.596468	-1.43175	0.176124	0.412414	-1.2938	-3.10562	0.00847158	0.0627567	1.17188	2.81297	0.014819	0.423576	0.893304	2.14427	0.051761	0.777477
TAOK3	Serine/threonine-protein kinase TAO3	Serine/threonine-protein kinase that acts as a regulator of the p38/MAPK14 stress-activated MAPK cascade and of the MAPK8/JNK cascade. Acts as an activator of the p38/MAPK14 stress-activated MAPK cascade. In response to DNA damage, involved in the G2/M transition DNA damage checkpoint by activating the p38/MAPK14 stress-activated MAPK cascade, probably by mediating phosphorylation of upstream MAP…	Serine threonine protein kinase TAO3 OS Homo sapiens GN TAOK3 PE 1 SV 2	Q9H2K8	TAOK3_HUMAN	914.205	105862	6.86	18	29.06	0	19616.9	9634.67	11579.3	5964.67	2631.22	5011.67	8588.33	9733.33	6933.67	2511.33	3043.23	3094.33	7729	8120.01	6084.67	5871.79	2559.23	4672.91	-1.59918	-4.43683	0.000691913	0.0220342	-1.53809	-4.26732	0.000943964	0.0183705	-0.814197	-2.25894	0.0419641	0.177214	-0.577782	-1.60302	0.133254	0.58782	-0.0545309	-0.151293	0.882098	1
MAN2B1	Lysosomal alpha-mannosidase	Necessary for the catabolism of N-linked carbohydrates released during glycoprotein turnover. Cleaves all known types of alpha-mannosidic linkages.	Lysosomal alpha mannosidase OS Homo sapiens GN MAN2B1 PE 1 SV 3	O00754	MA2B1_HUMAN	2006.35	114429	6.86	39	63.01	0	25159.3	22066	26327	7181.33	6735	9340	13784.3	28038.7	12501	7058	7122.33	11067.3	31394.3	27386.3	18763	10319	5786	10178	-1.67183	-5.04879	0.000232127	0.0122492	-1.03939	-3.13886	0.0079495	0.0693591	-1.5767	-4.76149	0.000385317	0.00881091	0.100154	0.302455	0.767153	0.999775	0.142596	0.430628	0.673885	1
VPS33A	Vacuolar protein sorting-associated protein 33A	Plays a role in vesicle-mediated protein trafficking to lysosomal compartments including the endocytic membrane transport and autophagic pathways. Believed to act as a core component of the putative HOPS and CORVET endosomal tethering complexes which are proposed to be involved in the Rab5-to-Rab7 endosome conversion probably implicating MON1A/B, and via binding SNAREs and SNARE complexes to medi…	Vacuolar protein sorting associated protein 33A OS Homo sapiens GN VPS33A PE 1 SV 1	Q96AX1	VP33A_HUMAN	1170.74	68010.2	6.52	21	54.53	0	28673.3	28289.3	26996	9940.33	8018	7337	9921	8375.33	9295.67	6853	10507.7	24595.7	4601.67	10273.7	8838	18553	7539.33	20489	-1.74213	-3.80464	0.00223735	0.0446493	0.39906	0.871507	0.399493	0.63733	0.925921	2.02211	0.0645272	0.229428	0.532865	1.16372	0.265723	0.710004	0.764295	1.66914	0.119293	0.82355
NRBP1	Nuclear receptor-binding protein	May play a role in subcellular trafficking between the endoplasmic reticulum and Golgi apparatus through interactions with the Rho-type GTPases. Binding to the NS3 protein of dengue virus type 2 appears to subvert this activity into the alteration of the intracellular membrane structure associated with flaviviral replication.	Nuclear receptor binding protein OS Homo sapiens GN NRBP1 PE 1 SV 1	Q9UHY1	NRBP_HUMAN	2490.44	60415.1	4.84	12	58.32	0	28533.7	28899	40030	8897.67	4812.33	16226.7	30488.3	41492.3	33674.3	9027.33	16601	16505.3	35121	27044	39520.3	17410.3	10645.7	15047.7	-1.85656	-4.83064	0.000340734	0.0148408	-1.36866	-3.56115	0.00354864	0.0415216	-1.2501	-3.25268	0.00639355	0.0531659	0.610561	1.58864	0.136471	0.591124	0.66828	1.73882	0.105987	0.798983
SH3GLB1	Endophilin-B1	May be required for normal outer mitochondrial membrane dynamics (PubMed:15452144). Required for coatomer-mediated retrograde transport in certain cells (By similarity). May recruit other proteins to membranes with high curvature. May promote membrane fusion (PubMed:11604418). Involved in activation of caspase-dependent apoptosis by promoting BAX/BAK1 activation (PubMed:16227588). Isoform 1 acts …	Endophilin B1 OS Homo sapiens GN SH3GLB1 PE 1 SV 1	Q9Y371	SHLB1_HUMAN	8573.15	41081.5	5.68	16	70.14	0	80385	18837.7	76008.7	10240.5	10561.1	16106.7	18283	16770.3	21928.7	7490	10562	11048.3	19910.7	23880.7	70378	11357.3	10303	10408.3	-2.01525	-3.79973	0.00225815	0.0449011	-0.981085	-1.84983	0.0875001	0.283639	-1.59328	-3.00411	0.0102877	0.0721057	-0.331624	-0.625275	0.542753	0.84865	-0.172083	-0.324461	0.750818	1
CST3	Cystatin-C	As an inhibitor of cysteine proteinases, this protein is thought to serve an important physiological role as a local regulator of this enzyme activity.	Cystatin C OS Homo sapiens GN CST3 PE 1 SV 1	P01034	CYTC_HUMAN	10682.4	16027.4	8.99	6	80.14	0	21895	41514.3	74177	14390.7	5292	9132.33	17205.5	26441.3	23410.3	11159.5	11812.5	23995.3	27628.5	25420.3	56503.7	15832.7	5207	20702.7	-2.19957	-3.72659	0.00259273	0.0479057	-0.583786	-0.989073	0.340915	0.594963	-1.51298	-2.56335	0.0237883	0.123277	0.728349	1.234	0.239331	0.691771	0.431693	0.731391	0.477687	0.95298
PGAM2	Phosphoglycerate mutase 2	Interconversion of 3- and 2-phosphoglycerate with 2,3-bisphosphoglycerate as the primer of the reaction. Can also catalyze the reaction of EC 5.4.2.4 (synthase) and EC 3.1.3.13 (phosphatase), but with a reduced activity.	Phosphoglycerate mutase 2 OS Homo sapiens GN PGAM2 PE 1 SV 3	P15259	PGAM2_HUMAN	14602.2	28937.3	9.24	7	42.69	0	5137.15	3742.09	2146.82				3682.83							3827.83	3628.52				-11.7552	-3.75766	0.00244481	0.0459903	-3.949	-1.26233	0.229294	0.480658	-7.90942	-2.52831	0.0254102	0.128504	0	0	1	1	0	0	1	1
CALB1	Calbindin	Buffers cytosolic calcium. May stimulate a membrane Ca(2+)-ATPase and a 3',5'-cyclic nucleotide phosphodiesterase.	Calbindin OS Homo sapiens GN CALB1 PE 1 SV 2	P05937	CALB1_HUMAN	730.482	30310.3	4.51	5	34.1	0	3128.65	3146.98	5339.59				2471.77	1947.12	1905.94				4073.92		1289.95			1047.75	-11.8716	-4.2217	0.00102683	0.0278971	-11.0323	-3.92323	0.00179002	0.0267954	-4.09744	-1.45711	0.169125	0.413022	0	0	1	1	3.34482	1.18946	0.255805	0.913733
FKBP7	Peptidyl-prolyl cis-trans isomerase FKBP7	PPIases accelerate the folding of proteins during protein synthesis.	Peptidyl prolyl cis trans isomerase FKBP7 OS Homo sapiens GN FKBP7 PE 1 SV 1	Q9Y680	FKBP7_HUMAN	599.663	30351.6	6.08	2	23.17	0	4031	5533	2376							1925					2628				-11.8754	-4.03996	0.00143885	0.0344821	3.63713	1.23733	0.238132	0.487656	-3.78677	-1.28824	0.220412	0.484819	3.63713	1.23733	0.238132	0.691099	0	0	1	1
WDR13	WD repeat-containing protein 13		WD repeat containing protein 13 OS Homo sapiens GN WDR13 PE 1 SV 2	Q9H1Z4	WDR13_HUMAN	1378.07	54323.4	9.31	10	36.91	0	5677	6121	4487				5703.67	4934		1825	4019	3226.5	6060	4368.67	5840.33		4299		-12.3943	-3.84214	0.00208469	0.0431408	3.23896	1.00406	0.333913	0.588665	-8.36687	-2.59368	0.0224655	0.120188	11.4879	3.56117	0.00354848	0.284271	4.02337	1.24722	0.234605	0.909456
GEMIN2	Gem-associated protein 2	The SMN complex plays a catalyst role in the assembly of small nuclear ribonucleoproteins (snRNPs), the building blocks of the spliceosome. Thereby, plays an important role in the splicing of cellular pre-mRNAs. Most spliceosomal snRNPs contain a common set of Sm proteins SNRPB, SNRPD1, SNRPD2, SNRPD3, SNRPE, SNRPF and SNRPG that assemble in a heptameric protein ring on the Sm site of the small n…	Gem associated protein 2 OS Homo sapiens GN GEMIN2 PE 1 SV 1	O14893	GEMI2_HUMAN	1631.98	32041.4	5.27	5	30	0	10106.5	8778.5	6940				5284	5975	6613.33	3734	3929.5	4674	6724.33	6640	7940	4920.33	4563	3610.5	-13.0547	-78.9138	1.26806e-18	6.95909e-15	-0.535297	-3.23581	0.00660327	0.0614216	-0.70946	-4.2886	0.000907699	0.0152811	11.9994	72.5348	3.7309e-18	2.04752e-14	12.0798	73.0207	3.42527e-18	1.87979e-14
ARMCX1	Armadillo repeat-containing X-linked protein 1		Armadillo repeat containing X linked protein 1 OS Homo sapiens GN ARMCX1 PE 1 SV 1	Q9P291	ARMX1_HUMAN	814.268	49750.8	9.56	7	21.19	0	8824.33	7898.33	9264.67				7786						7280.33	4729	2904				-13.0775	-5.41061	0.000124571	0.00904356	-4.30895	-1.78275	0.0982895	0.299153	-12.1806	-5.03953	0.000235906	0.00663925	0	0	1	1	0	0	1	1
CALCOCO1	Calcium-binding and coiled-coil domain-containing protein 1	Seems to enhance inorganic pyrphosphatase thus activating phosphogluomutase (PMG). Probably functions as component of the calphoglin complex, which is involved in linking cellular metabolism (phosphate and glucose metabolism) with other core functions including protein synthesis and degradation, calcium signaling and cell growth.	Calcium binding and coiled coil domain containing protein 1 OS Homo sapiens GN CALCOCO1 PE 1 SV 2	Q9P1Z2	CACO1_HUMAN	654.4	77792.6	4.57	3	5.64	0	3788	21814	15880				5234	4248	28461					4117	3648	2021	18058		-13.4185	-4.0316	0.00146145	0.0347206	-13.0679	-3.92625	0.00177991	0.0267621	0.426995	0.128291	0.899908	1	0	0	1	1	8.374	2.51597	0.0260069	0.701004
IFIT5	Interferon-induced protein with tetratricopeptide repeats 5	Interferon-induced RNA-binding protein that specifically binds single-stranded RNA bearing a 5'-triphosphate group (PPP-RNA), thereby acting as a sensor of viral single-stranded RNAs. Single-stranded PPP-RNAs, which lack 2'-O-methylation of the 5' cap and bear a 5'-triphosphate group instead, are specific from viruses, providing a molecular signature to distinguish between self and non-self mRNAs…	Interferon induced protein with tetratricopeptide repeats 5 OS Homo sapiens GN IFIT5 PE 1 SV 1	Q13325	IFIT5_HUMAN	1930.18	56303	7.06	10	38.8	0	7714.33	10466.4	18339.7				12752.7	15366.3	8453.67	4631	1748	2981.5	9861.4	14423.4	14370.5	3516		2481.5	-13.4766	-6.18954	3.46991e-05	0.00544082	-2.03323	-0.933822	0.367639	0.616061	-5.94572	-2.73075	0.0173283	0.101927	11.4973	5.2805	0.000155496	0.121909	7.6859	3.52998	0.00376546	0.335822
HIST1H2BA	Histone H2B type 1-A	Variant histone specifically required to direct the transformation of dissociating nucleosomes to protamine in male germ cells. Entirely replaces classical histone H2B prior nucleosome to protamine transition and probably acts as a nucleosome dissociating factor that creates a more dynamic chromatin, facilitating the large-scale exchange of histones. Also expressed maternally and is present in th…	Histone H2B type 1 A OS Homo sapiens GN HIST1H2BA PE 1 SV 3	Q96A08	H2B1A_HUMAN	38656.7	14167.5	10.74	6	55.12	0	25604.2	11349.9	9291.33				25348.8	34961.5	10717.1	3809.34			35671.3	56170.7	27847.9	1394.44	1577.38		-13.7655	-4.60785	0.000507483	0.0189871	-10.4051	-3.48299	0.00411802	0.0463726	-8.19822	-2.74427	0.0168888	0.10041	3.96523	1.32732	0.207539	0.669132	7.02358	2.35107	0.0353916	0.706888
LYRM4	LYR motif-containing protein 4	Required for nuclear and mitochondrial iron-sulfur protein biosynthesis.	LYR motif containing protein 4 OS Homo sapiens GN LYRM4 PE 1 SV 1	Q9HD34	LYRM4_HUMAN	1390.13	10758.5	11.09	2	42.86	0				9164.5	7805	6777	3015		4308	18707	10563	10310	6734		3972	8395	8780.5		12.9397	3.22665	0.00672001	0.0793106	5.75286	1.43454	0.175343	0.411226	0.487421	0.121544	0.905143	1	0.690374	0.172152	0.866004	1	-4.22776	-1.05424	0.311224	0.921635
KRT6A	Keratin, type II cytoskeletal 6A	Epidermis-specific type I keratin involved in wound healing. Involved in the activation of follicular keratinocytes after wounding, while it does not play a major role in keratinocyte proliferation or migration. Participates in the regulation of epithelial migration by inhibiting the activity of SRC during wound repair.	Keratin type II cytoskeletal 6A OS Homo sapiens GN KRT6A PE 1 SV 3	P02538	K2C6A_HUMAN	6778.92	60330.2	8.05	13	35.64	0				6075.79	8510.47	973.976			303.3	9494.71							760.869	1254.28	11.8512	3.40173	0.00480847	0.0661376	1.65457	0.474924	0.642824	0.839756	6.6224	1.90088	0.0800174	0.264062	-7.44682	-2.13752	0.0524002	0.53669	-5.22877	-1.50086	0.157597	0.871325
RAB1C	Putative Ras-related protein Rab-1C	Protein transport. Probably involved in vesicular traffic (By similarity).	Putative Ras related protein Rab 1C OS Homo sapiens GN RAB1C PE 5 SV 2	Q92928	RAB1C_HUMAN	68620.9	22245.1	5.08	13	71.14	0		94956.6		141603	146467	114325	96764.9		96039.7	120948			102819			127193	116365	64464	11.5132	1.85586	0.0865835	0.332055	-5.40984	-0.872038	0.399213	0.637216	11.0371	1.77913	0.0989048	0.294674	-11.3968	-1.83711	0.0894602	0.543755	-0.437773	-0.0705668	0.944831	1
ZFP36L1	Zinc finger protein 36, C3H1 type-like 1	Probable regulatory protein involved in regulating the response to growth factors.	Zinc finger protein 36 C3H1 type like 1 OS Homo sapiens GN ZFP36L1 PE 1 SV 1	Q07352	TISB_HUMAN	400.661	36769.8	7.88	2	20.71	0				2906	1938.5	2795.5			1579			2084.5					1690	1520	11.2921	3.25062	0.0064188	0.0782809	0.13349	0.0384273	0.969939	1	7.09816	2.04333	0.0621192	0.224727	-7.61667	-2.19259	0.0473959	0.527646	-4.19391	-1.20729	0.249108	0.911784
NDUFB1	NADH dehydrogenase [ubiquinone] 1 beta subcomplex subunit 1	Accessory subunit of the mitochondrial membrane respiratory chain NADH dehydrogenase (Complex I) that is believed not to be involved in catalysis. Complex I functions in the transfer of electrons from NADH to the respiratory chain. The immediate electron acceptor for the enzyme is believed to be ubiquinone.	NADH dehydrogenase ubiquinone 1 beta subcomplex subunit 1 OS Homo sapiens GN NDUFB1 PE 1 SV 1	O75438	NDUB1_HUMAN	6427.61	7018.25	9.53	3	34.48	0				110414		108872	182120		166112		23224	12446.5							11.1616	2.14497	0.0516953	0.257211	-2.23646	-0.429789	0.674479	0.866872	0	0	1	1	-1.79263	-0.344497	0.736054	0.983077	-11.1616	-2.14497	0.0516953	0.777477
PLPP2	Phospholipid phosphatase 2	Catalyzes the conversion of phosphatidic acid (PA) to diacylglycerol (DG). In addition it hydrolyzes lysophosphatidic acid (LPA), ceramide-1-phosphate (C-1-P) and sphingosine-1-phosphate (S-1-P). The relative catalytic efficiency is PA > C-1-P > LPA > S-1-P.	Phospholipid phosphatase 2 OS Homo sapiens GN PLPP2 PE 1 SV 1	O43688	PLPP2_HUMAN	2659.88	33087.1	8.33	2	17.36	0			4543	21527	16664.5	16142.5			12609	22111		12459				16191.5	13447	23297	10.0825	2.35073	0.0354137	0.211251	4.80509	1.12031	0.283116	0.539588	14.0687	3.28012	0.00606659	0.0512822	-4.78654	-1.11598	0.284896	0.718855	-0.0637029	-0.0148524	0.988378	1
MYDGF	Myeloid-derived growth factor	Bone marrow-derived monocyte and paracrine-acting protein that promotes cardiac myocyte survival and adaptive angiogenesis for cardiac protection and/or repair after myocardial infarction (MI). Stimulates endothelial cell proliferation through a MAPK1/3-, STAT3- and CCND1-mediated signaling pathway. Inhibits cardiac myocyte apoptosis in a PI3K/AKT-dependent signaling pathway (By similarity). Invo…	Myeloid derived growth factor OS Homo sapiens GN MYDGF PE 1 SV 1	Q969H8	MYDGF_HUMAN	6268.93	18909.3	6.23	2	30.06	0			7340	10970	12028	19150.5				15041	10410	11950.5		6451.5	8437	13827		16384	9.45302	2.21935	0.0451297	0.240123	13.5891	3.19042	0.00720243	0.0656594	0.685688	0.160984	0.874613	1	-0.144457	-0.0339153	0.973467	1	-4.4818	-1.05222	0.312112	0.921635
ROMO1	Reactive oxygen species modulator 1	Has antibacterial activity against a variety of bacteria including S.aureus, P.aeruginosa and M.tuberculosis. Acts by inducing bacterial membrane breakage.	Reactive oxygen species modulator 1 OS Homo sapiens GN ROMO1 PE 1 SV 1	P60602	ROMO1_HUMAN	7844.37	8411	9.72	2	31.65	0				12503		23229				16750						2827		4648	9.37127	2.17588	0.0488653	0.250863	4.67732	1.08601	0.29746	0.556394	7.88276	1.83026	0.0905314	0.282615	-4.69395	-1.08987	0.295819	0.723787	-1.48851	-0.345611	0.735236	1
MRPS14	28S ribosomal protein S14, mitochondrial		28S ribosomal protein S14 mitochondrial OS Homo sapiens GN MRPS14 PE 1 SV 1	O60783	RT14_HUMAN	9024.56	15252.8	11.82	3	47.66	0	9031.67			15798	16454	8169	7508	7581	7907	11649	8079	13146		12066	7279.5	12944	14758		9.26966	2.14733	0.0514742	0.256809	0.486254	0.112641	0.912058	1	0.373604	0.0865459	0.932369	1	-0.259759	-0.0601734	0.952945	1	-4.48016	-1.03784	0.318512	0.921635
ARG1	Arginase-1		Arginase 1 OS Homo sapiens GN ARG1 PE 1 SV 2	P05089	ARGI1_HUMAN	617.899	34906.1	6.83	3	10.56	0				18928	8725				1171	15680	19097	2620	5144		4123	13047	8408		9.09981	1.95463	0.0727713	0.305796	9.773	2.09924	0.0561655	0.223684	0.790159	0.169726	0.867873	1	4.07145	0.874546	0.397897	0.775123	-0.196719	-0.0422551	0.966946	1
PON2	Serum paraoxonase/arylesterase 2	Capable of hydrolyzing lactones and a number of aromatic carboxylic acid esters. Has antioxidant activity. Is not associated with high density lipoprotein. Prevents LDL lipid peroxidation, reverses the oxidation of mildly oxidized LDL, and inhibits the ability of MM-LDL to induce monocyte chemotaxis.	Serum paraoxonase arylesterase 2 OS Homo sapiens GN PON2 PE 1 SV 3	Q15165	PON2_HUMAN	1837.16	39625.1	5.22	2	23.45	0				11767.5		11110.5						6448.5					7806		8.98747	2.13975	0.0521881	0.258491	4.21832	1.00431	0.333798	0.588652	4.31018	1.02618	0.323769	0.600566	-4.76915	-1.13545	0.276956	0.714489	-4.67729	-1.11358	0.28589	0.914778
LEO1	RNA polymerase-associated protein LEO1	Component of the PAF1 complex (PAF1C) which has multiple functions during transcription by RNA polymerase II and is implicated in regulation of development and maintenance of embryonic stem cell pluripotency. PAF1C associates with RNA polymerase II through interaction with POLR2A CTD non-phosphorylated and 'Ser-2'- and 'Ser-5'-phosphorylated forms and is involved in transcriptional elongation, ac…	RNA polymerase associated protein LEO1 OS Homo sapiens GN LEO1 PE 1 SV 1	Q8WVC0	LEO1_HUMAN	731.058	75518.2	4.18	5	19.52	0			8598.5	10087.3	6194	14977.5		6389	14537.7	11200		6567		18745.5		13216	26143		8.89929	1.57387	0.139846	0.423785	-0.11221	-0.0198446	0.984473	1	4.72332	0.835334	0.418815	0.672259	-4.54511	-0.803816	0.436144	0.787304	-3.8012	-0.672253	0.513348	0.977611
XPC	DNA repair protein complementing XP-C cells	The XPC complex is proposed to represent the first factor bound at the sites of DNA damage and together with other core recognition factors, XPA, RPA and the TFIIH complex, is part of the pre-incision (or initial recognition) complex. The XPC complex recognizes a wide spectrum of damaged DNA characterized by distortions of the DNA helix such as single-stranded loops, mismatched bubbles or single-…	DNA repair protein complementing XP C cells OS Homo sapiens GN XPC PE 1 SV 4	Q01831	XPC_HUMAN	818.932	106808	9.14	13	23.62	0			1892	7586.67	4786.67	5246	3958	1701	1656	7850.33	6774.5	1926		5350	4871.5	6021.67	3584	4064.67	8.86179	2.86325	0.0134644	0.119375	1.06623	0.344499	0.736053	0.918685	3.90573	1.26194	0.229429	0.494962	-0.298283	-0.0963755	0.924711	1	-0.372868	-0.120474	0.905974	1
COQ7	5-demethoxyubiquinone hydroxylase, mitochondrial	Catalyzes the hydroxylation of 2-polyprenyl-3-methyl-6-methoxy-1,4-benzoquinol (DMQH2) during ubiquinone biosynthesis. Has also a structural role in the COQ enzyme complex, stabilizing other COQ polypeptides. Involved in lifespan determination in a ubiquinone-independent manner.	5 demethoxyubiquinone hydroxylase mitochondrial OS Homo sapiens GN COQ7 PE 1 SV 3	Q99807	COQ7_HUMAN	891.181	24448.1	8.82	3	27.65	0	3806			10887	6786	4736				4568.67		5956		3180	3106	9341	3634.5	7208	8.81811	2.27994	0.0403709	0.22747	8.23275	2.12859	0.0532563	0.217175	4.86549	1.25798	0.230812	0.497134	-4.55017	-1.17646	0.26078	0.706745	-0.17191	-0.0444477	0.965232	1
KRT31	Keratin, type I cuticular Ha1		Keratin type I cuticular Ha1 OS Homo sapiens GN KRT31 PE 1 SV 3	Q15323	K1H1_HUMAN	1678.69	48662.8	4.64	13	51.2	0			8085.59	3643.76	30357.8	6323.54	180.17	54473.3	69290.2			19554.1	9469.04	34478.1		13164.7	1272.16	3825.34	8.78896	1.83626	0.0895925	0.338794	-8.3532	-1.74522	0.104833	0.308022	2.53928	0.530528	0.604808	0.828761	-8.36431	-1.74754	0.104418	0.552101	-1.14925	-0.24011	0.814039	1
POTEF	POTE ankyrin domain family member F		POTE ankyrin domain family member F OS Homo sapiens GN POTEF PE 1 SV 2	A5A3E0	POTEF_HUMAN	17582.8	123099	5.77	20	37.86	0	3362.15			3569.58	11928.6	6086.5	2493.95	1292.04		5360.9	10193.1			2262.04	10327.7	3380.94			8.73341	1.75615	0.102889	0.35874	1.36087	0.273649	0.78871	0.952425	-4.25159	-0.854926	0.408274	0.665658	-4.07062	-0.818536	0.427994	0.785309	-8.73073	-1.75561	0.102984	0.793743
TSC22D1	TSC22 domain family protein 1	Transcriptional repressor. Acts on the C-type natriuretic peptide (CNP) promoter.	TSC22 domain family protein 1 OS Homo sapiens GN TSC22D1 PE 1 SV 3	Q15714	T22D1_HUMAN	898.291	109734	5.28	5	5.87	0	3472			3870	10150	6502.5	4395.5	4001	3889.91					9977.16	11438	12680		14355	8.71095	2.07775	0.058388	0.271784	-11.9982	-2.86182	0.0135011	0.094871	0.224505	0.0535493	0.958119	1	-12.6316	-3.01291	0.010116	0.375113	-3.48503	-0.831253	0.421032	0.929429
POLR2I	DNA-directed RNA polymerase II subunit RPB9	DNA-dependent RNA polymerase catalyzes the transcription of DNA into RNA using the four ribonucleoside triphosphates as substrates. Component of RNA polymerase II which synthesizes mRNA precursors and many functional non-coding RNAs. Pol II is the central component of the basal RNA polymerase II transcription machinery. It is composed of mobile elements that move relative to each other. RPB9 is p…	DNA directed RNA polymerase II subunit RPB9 OS Homo sapiens GN POLR2I PE 1 SV 1	P36954	RPB9_HUMAN	3945.6	15036.5	4.83	5	33.6	0				7348.5		8558	1793			5290	2235			4197.5		3596.33	4023	1833	8.63555	1.94337	0.0742382	0.30874	4.22902	0.951711	0.35883	0.610155	7.53075	1.69474	0.114243	0.322181	-0.803543	-0.180832	0.859325	1	2.90708	0.654218	0.524526	0.984858
HKDC1	Putative hexokinase HKDC1		Putative hexokinase HKDC1 OS Homo sapiens GN HKDC1 PE 1 SV 3	Q2TB90	HKDC1_HUMAN	685.902	103857	6.74	6	15.16	0	804.112			3115.38	4091.27	3965.4	7713.19	15725				4000.15	9857.6	5240.84	9408.61	4453.67		3299.68	8.63497	1.9598	0.0721082	0.303707	-4.96265	-1.12633	0.280655	0.537229	-5.00443	-1.13581	0.27681	0.555035	-7.86392	-1.7848	0.0979438	0.543755	-3.9161	-0.8888	0.390471	0.929272
ABHD17A	Protein ABHD17A		Protein ABHD17A OS Homo sapiens GN ABHD17A PE 1 SV 1	Q96GS6	AB17A_HUMAN	456.777	34617	6.41	2	25.48	0		7129		1934	18982.5	11377		4029	11138		14336.5	7474		4405		6408			8.60162	1.61277	0.13111	0.411633	0.418489	0.0784649	0.938669	1	0.18021	0.0337886	0.973566	1	-3.97639	-0.745556	0.469375	0.804466	-8.65288	-1.62238	0.129026	0.834131
SCARB1	Scavenger receptor class B member 1	(Microbial infection) Acts as a receptor for hepatitis C virus in hepatocytes.	Scavenger receptor class B member 1 OS Homo sapiens GN SCARB1 PE 1 SV 1	Q8WTV0	SCRB1_HUMAN	624.199	61676.4	8.18	5	15.4	0		4758		16122.7	7415.67	2208	5510	4750	3984	8886		6216	6756.5	3262	3616	8191.33	7212	13293	8.57539	2.56346	0.0237831	0.168632	-3.62766	-1.08443	0.298134	0.556895	1.10003	0.328835	0.747586	0.939494	-4.07438	-1.21796	0.245163	0.69527	0.524102	0.156671	0.877943	1
DNAJC15	DnaJ homolog subfamily C member 15	Negative regulator of the mitochondrial respiratory chain. Prevents mitochondrial hyperpolarization state and restricts mitochondrial generation of ATP (By similarity). Acts as an import component of the TIM23 translocase complex. Stimulates the ATPase activity of HSPA9.	DnaJ homolog subfamily C member 15 OS Homo sapiens GN DNAJC15 PE 1 SV 2	Q9Y5T4	DJC15_HUMAN	1693.16	16383	10.44	7	62.67	0				7333	7200.33					4400		4035.5	3411		2510.67	6130	6544	13218.7	8.55148	2.18145	0.0483707	0.248789	8.0275	2.04778	0.0616239	0.235991	5.30588	1.35351	0.199259	0.458779	-0.523976	-0.133664	0.895742	1	4.43135	1.13042	0.27899	0.914778
GFAP	Glial fibrillary acidic protein	GFAP, a class-III intermediate filament, is a cell-specific marker that, during the development of the central nervous system, distinguishes astrocytes from other glial cells.	Glial fibrillary acidic protein OS Homo sapiens GN GFAP PE 1 SV 1	P14136	GFAP_HUMAN	7889.65	49937.3	5.25	13	55.79	0			2029.01	2886.67	1947.14	15604.9	1532.3	1967.64	2327.13		986.257	2029.47	2197.83	1272.75	2287.64	1956.12		5988.37	8.45537	2.3315	0.0367002	0.21434	-3.92516	-1.08233	0.29903	0.55743	-3.03165	-0.835952	0.418479	0.672171	-5.1395	-1.41717	0.180257	0.639397	-4.29022	-1.18299	0.258271	0.913733
MTA3	Metastasis-associated protein MTA3	Plays a role in maintenance of the normal epithelial architecture through the repression of SNAI1 transcription in a histone deacetylase-dependent manner, and thus the regulation of E-cadherin levels. Contributes to transcriptional repression by BCL6.	Metastasis associated protein MTA3 OS Homo sapiens GN MTA3 PE 1 SV 2	Q9BTC8	MTA3_HUMAN	2374.1	68245.2	8.6	19	71.38	0	9801.15			8839.67	7169.79	6420.04	7868.96	6738.14	7320.38	5762.05	3614.43	6058	4688.42	4991.24	4132.48	4202.07	7444.02	6908.33	8.43585	3.40348	0.0047925	0.0660835	-0.540319	-0.217994	0.830863	0.979333	0.386604	0.155977	0.878479	1	-0.563005	-0.227147	0.823889	1	-0.304276	-0.122761	0.904198	1
KBTBD4	Kelch repeat and BTB domain-containing protein 4		Kelch repeat and BTB domain containing protein 4 OS Homo sapiens GN KBTBD4 PE 1 SV 3	Q9NVX7	KBTB4_HUMAN	564.49	59056.5	5.31	2	12.16	0				7021		5717.5							4984		4131		4476		8.4197	2.12199	0.0538983	0.261105	0	0	1	1	-4.0559	-1.02219	0.325578	0.602417	-8.4197	-2.12199	0.0538983	0.53669	-4.37692	-1.1031	0.290245	0.915811
MUL1	Mitochondrial ubiquitin ligase activator of NFKB 1	Exhibits weak E3 ubiquitin-protein ligase activity. E3 ubiquitin ligases accept ubiquitin from an E2 ubiquitin-conjugating enzyme in the form of a thioester and then directly transfer the ubiquitin to targeted substrates. Can ubiquitinate AKT1 preferentially at 'Lys-284' involving 'Lys-48'-linked polyubiquitination and seems to be involved in regulation of Akt signaling by targeting phosphorylate…	Mitochondrial ubiquitin ligase activator of NFKB 1 OS Homo sapiens GN MUL1 PE 1 SV 1	Q969V5	MUL1_HUMAN	595.709	40598.4	8.06	2	29.55	0		2749		5362	4026.5	5034					6907			3703			6184	7171	8.41235	1.85228	0.0871261	0.333716	4.25135	0.936089	0.366514	0.61562	4.51595	0.99435	0.338437	0.615375	-7.96941	-1.75475	0.103135	0.550189	-3.75318	-0.8264	0.42368	0.92957
MEAF6	Chromatin modification-related protein MEAF6	Component of the NuA4 histone acetyltransferase complex which is involved in transcriptional activation of select genes principally by acetylation of nucleosomal histone H4 and H2A. This modification may both alter nucleosome - DNA interactions and promote interaction of the modified histones with other proteins which positively regulate transcription. Component of the HBO1 complex which has a hi…	Chromatin modification related protein MEAF6 OS Homo sapiens GN MEAF6 PE 1 SV 1	Q9HAF1	EAF6_HUMAN	1176.48	21634.9	9.74	4	28.27	0		6733		5159	6764.5	6993	2432	4958.5		10340		3153.67	5719	7151.5	6913.5	9098	5200.33	5129	8.3706	2.09708	0.0563849	0.266529	0.478287	0.119825	0.906478	1	-0.0735131	-0.0184172	0.985589	1	-4.28989	-1.07474	0.302287	0.727789	-0.00271237	-0.000679528	0.999468	1
ARRDC3	Arrestin domain-containing protein 3	Adapter protein that plays a role in regulating cell-surface expression of adrenergic receptors and probably also other G protein-coupled receptors (PubMed:20559325, PubMed:21982743, PubMed:23208550). Plays a role in NEDD4-mediated ubiquitination and endocytosis af activated ADRB2 and subsequent ADRB2 degradation (PubMed:20559325, PubMed:23208550). May recruit NEDD4 to ADRB2 (PubMed:20559325). Al…	Arrestin domain containing protein 3 OS Homo sapiens GN ARRDC3 PE 1 SV 1	Q96B67	ARRD3_HUMAN	1033.88	46908	6.15	6	37.2	0			3011	3971.5	3347	7684.5	2222	2221	1805	5150.5	3188		4277	4224	1637	4351	5080.5	5199.33	8.33878	2.67285	0.0193406	0.147829	-3.02828	-0.970664	0.34966	0.602689	0.652571	0.20917	0.8376	0.988576	-4.20106	-1.34658	0.201425	0.661927	0.0566837	0.018169	0.985784	1
TMEM63B	CSC1-like protein 2	Acts as an osmosensitive calcium-permeable cation channel.	CSC1 like protein 2 OS Homo sapiens GN TMEM63B PE 1 SV 1	Q5T3F8	CSCL2_HUMAN	677.829	96555.2	7.1	4	10.46	0				5618.5		6027.67	3490.5		3782	12584			4077.5	4062.5	5331.33	3255	4556		8.33795	1.79307	0.0965566	0.347625	-3.34518	-0.719376	0.484807	0.699611	-4.18004	-0.898914	0.385259	0.649064	-3.79814	-0.816787	0.428957	0.785801	-0.397032	-0.0853813	0.933276	1
CCDC171	Coiled-coil domain-containing protein 171		Coiled coil domain containing protein 171 OS Homo sapiens GN CCDC171 PE 2 SV 1	Q6TFL3	CC171_HUMAN	1258.73	154179	6.35	9	18.17	0	15882.7			7240	28318	2567	3675	3569.33	3305.67		9909.33			4337.5		3342.67			8.32754	1.73729	0.106264	0.364911	-7.35407	-1.5342	0.149264	0.371719	-0.125255	-0.0261307	0.979555	1	-8.55439	-1.78461	0.0979749	0.543755	-9.07689	-1.89362	0.081045	0.793743
PRTFDC1	Phosphoribosyltransferase domain-containing protein 1	Has low, barely detectable phosphoribosyltransferase activity (in vitro). Binds GMP, IMP and alpha-D-5-phosphoribosyl 1-pyrophosphate (PRPP). Is not expected to contribute to purine metabolism or GMP salvage.	Phosphoribosyltransferase domain containing protein 1 OS Homo sapiens GN PRTFDC1 PE 1 SV 1	Q9NRG1	PRDC1_HUMAN	1664.4	25844.7	5.71	9	65.33	0	953.165			5195	1671.44	2921.97								3960.33		4253.36		960.381	8.22202	2.30576	0.0384909	0.22004	0	0	1	1	3.33731	0.935906	0.366605	0.636039	-11.5214	-3.23103	0.00666394	0.319237	-4.20015	-1.17788	0.260232	0.913733
PDYN	Proenkephalin-B	Leumorphin has a typical opiod activity and may have anti-apoptotic effect.	Proenkephalin B OS Homo sapiens GN PDYN PE 1 SV 1	P01213	PDYN_HUMAN	565.33	28784.4	5.98	5	42.13	0				5392		4665		7446	6229.5		5131			6695			2883		8.19495	1.59812	0.134342	0.416106	-4.38076	-0.854305	0.408605	0.64345	-0.405076	-0.0789952	0.938255	1	-4.08651	-0.796924	0.439995	0.787467	-4.36366	-0.850972	0.410387	0.929272
NME6	Nucleoside diphosphate kinase 6	Major role in the synthesis of nucleoside triphosphates other than ATP. The ATP gamma phosphate is transferred to the NDP beta phosphate via a ping-pong mechanism, using a phosphorylated active-site intermediate. Inhibitor of p53-induced apoptosis.	Nucleoside diphosphate kinase 6 OS Homo sapiens GN NME6 PE 1 SV 3	O75414	NDK6_HUMAN	2257.21	21313.3	8.48	6	44.09	0		4256		7716.33	3663.33	3741	4869	4417	2860.33	4007	6604					4847.67	3678.33		8.18906	2.08638	0.0574856	0.269016	-3.72778	-0.949751	0.359788	0.610549	8.02953	2.04574	0.061851	0.224312	-3.98827	-1.01612	0.328354	0.743819	-4.17807	-1.06447	0.306738	0.921635
SMAD2	Mothers against decapentaplegic homolog 2	Receptor-regulated SMAD (R-SMAD) that is an intracellular signal transducer and transcriptional modulator activated by TGF-beta (transforming growth factor) and activin type 1 receptor kinases. Binds the TRE element in the promoter region of many genes that are regulated by TGF-beta and, on formation of the SMAD2/SMAD4 complex, activates transcription. May act as a tumor suppressor in colorectal …	Mothers against decapentaplegic homolog 2 OS Homo sapiens GN SMAD2 PE 1 SV 1	Q15796	SMAD2_HUMAN	936.338	53218.6	6.12	12	42.4	0	4072.39			4847.04	6933.68	3008.42	3291.96	5761.9	4536.26	2688	6293.75	4662.32	4665.49	3191.02	4098.25	3659.38	2312.67	3561.56	8.18868	3.62407	0.00314875	0.0530071	-0.0418092	-0.0185035	0.985522	1	-0.339025	-0.150042	0.883064	1	-0.11938	-0.0528338	0.958678	1	-0.581875	-0.25752	0.800861	1
ESPL1	Separin	Caspase-like protease, which plays a central role in the chromosome segregation by cleaving the SCC1/RAD21 subunit of the cohesin complex at the onset of anaphase. During most of the cell cycle, it is inactivated by different mechanisms.	Separin OS Homo sapiens GN ESPL1 PE 1 SV 3	Q14674	ESPL1_HUMAN	1023.47	236711	7.3	16	20.66	0	5568.67			4053	8880.33	3658.33	2600.33	1990		4689	2241	2099	3491.5	2070		5857.33		4928.67	8.16523	1.84393	0.0884036	0.335983	4.01927	0.907662	0.38079	0.625869	0.665798	0.150355	0.882822	1	-0.85898	-0.193981	0.849228	1	-4.05184	-0.915016	0.37706	0.929272
PHYH	Phytanoyl-CoA dioxygenase, peroxisomal	Converts phytanoyl-CoA to 2-hydroxyphytanoyl-CoA.	Phytanoyl CoA dioxygenase peroxisomal OS Homo sapiens GN PHYH PE 1 SV 1	O14832	PAHX_HUMAN	601.179	38937.5	8.55	6	23.67	0					4745	4784	1824		4636	2970	3245			1841		5255	3407		8.1456	1.6772	0.117683	0.390947	0.0628411	0.0129391	0.989875	1	4.4158	0.909224	0.379996	0.6459	-0.411873	-0.0848056	0.933725	1	-0.114113	-0.0234962	0.981616	1
HCFC2	Host cell factor 2		Host cell factor 2 OS Homo sapiens GN HCFC2 PE 1 SV 1	Q9Y5Z7	HCFC2_HUMAN	725.227	87748.6	8.47	9	34.72	0		2137		2793.47	4659.72	3518.47	9447.16	3108.47	2156.97	2055			1817.72	2824.76	2832.88				8.11793	2.76862	0.0161244	0.133055	-8.2927	-2.82823	0.0143943	0.0983984	-11.2539	-3.83815	0.00210044	0.0254464	-8.13674	-2.77504	0.0159288	0.436883	-11.8053	-4.0262	0.00147628	0.261349
COQ3	Ubiquinone biosynthesis O-methyltransferase, mitochondrial	O-methyltransferase that catalyzes the 2 O-methylation steps in the ubiquinone biosynthetic pathway.	Ubiquinone biosynthesis O methyltransferase mitochondrial OS Homo sapiens GN COQ3 PE 1 SV 3	Q9NZJ6	COQ3_HUMAN	618.163	41567.4	7.17	3	14.91	0				4148		5109		2187	4979	4721		5379		3151.5				8049.67	8.11255	1.6015	0.133589	0.415376	0.407082	0.0803623	0.937189	1	0.450871	0.0890067	0.930451	1	0.0869724	0.0171693	0.986566	1	-3.78759	-0.74771	0.468119	0.949793
ENOSF1	Mitochondrial enolase superfamily member 1	Plays a role in the catabolism of L-fucose, a sugar that is part of the carbohydrates that are attached to cellular glycoproteins. Catalyzes the dehydration of L-fuconate to 2-keto-3-deoxy-L-fuconate by the abstraction of the 2-proton to generate an enediolate intermediate that is stabilized by the magnesium ion (PubMed:24697329).	Mitochondrial enolase superfamily member 1 OS Homo sapiens GN ENOSF1 PE 1 SV 1	Q7L5Y1	ENOF1_HUMAN	806.403	50413.9	6.02	9	38.37	0			3504.33	3917.5	3091	6056.5		2176.33	4988		2354		2771	8052	6715	1686		2255	8.10653	1.90214	0.0798406	0.319828	-4.05712	-0.951974	0.358701	0.610155	-5.08854	-1.19399	0.254092	0.528404	-8.2978	-1.94702	0.0737601	0.543755	-4.74504	-1.11339	0.285967	0.914778
PCYT1B	Choline-phosphate cytidylyltransferase B	Controls phosphatidylcholine synthesis.	Choline phosphate cytidylyltransferase B OS Homo sapiens GN PCYT1B PE 1 SV 1	Q9Y5K3	PCY1B_HUMAN	1618.01	42225.4	5.96	8	58.27	0				1382.33		14522.7							2294.83		1501.79				8.08668	2.62411	0.0212103	0.15613	0	0	1	1	-7.23941	-2.34917	0.0355166	0.158082	-8.08668	-2.62411	0.0212103	0.459261	-8.08668	-2.62411	0.0212103	0.69052
QRSL1	Glutamyl-tRNA(Gln) amidotransferase subunit A, mitochondrial	Allows the formation of correctly charged Gln-tRNA(Gln) through the transamidation of misacylated Glu-tRNA(Gln) in the mitochondria. The reaction takes place in the presence of glutamine and ATP through an activated gamma-phospho-Glu-tRNA(Gln).	Glutamyl tRNA Gln amidotransferase subunit A mitochondrial OS Homo sapiens GN QRSL1 PE 1 SV 2	Q9H0R6	GATA_HUMAN	636.865	58144.9	5.34	5	23.48	0					3811.67	4796					2705.67					7509.5		5826	8.0415	2.06692	0.0595388	0.274082	3.80077	0.976917	0.346672	0.599634	8.46108	2.17476	0.0489645	0.19402	-4.24073	-1.09	0.295762	0.723787	0.419576	0.107844	0.915787	1
VPS25	Vacuolar protein-sorting-associated protein 25	Component of the ESCRT-II complex (endosomal sorting complex required for transport II), which is required for multivesicular body (MVB) formation and sorting of endosomal cargo proteins into MVBs. The MVB pathway mediates delivery of transmembrane proteins into the lumen of the lysosome for degradation. The ESCRT-II complex is probably involved in the recruitment of the ESCRT-III complex. The ES…	Vacuolar protein sorting associated protein 25 OS Homo sapiens GN VPS25 PE 1 SV 1	Q9BRG1	VPS25_HUMAN	1460.62	20861.8	5.93	4	42.05	0	2705			3056	4784	3317	3123	2715.67	3182.33	4974	6627	4380		4640		5048	6399	6639.5	8.03212	2.58196	0.0229678	0.164984	0.806253	0.259174	0.799613	0.958061	8.4875	2.72834	0.0174077	0.102284	0.524527	0.168611	0.868731	1	0.714804	0.229777	0.821888	1
SDSL	Serine dehydratase-like	Has low serine dehydratase and threonine dehydratase activity.	Serine dehydratase like OS Homo sapiens GN SDSL PE 1 SV 1	Q96GA7	SDSL_HUMAN	938.285	35244.6	6.43	7	40.73	0		3386.5		3888.67	4335.33	3218.33	2754.5	2318	2606.5	4161.33	4019.33	2957	3752	3853	2198.5	5039.67	4520.33	4905	7.97808	3.63926	0.00305927	0.052303	0.523615	0.238851	0.814994	0.968743	0.604445	0.275722	0.787153	0.960233	-0.0445182	-0.0203073	0.984111	1	0.347342	0.158442	0.876575	1
LAGE3	EKC/KEOPS complex subunit LAGE3	Component of the EKC/KEOPS complex that is required for the formation of a threonylcarbamoyl group on adenosine at position 37 (t(6)A37) in tRNAs that read codons beginning with adenine. The complex is probably involved in the transfer of the threonylcarbamoyl moiety of threonylcarbamoyl-AMP (TC-AMP) to the N6 group of A37. LAGE3 functions as a dimerization module for the complex (By similarity).	EKC KEOPS complex subunit LAGE3 OS Homo sapiens GN LAGE3 PE 1 SV 2	Q14657	LAGE3_HUMAN	1669.15	14917.8	9.11	2	20.98	0				3733		4265		2208						7336					7.97506	2.06247	0.0600177	0.274922	-3.70306	-0.957667	0.35593	0.607405	-4.28032	-1.10696	0.288636	0.567754	-7.97506	-2.06247	0.0600177	0.538389	-7.97506	-2.06247	0.0600177	0.793428
FAHD2B	Fumarylacetoacetate hydrolase domain-containing protein 2B	May have hydrolase activity.	Fumarylacetoacetate hydrolase domain containing protein 2B OS Homo sapiens GN FAHD2B PE 1 SV 1	Q6P2I3	FAH2B_HUMAN	2955.17	34955.4	7.68	13	56.69	0				4174.02	3652.5								6721.17			6031.17		2800.22	7.95421	2.01626	0.0652072	0.289294	0	0	1	1	3.7652	0.954413	0.357512	0.630877	-7.95421	-2.01626	0.0652072	0.543755	0.0492234	0.0124773	0.990237	1
PTPMT1	Phosphatidylglycerophosphatase and protein-tyrosine phosphatase 1	Lipid phosphatase which dephosphorylates phosphatidylglycerophosphate (PGP) to phosphatidylglycerol (PG). PGP is an essential intermediate in the biosynthetic pathway of cardiolipin, a mitochondrial-specific phospholipid regulating the membrane integrity and activities of the organelle. Has also been shown to display phosphatase activity toward phosphoprotein substrates, specifically mediates dep…	Phosphatidylglycerophosphatase and protein tyrosine phosphatase 1 OS Homo sapiens GN PTPMT1 PE 1 SV	Q8WUK0	PTPM1_HUMAN	1086	23014.7	10.07	4	22.39	0				3681.33		3889										4362	4257	3410.67	7.92399	3.57814	0.00343583	0.055134	0	0	1	1	11.9611	5.40113	0.00012659	0.00454069	-7.92399	-3.57814	0.00343583	0.284271	4.03712	1.82299	0.0916818	0.793743
SLC2A14	Solute carrier family 2, facilitated glucose transporter member 14	Facilitative glucose transporter (By similarity). May have a specific function related to spermatogenesis.	Solute carrier family 2 facilitated glucose transporter member 14 OS Homo sapiens GN SLC2A14 PE 2 S	Q8TDB8	GTR14_HUMAN	1030.2	56890.5	7.74	6	18.27	0					5762.67	2478.67			2468.63										7.9229	2.59283	0.0225014	0.162057	-3.75669	-1.22941	0.24099	0.490197	0	0	1	1	-7.9229	-2.59283	0.0225014	0.459261	-7.9229	-2.59283	0.0225014	0.69054
DUSP27	Inactive dual specificity phosphatase 27		Inactive dual specificity phosphatase 27 OS Homo sapiens GN DUSP27 PE 2 SV 1	Q5VZP5	DUS27_HUMAN	630.337	130746	4.91	2	2.25	0				4141.39	3330.68														7.90609	3.5787	0.00343218	0.055134	0	0	1	1	0	0	1	1	-7.90609	-3.5787	0.00343218	0.284271	-7.90609	-3.5787	0.00343218	0.330302
POLA1	DNA polymerase alpha catalytic subunit	Plays an essential role in the initiation of DNA replication. During the S phase of the cell cycle, the DNA polymerase alpha complex (composed of a catalytic subunit POLA1/p180, a regulatory subunit POLA2/p70 and two primase subunits PRIM1/p49 and PRIM2/p58) is recruited to DNA at the replicative forks via direct interactions with MCM10 and WDHD1. The primase subunit of the polymerase alpha compl…	DNA polymerase alpha catalytic subunit OS Homo sapiens GN POLA1 PE 1 SV 2	P09884	DPOLA_HUMAN	614.966	167681	5.49	7	9.85	0	3834.5			5681	3512.33	2597	3594	2821	2539	4921	3514	2471		2822		3100		2079	7.89626	2.1123	0.0548529	0.262333	0.243637	0.0651744	0.94904	1	3.71929	0.994934	0.338163	0.615375	-0.0927309	-0.0248061	0.980591	1	-4.32437	-1.1568	0.268441	0.914465
PRKAA2	5'-AMP-activated protein kinase catalytic subunit alpha-2	Catalytic subunit of AMP-activated protein kinase (AMPK), an energy sensor protein kinase that plays a key role in regulating cellular energy metabolism. In response to reduction of intracellular ATP levels, AMPK activates energy-producing pathways and inhibits energy-consuming processes: inhibits protein, carbohydrate and lipid biosynthesis, as well as cell growth and proliferation. AMPK acts vi…	5 AMP activated protein kinase catalytic subunit alpha 2 OS Homo sapiens GN PRKAA2 PE 1 SV 2	P54646	AAPK2_HUMAN	4428.5	62890	7.57	8	32.25	0				5234.9		2555.22	4493.09											2363.12	7.89134	2.08397	0.0577359	0.269893	-4.0446	-1.06811	0.305155	0.56349	3.7357	0.986536	0.342111	0.618821	-7.89134	-2.08397	0.0577359	0.538389	-4.15564	-1.09744	0.292621	0.919183
UBFD1	Ubiquitin domain-containing protein UBFD1	May play a role as NF-kappa-B regulator.	Ubiquitin domain containing protein UBFD1 OS Homo sapiens GN UBFD1 PE 1 SV 2	O14562	UBFD1_HUMAN	476.618	33496.1	5.42	2	8.09	0					3974	3110.5			4564.5			8530		6485				4333	7.85338	1.52688	0.15106	0.442628	0.300647	0.058453	0.954288	1	-0.193877	-0.0376942	0.970512	1	-3.50054	-0.680589	0.508228	0.827307	-3.82622	-0.743908	0.470338	0.949935
ITPRIP	Inositol 1,4,5-trisphosphate receptor-interacting protein	Enhances Ca(2+)-mediated inhibition of inositol 1,4,5-triphosphate receptor (ITPR) Ca(2+) release.	Inositol 1 4 5 trisphosphate receptor interacting protein OS Homo sapiens GN ITPRIP PE 1 SV 1	Q8IWB1	IPRI_HUMAN	431.535	62972.1	5.49	7	21.76	0					3507	3483				3206.67							4459.5		7.84765	2.05404	0.0609352	0.276919	3.88244	1.01619	0.328322	0.583442	4.041	1.05769	0.309707	0.587919	-3.96522	-1.03785	0.318504	0.739676	-3.80666	-0.996351	0.337501	0.926566
KIF1B	Kinesin-like protein KIF1B	Motor for anterograde transport of mitochondria. Has a microtubule plus end-directed motility. Isoform 2 is required for induction of neuronal apoptosis.	Kinesin like protein KIF1B OS Homo sapiens GN KIF1B PE 1 SV 5	O60333	KIF1B_HUMAN	655.905	205902	5.28	9	8.92	0			3298	2105.62	5857	3004.33	3094.6	2931.12	4687.5	2065	2291.52	4696.67	2830.25		5884.49		3579	4132.33	7.80747	2.03069	0.0635431	0.284906	-0.311857	-0.0811129	0.936604	1	-0.0571114	-0.0148545	0.988377	1	-0.245714	-0.0639093	0.950027	1	-3.76379	-0.978949	0.345705	0.929272
CENPU	Centromere protein U	Component of the CENPA-NAC (nucleosome-associated) complex, a complex that plays a central role in assembly of kinetochore proteins, mitotic progression and chromosome segregation. The CENPA-NAC complex recruits the CENPA-CAD (nucleosome distal) complex and may be involved in incorporation of newly synthesized CENPA into centromeres. Plays an important role in the correct PLK1 localization to the…	Centromere protein U OS Homo sapiens GN CENPU PE 1 SV 1	Q71F23	CENPU_HUMAN	745.991	47749.8	9.53	10	38.76	0			1996.5	1620.5	3044	4543	8051	3415	2805	10312	2794	2148	9723	5077	2849.5	3279.33	3434	3899	7.80704	3.66704	0.00290221	0.0504449	-0.105755	-0.0496741	0.961147	1	-0.5598	-0.262944	0.796769	0.965696	0.488391	0.229402	0.822173	1	0.323298	0.151856	0.881662	1
GTF2A2	Transcription initiation factor IIA subunit 2	TFIIA is a component of the transcription machinery of RNA polymerase II and plays an important role in transcriptional activation. TFIIA in a complex with TBP mediates transcriptional activity.	Transcription initiation factor IIA subunit 2 OS Homo sapiens GN GTF2A2 PE 1 SV 1	P52657	T2AG_HUMAN	1007.53	12571.2	6.59	2	14.68	0				2243		4796	6436	1733		7108			2782	4362	5346	14490	1790		7.78659	1.70778	0.111743	0.378313	-3.53888	-0.776159	0.451727	0.671024	-3.76287	-0.825287	0.424289	0.675514	-3.52145	-0.772336	0.453908	0.795706	0.423215	0.092821	0.92748	1
ACTBL2	Beta-actin-like protein 2	Actins are highly conserved proteins that are involved in various types of cell motility and are ubiquitously expressed in all eukaryotic cells.	Beta actin like protein 2 OS Homo sapiens GN ACTBL2 PE 1 SV 2	Q562R1	ACTBL_HUMAN	26111.9	42345.5	5.25	14	69.15	0	3243.43	3651.29		2240.2	290183	195866		84262.3			390064	251110	256687				10404.1	388723	7.78595	1.12482	0.281269	0.609669	6.71623	0.970281	0.349844	0.602798	4.64791	0.671475	0.513827	0.746791	-3.44829	-0.498167	0.626796	0.911555	-4.98093	-0.719585	0.484683	0.956956
TAF9B	Transcription initiation factor TFIID subunit 9B	Essential for cell viability. TAF9 and TAF9B are involved in transcriptional activation as well as repression of distinct but overlapping sets of genes. May have a role in gene regulation associated with apoptosis. TAFs are components of the transcription factor IID (TFIID) complex, the TBP-free TAFII complex (TFTC), the PCAF histone acetylase complex and the STAGA transcription coactivator-HAT c…	Transcription initiation factor TFIID subunit 9B OS Homo sapiens GN TAF9B PE 1 SV 1	Q9HBM6	TAF9B_HUMAN	884.387	27736	9.93	6	25.5	0				1905.76		5224.5						1299.63	572.5			4033.04	1585.36		7.74942	1.94759	0.0736862	0.307755	3.44833	0.866635	0.402059	0.638511	4.48196	1.12641	0.280622	0.558346	-4.30109	-1.08095	0.29962	0.726288	-0.212914	-0.0535095	0.95815	1
NR2F6	Nuclear receptor subfamily 2 group F member 6	Transcription factor predominantly involved in transcriptional repression. Binds to promoter/enhancer response elements that contain the imperfect 5'-AGGTCA-3' direct or inverted repeats with various spacings which are also recognized by other nuclear hormone receptors. Involved in modulation of hormonal responses. Represses transcriptional activity of the lutropin-choriogonadotropic hormone rece…	Nuclear receptor subfamily 2 group F member 6 OS Homo sapiens GN NR2F6 PE 1 SV 2	P10588	NR2F6_HUMAN	542.672	43663.4	7.66	3	11.88	0				3060.87	3213		3046		1007.68		2387.95		3834.47				2455	2406	7.74345	1.63525	0.126281	0.402791	-3.44309	-0.727106	0.480219	0.694818	3.52998	0.745455	0.469435	0.710955	-4.00273	-0.84529	0.413436	0.779321	-0.245079	-0.0517555	0.959521	1
ATL1	Atlastin-1	GTPase tethering membranes through formation of trans-homooligomers and mediating homotypic fusion of endoplasmic reticulum membranes. Functions in endoplasmic reticulum tubular network biogenesis. May also regulate Golgi biogenesis. May regulate axonal development.	Atlastin 1 OS Homo sapiens GN ATL1 PE 1 SV 1	Q8WXF7	ATLA1_HUMAN	491.124	63885.8	5.76	5	15.05	0			6008.5	5554	2074	5088.5	5712	2952.5	4246.67	6219				3946	12592		2942		7.73958	1.67351	0.118418	0.392051	-7.81933	-1.69075	0.115017	0.323394	-4.68127	-1.01222	0.330143	0.607384	-7.72303	-1.66993	0.119135	0.56977	-8.0829	-1.74774	0.104381	0.795617
ANP32C	Acidic leucine-rich nuclear phosphoprotein 32 family member C		Acidic leucine rich nuclear phosphoprotein 32 family member C OS Homo sapiens GN ANP32C PE 2 SV 1	O43423	AN32C_HUMAN	4420.65	26933	3.94	5	30.34	0					3042.68	2900.17			1392.13	3586.61					3068.28	4039.12	4159.7		7.69134	1.6085	0.132044	0.412823	0.454899	0.0951338	0.925678	1	4.1397	0.865743	0.402531	0.660218	-3.75507	-0.785304	0.446536	0.791278	0.309591	0.0647452	0.949375	1
TARBP1	Probable methyltransferase TARBP1	Probable S-adenosyl-L-methionine-dependent methyltransferase which methylates RNA molecules such as tRNAs. In case of infection by HIV-1, it binds to the loop region of TAR RNA, a region also bound by RNA polymerase II. Binding of TARBP1 and RNA polymerase II to HIV-1 TAR RNA is mutually exclusive, suggesting that TARBP1 may function alone or in conjunction with HIV-1 Tat to disengage RNA polymer…	Probable methyltransferase TARBP1 OS Homo sapiens GN TARBP1 PE 1 SV 1	Q13395	TARB1_HUMAN	827.413	183956	6.63	4	3.45	0				1342	5900					16504		3117							7.63933	2.35679	0.0350174	0.210028	8.53901	2.63435	0.0208033	0.126433	0	0	1	1	0.899678	0.277558	0.785774	1	-7.63933	-2.35679	0.0350174	0.706888
MCL1	Induced myeloid leukemia cell differentiation protein Mcl-1	Involved in the regulation of apoptosis versus cell survival, and in the maintenance of viability but not of proliferation. Mediates its effects by interactions with a number of other regulators of apoptosis. Isoform 1 inhibits apoptosis. Isoform 2 promotes apoptosis.	Induced myeloid leukemia cell differentiation protein Mcl 1 OS Homo sapiens GN MCL1 PE 1 SV 3	Q07820	MCL1_HUMAN	1052.07	37451.5	5.36	3	28	0					2001	3743					1691	3880	3307		2172.5				7.61253	2.06989	0.0592214	0.273803	7.54891	2.05259	0.0610942	0.234629	-7.59252	-2.06444	0.0598048	0.219684	-0.0636215	-0.017299	0.986464	1	-7.61253	-2.06989	0.0592214	0.793428
KRT36	Keratin, type I cuticular Ha6		Keratin type I cuticular Ha6 OS Homo sapiens GN KRT36 PE 2 SV 1	O76013	KRT36_HUMAN	1547.09	53387.7	4.7	13	46.68	0		4942.67		2754.5	2180.32	5818.33	607.234	1938.06	4275			1173.58		2520.5	1547	5166.47	2925.33		7.58478	1.77794	0.0991073	0.351584	-7.34458	-1.72164	0.10914	0.314415	0.651288	0.152668	0.881035	1	-8.27593	-1.93995	0.0746882	0.543755	-3.7252	-0.873221	0.398592	0.929272
ELMO1	Engulfment and cell motility protein 1	Involved in cytoskeletal rearrangements required for phagocytosis of apoptotic cells and cell motility. Acts in assocation with DOCK1 and CRK. Was initially proposed to be required in complex with DOCK1 to activate Rac Rho small GTPases. May enhance the guanine nucleotide exchange factor (GEF) activity of DOCK1.	Engulfment and cell motility protein 1 OS Homo sapiens GN ELMO1 PE 1 SV 2	Q92556	ELMO1_HUMAN	518.274	84571	5.84	8	19.67	0		4736.01		2584.31	3191.26	3760.04	2012.46			3077.12	5219.67					4551.33	2763.27	1874.41	7.54788	1.99102	0.0682136	0.296168	4.3208	1.13976	0.275219	0.531119	11.486	3.02984	0.0097937	0.0696215	-3.63852	-0.959785	0.354903	0.753985	-0.131778	-0.0347609	0.972805	1
DGCR14	Protein DGCR14	May be involved in pre-mRNA splicing.	Protein DGCR14 OS Homo sapiens GN DGCR14 PE 1 SV 1	Q96DF8	DGC14_HUMAN	736.903	52625.2	7.52	2	9.03	0				1711		3612		4815	3461					3488.5	1792				7.52015	2.01902	0.0648861	0.288804	-7.997	-2.14704	0.0515009	0.214058	-7.52565	-2.02049	0.0647147	0.229428	-7.52015	-2.01902	0.0648861	0.543755	-7.52015	-2.01902	0.0648861	0.793743
CACUL1	CDK2-associated and cullin domain-containing protein 1	Cell cycle associated protein capable of promoting cell proliferation through the activation of CDK2 at the G1/S phase transition.	CDK2 associated and cullin domain containing protein 1 OS Homo sapiens GN CACUL1 PE 1 SV 1	Q86Y37	CACL1_HUMAN	782.755	41349	4.9	3	18.7	0				1860		3240		3937.33	3957			2084	5278	6150		3853	3772		7.50803	1.53678	0.148637	0.439303	-4.28936	-0.877966	0.396107	0.634696	-0.386339	-0.0790775	0.938191	1	-3.83275	-0.784504	0.446988	0.791569	0.423184	0.0866191	0.932312	1
RPS4Y2	40S ribosomal protein S4, Y isoform 2		40S ribosomal protein S4 Y isoform 2 OS Homo sapiens GN RPS4Y2 PE 2 SV 3	Q8TD47	RS4Y2_HUMAN	14832.3	29637.6	10.51	8	40.68	0				3634.48		1296.3			1646.86										7.38974	2.56875	0.0235473	0.167177	-3.56212	-1.23823	0.23781	0.487656	0	0	1	1	-7.38974	-2.56875	0.0235473	0.461638	-7.38974	-2.56875	0.0235473	0.69054
DPP7	Dipeptidyl peptidase 2	Plays an important role in the degradation of some oligopeptides.	Dipeptidyl peptidase 2 OS Homo sapiens GN DPP7 PE 1 SV 3	Q9UHL4	DPP2_HUMAN	791.389	54797.7	5.87	4	21.34	0				1697		2699.67				1956		1875		1323		3572	2731	4378.33	7.37624	2.11918	0.0541734	0.261365	7.26929	2.08846	0.0572706	0.225629	8.31482	2.38883	0.0329915	0.150881	-0.106949	-0.0307264	0.975961	1	4.39548	1.26281	0.229126	0.907271
ANP32D	Acidic leucine-rich nuclear phosphoprotein 32 family member D		Acidic leucine rich nuclear phosphoprotein 32 family member D OS Homo sapiens GN ANP32D PE 2 SV 2	O95626	AN32D_HUMAN	4220.86	14920.1	4.79	5	36.64	0				3938.24		1125.99						34487							7.36065	2.10865	0.0552172	0.263277	5.0246	1.43943	0.17398	0.408864	0	0	1	1	-2.33605	-0.669222	0.515217	0.828893	-7.36065	-2.10865	0.0552172	0.791673
HIST2H2AB	Histone H2A type 2-B	Core component of nucleosome. Nucleosomes wrap and compact DNA into chromatin, limiting DNA accessibility to the cellular machineries which require DNA as a template. Histones thereby play a central role in transcription regulation, DNA repair, DNA replication and chromosomal stability. DNA accessibility is regulated via a complex set of post-translational modifications of histones, also called h…	Histone H2A type 2 B OS Homo sapiens GN HIST2H2AB PE 1 SV 3	Q8IUE6	H2A2B_HUMAN	14145.1	13995.3	11.31	3	40.77	0	883.934		116435	73703.7	53268.3	110208	55372.2	45239.8	35079.3	81982.8	58872.1	144685	34552.3	42161.4	36047.6	113964	4814.5	1428.79	7.33392	2.49761	0.0269193	0.180856	0.996775	0.339458	0.739757	0.920833	-2.02153	-0.688443	0.503433	0.737741	0.230188	0.078392	0.938726	1	-3.0357	-1.03382	0.320313	0.921635
RAB20	Ras-related protein Rab-20	Plays a role in apical endocytosis/recycling. Plays a role in the maturation and acidification of phagosomes that engulf pathogens, such as S.aureus and M.tuberculosis. Plays a role in the fusion of phagosomes with lysosomes.	Ras related protein Rab 20 OS Homo sapiens GN RAB20 PE 1 SV 1	Q9NX57	RAB20_HUMAN	913.922	26619.3	6.11	3	23.08	0				1846.33		2227	2691			2701.5						2188			7.32425	1.75313	0.103423	0.359411	0.00187207	0.000448097	0.999649	1	3.69869	0.885314	0.392278	0.65407	-3.52423	-0.843556	0.414369	0.779321	-3.62557	-0.867813	0.401438	0.929272
RBFOX1	RNA binding protein fox-1 homolog 1	RNA-binding protein that regulates alternative splicing events by binding to 5'-UGCAUGU-3' elements. Regulates alternative splicing of tissue-specific exons and of differentially spliced exons during erythropoiesis.	RNA binding protein fox 1 homolog 1 OS Homo sapiens GN RBFOX1 PE 1 SV 2	Q9NWB1	RFOX1_HUMAN	705.668	42898.4	6.4	5	23.17	0			3700.89	2759.19	2282.86	2194.23	1650.81	1999.63	1970.33	2251.63				2761.3		1891.07	1708.36		7.27797	1.72727	0.108098	0.36962	-7.15454	-1.69798	0.113618	0.320915	3.39778	0.80639	0.434712	0.682603	-7.51686	-1.78396	0.0980849	0.543755	-4.02099	-0.954295	0.35757	0.929272
ATP6V1E2	V-type proton ATPase subunit E 2	Subunit of the peripheral V1 complex of vacuolar ATPase essential for assembly or catalytic function. V-ATPase is responsible for acidifying a variety of intracellular compartments in eukaryotic cells. This isoform is essential for energy coupling involved in acidification of acrosome (By similarity).	V type proton ATPase subunit E 2 OS Homo sapiens GN ATP6V1E2 PE 1 SV 1	Q96A05	VATE2_HUMAN	665.102	26131.6	9.2	4	46.9	0					2022.74	1826.5												2739	7.27282	2.47323	0.0281787	0.18657	0	0	1	1	3.80665	1.29451	0.218304	0.482069	-7.27282	-2.47323	0.0281787	0.468143	-3.46617	-1.17872	0.259908	0.913733
APOA2	Apolipoprotein A-II	May stabilize HDL (high density lipoprotein) structure by its association with lipids, and affect the HDL metabolism.	Apolipoprotein A II OS Homo sapiens GN APOA2 PE 1 SV 1	P02652	APOA2_HUMAN	1898.44	11289.1	6.64	3	34	0					2618	1406				2184.5									7.27107	2.5071	0.026444	0.178945	3.69792	1.27506	0.224895	0.476351	0	0	1	1	-3.57315	-1.23204	0.240037	0.691771	-7.27107	-2.5071	0.026444	0.702534
KIAA0101	PCNA-associated factor	PCNA-binding protein that acts as a regulator of DNA repair during DNA replication. Following DNA damage, the interaction with PCNA is disrupted, facilitating the interaction between monoubiquitinated PCNA and the translesion DNA synthesis DNA polymerase eta (POLH) at stalled replisomes, facilitating the bypass of replication-fork-blocking lesions. Also acts as a regulator of centrosome number.	PCNA associated factor OS Homo sapiens GN KIAA0101 PE 1 SV 1	Q15004	PAF15_HUMAN	3138.21	12100.6	10.28	5	73.87	0		19591		4581	2876	5447	4850	1447	4376	7484.67	11041.5	23441	12603.3	3796.33	1482	7416	12270.5	9556.67	7.26855	2.65329	0.0200708	0.150742	1.99262	0.72738	0.480057	0.694775	1.20513	0.439916	0.667318	0.880346	1.58463	0.578447	0.572977	0.871293	1.19949	0.437857	0.668771	1
AS3MT	Arsenite methyltransferase	Catalyzes the transfer of a methyl group from AdoMet to trivalent arsenicals producing methylated and dimethylated arsenicals. It methylates arsenite to form methylarsonate, Me-AsO(3)H(2), which is reduced by methylarsonate reductase to methylarsonite, Me-As(OH)2. Methylarsonite is also a substrate and it is converted into the much less toxic compound dimethylarsinate (cacodylate), Me(2)As(O)-OH …	Arsenite methyltransferase OS Homo sapiens GN AS3MT PE 1 SV 3	Q9HBK9	AS3MT_HUMAN	473.933	42546.2	5.78	3	10.67	0	2469.5	9116.33		4577	118317	149386			150012		116429	73284	7583.5	186336	92061	86954	7467	92299.5	7.25884	1.40157	0.184769	0.498771	5.2652	1.01663	0.328119	0.583442	-0.372724	-0.0719673	0.943738	1	-4.40372	-0.850291	0.410751	0.778737	-0.144323	-0.0278665	0.978197	1
ZNF595	Zinc finger protein 595	May be involved in transcriptional regulation.	Zinc finger protein 595 OS Homo sapiens GN ZNF595 PE 2 SV 1	Q8IYB9	ZN595_HUMAN	1045.75	76799.3	9.3	5	11.88	0		1287.58		1775.7	2090.15	1210.21			828.853	2747	1741.6	1373.29	1568			749.078	2342.5	1527	7.24524	2.18648	0.047928	0.247726	7.63965	2.30551	0.038509	0.179251	6.90238	2.08301	0.0578361	0.215337	0.182791	0.0551631	0.956858	1	-0.248173	-0.074894	0.941454	1
CLIC5	Chloride intracellular channel protein 5	Required for normal hearing (PubMed:24781754). It is necessary for the formation of stereocilia in the inner ear and normal development of the organ of Corti (By similarity). Can insert into membranes and form poorly selective ion channels that may also transport chloride ions. May play a role in the regulation of transepithelial ion absorption and secretion. Is required for the development and/o…	Chloride intracellular channel protein 5 OS Homo sapiens GN CLIC5 PE 1 SV 3	Q9NZA1	CLIC5_HUMAN	2817.44	46844.9	4.52	9	39.02	0			803.101	1033.7	1347.26	1654.32		1203.4	927.646		805.916	6172.09		2429.64					7.15118	1.80839	0.0940326	0.345647	0.718323	0.181649	0.858696	0.991902	-3.74904	-0.948056	0.360617	0.632694	-2.95224	-0.746561	0.468789	0.804466	-10.3683	-2.62192	0.0212981	0.69052
ZNF92	Zinc finger protein 92	May be involved in transcriptional regulation.	Zinc finger protein 92 OS Homo sapiens GN ZNF92 PE 2 SV 2	Q03936	ZNF92_HUMAN	642.043	70425.8	9.57	6	17.06	0					2569.41	832.299													7.01016	3.54745	0.00364233	0.056949	0	0	1	1	0	0	1	1	-7.01016	-3.54745	0.00364233	0.284271	-7.01016	-3.54745	0.00364233	0.333151
KRT28	Keratin, type I cytoskeletal 28	Essential for the proper assembly of types I and II keratin protein complexes and the formation of keratin intermediate filaments in the inner root sheath (irs).	Keratin type I cytoskeletal 28 OS Homo sapiens GN KRT28 PE 1 SV 2	Q7Z3Y7	K1C28_HUMAN	1452.15	51194.8	5.18	7	24.57	0				2876	686.479		1463.55	595.995		6516			1081.32						6.97184	1.72138	0.109188	0.37219	-2.35594	-0.581692	0.570854	0.776803	-3.35997	-0.829591	0.421938	0.673921	-2.74851	-0.678619	0.509436	0.827621	-6.97184	-1.72138	0.109188	0.806493
ZNF347	Zinc finger protein 347	May be involved in transcriptional regulation.	Zinc finger protein 347 OS Homo sapiens GN ZNF347 PE 1 SV 2	Q96SE7	ZN347_HUMAN	580.933	98279.7	9.35	4	2.74	0					875.376	2030.98													6.92136	3.5608	0.00355099	0.0561609	0	0	1	1	0	0	1	1	-6.92136	-3.5608	0.00355099	0.284271	-6.92136	-3.5608	0.00355099	0.330302
ZNF701	Zinc finger protein 701	May be involved in transcriptional regulation.	Zinc finger protein 701 OS Homo sapiens GN ZNF701 PE 2 SV 3	Q9NV72	ZN701_HUMAN	906.585	62271.8	9.56	5	6.4	0				1474.79		969.663													6.8167	3.5742	0.00346166	0.0552256	0	0	1	1	0	0	1	1	-6.8167	-3.5742	0.00346166	0.284271	-6.8167	-3.5742	0.00346166	0.330302
RICTOR	Rapamycin-insensitive companion of mTOR	Subunit of mTORC2, which regulates cell growth and survival in response to hormonal signals. mTORC2 is activated by growth factors, but, in contrast to mTORC1, seems to be nutrient-insensitive. mTORC2 seems to function upstream of Rho GTPases to regulate the actin cytoskeleton, probably by activating one or more Rho-type guanine nucleotide exchange factors. mTORC2 promotes the serum-induced forma…	Rapamycin insensitive companion of mTOR OS Homo sapiens GN RICTOR PE 1 SV 1	Q6R327	RICTR_HUMAN	607.117	194328	7.13	5	7.67	0		120388		1924	26995.5	2664	1505	3079		2997		1735	2981	3428.67	3025	83039.3	4761	2938	6.71123	1.51472	0.154086	0.447723	0.0553717	0.0124973	0.990221	1	1.74362	0.393534	0.700387	0.906431	-4.8999	-1.1059	0.289076	0.720697	1.02298	0.230885	0.821045	1
ACTB	Actin, cytoplasmic 1	Actins are highly conserved proteins that are involved in various types of cell motility and are ubiquitously expressed in all eukaryotic cells.	Actin cytoplasmic 1 OS Homo sapiens GN ACTB PE 1 SV 1	P60709	ACTB_HUMAN	137765	42079	5.14	29	84	0		266503	510992	577811	465041	340005	375571	282174	282237	246876			525274	709005	288500		537086	263542	6.4519	1.09103	0.295325	0.620261	-12.2727	-2.07535	0.0586416	0.228586	-6.5113	-1.10108	0.291092	0.57054	-12.8097	-2.16615	0.0497398	0.532221	-6.43332	-1.08789	0.296658	0.920143
KIF20B	Kinesin-like protein KIF20B	Plus-end-directed motor enzyme that is required for completion of cytokinesis (PubMed:11470801, PubMed:12740395). Required for proper midbody organization and abscission in polarized cortical stem cells. Plays a role in the regulation of neuronal polarization by mediating the transport of specific cargos. Participates in the mobilization of SHTN1 and in the accumulation of PIP3 in the growth cone…	Kinesin like protein KIF20B OS Homo sapiens GN KIF20B PE 1 SV 3	Q96Q89	KI20B_HUMAN	668.292	211998	5.39	6	5.05	0	291060			2478.33	13098	4184	4195	3793	2126	4153	4394		6058.5	6560		3841			6.27765	1.20644	0.249423	0.573661	-3.61899	-0.6955	0.499147	0.709851	-4.44568	-0.854374	0.408568	0.665941	-4.28733	-0.823942	0.425025	0.782812	-8.35876	-1.60639	0.132509	0.835049
AGO3	Protein argonaute-3	Required for RNA-mediated gene silencing (RNAi). Binds to short RNAs such as microRNAs (miRNAs) and represses the translation of mRNAs which are complementary to them. Lacks endonuclease activity and does not appear to cleave target mRNAs. Proposed to be involved in stabilization of small RNA derivates (riRNA) derived from processed RNA polymerase III-transcribed Alu repeats containing a DR2 reti…	Protein argonaute 3 OS Homo sapiens GN AGO3 PE 1 SV 2	Q9H9G7	AGO3_HUMAN	666.21	98558	9.27	21	39.07	0		2205.9		658.633	859.112	1602.58	2538.23	4330.96	2385.4				10960				8992.15		6.21773	1.52775	0.150847	0.442628	-11.5372	-2.83479	0.0142154	0.0980077	-0.0951601	-0.0233817	0.981706	1	-9.92033	-2.43751	0.0301272	0.482035	-5.54212	-1.36175	0.196711	0.906389
BRI3BP	BRI3-binding protein	Involved in tumorigenesis and may function by stabilizing p53/TP53.	BRI3 binding protein OS Homo sapiens GN BRI3BP PE 1 SV 1	Q8WY22	BRI3B_HUMAN	7120.02	27949.6	9.72	2	14.34	0		1135			39035	8646		13714	4231								19849		6.06025	1.24894	0.233995	0.558024	-8.59686	-1.77171	0.100177	0.301819	4.75895	0.98076	0.344845	0.621006	-9.4435	-1.94619	0.0738689	0.543755	-4.68455	-0.965427	0.352177	0.929272
SRSF2	Serine/arginine-rich splicing factor 2	Necessary for the splicing of pre-mRNA. It is required for formation of the earliest ATP-dependent splicing complex and interacts with spliceosomal components bound to both the 5'- and 3'-splice sites during spliceosome assembly. It also is required for ATP-dependent interactions of both U1 and U2 snRNPs with pre-mRNA. Interacts with other spliceosomal components, via the RS domains, to form a br…	Serine arginine rich splicing factor 2 OS Homo sapiens GN SRSF2 PE 1 SV 4	Q01130	SRSF2_HUMAN	6436.8	25476.4	12.26	9	46.61	0	41079.9		18915.8	54451	47632.6	59765.3	37726.8	57275.3	50839.7	38974.5	56042.1	60591.3	48809	70100.1	40971.9	56483.8	29537.6	61338.7	5.86862	2.11929	0.0541628	0.261365	0.0895628	0.0323431	0.974696	1	-0.151333	-0.0546496	0.957259	1	-0.0760187	-0.027452	0.978522	1	-0.19967	-0.0721054	0.94363	1
NIN	Ninein	Centrosomal protein required in the positioning and anchorage of the microtubule minus-end in epithelial cells. May also act as a centrosome maturation factor. May play a role in microtubule nucleation. Overexpression does not perturb nucleation or elongation of microtubules but suppresses release of microtubules.	Ninein OS Homo sapiens GN NIN PE 1 SV 4	Q8N4C6	NIN_HUMAN	753.952	245359	4.81	16	22.2	0			4626.91		11037.3	74046.8		28148.9	51387.2		10650.2	3627.97		11820.9	6435.62	22321.4			5.81008	0.921908	0.373588	0.678032	-1.74197	-0.276406	0.786639	0.951198	-3.91169	-0.620682	0.545677	0.774018	-1.46744	-0.232845	0.819555	1	-5.0534	-0.801842	0.437245	0.938156
KATNAL2	Katanin p60 ATPase-containing subunit A-like 2	Severs microtubules in vitro in an ATP-dependent manner. This activity may promote rapid reorganization of cellular microtubule arrays.	Katanin p60 ATPase containing subunit A like 2 OS Homo sapiens GN KATNAL2 PE 2 SV 3	Q8IYT4	KATL2_HUMAN	4014.91	61595.1	7.34	4	15.8	0		1551		3392		76330.3			2748.5	3911								255874	5.78281	1.02511	0.324254	0.644767	0.169579	0.0300609	0.976481	1	5.98836	1.06154	0.308018	0.586415	-5.33821	-0.946294	0.361481	0.756178	-3.32775	-0.589903	0.5655	1
PDLIM2	PDZ and LIM domain protein 2	Probable adapter protein located at the actin cytoskeleton that promotes cell attachment. Necessary for the migratory capacity of epithelial cells. Overexpression enhances cell adhesion to collagen and fibronectin and suppresses anchorage independent growth. May contribute to tumor cell migratory capacity.	PDZ and LIM domain protein 2 OS Homo sapiens GN PDLIM2 PE 1 SV 1	Q96JY6	PDLI2_HUMAN	2216.53	37858.1	8.81	12	70.17	0		2797	2658.5	7711.33	15377.7	9739.67	3622	2616.67	5151.33	6793.33	7920	7869	3254.67	4164.33	2213	6548.67	10337.3	8447	5.74809	2.67851	0.0191341	0.147276	1.03856	0.483952	0.636576	0.834175	1.41731	0.660441	0.520653	0.751932	-0.482556	-0.224863	0.825628	1	-0.338028	-0.157515	0.877291	1
UBL5	Ubiquitin-like protein 5		Ubiquitin like protein 5 OS Homo sapiens GN UBL5 PE 1 SV 1	Q9BZL1	UBL5_HUMAN	8954.51	8661	8.79	3	54.79	0		21747.3	7623	34238	23911	30770	25292.5	32237	24343.5	10340	35650	19854.3	25484.3	32077.3	43639	25371	7761	29208.5	5.73771	2.20877	0.046013	0.241414	-0.47976	-0.184687	0.856362	0.991292	-0.877581	-0.337831	0.740954	0.934795	-0.594367	-0.228806	0.822626	1	-0.710257	-0.273419	0.788883	1
AGTRAP	Type-1 angiotensin II receptor-associated protein	Appears to be a negative regulator of type-1 angiotensin II receptor-mediated signaling by regulating receptor internalisation as well as mechanism of receptor desensitization such as phosphorylation. Induces also a decrease in cell proliferation and angiotensin II-stimulated transcriptional activity.	Type 1 angiotensin II receptor associated protein OS Homo sapiens GN AGTRAP PE 1 SV 1	Q6RW13	ATRAP_HUMAN	16993.7	17590.3	5.68	3	34.59	0	17129		12601	24341.5	27426	47398	8080	12180	34903	27494.5	19261	33665	13976	10890	12989	32954.5	20736	25636.7	5.72049	2.18852	0.0477502	0.247453	0.791872	0.30295	0.766784	0.938565	1.04913	0.401372	0.694751	0.902643	-0.275895	-0.105551	0.917571	1	-0.284313	-0.108771	0.915067	1
WDR54	WD repeat-containing protein 54		WD repeat containing protein 54 OS Homo sapiens GN WDR54 PE 1 SV 1	Q9H977	WDR54_HUMAN	413.348	36518.3	5.74	3	20.36	0		2573	2151	3243	70282	3526	3635	3100		2676	2870		3285	25826	2886	26281	23072	3665	5.7158	1.48111	0.162716	0.462446	-0.184305	-0.047758	0.962645	1	1.06054	0.274813	0.787835	0.960595	-5.55831	-1.4403	0.173738	0.631436	0.489008	0.126714	0.901131	1
SLBP	Histone RNA hairpin-binding protein	RNA-binding protein involved in the histone pre-mRNA processing. Binds the stem-loop structure of replication-dependent histone pre-mRNAs and contributes to efficient 3'-end processing by stabilizing the complex between histone pre-mRNA and U7 small nuclear ribonucleoprotein (snRNP), via the histone downstream element (HDE). Plays an important role in targeting mature histone mRNA from the nucleu…	Histone RNA hairpin binding protein OS Homo sapiens GN SLBP PE 1 SV 1	Q14493	SLBP_HUMAN	2166.03	31570.9	7.25	8	45.56	0	4320.5	5786		8587	33229	12638	5806	10113	4922.5	4782.67	4231	7107	8586.33	8934.33	6431.5	6596	9349.33	6737.67	5.71266	2.45645	0.0290788	0.189463	-0.33562	-0.144316	0.887493	1	-0.0826067	-0.0355209	0.972211	1	-1.54922	-0.666163	0.517107	0.830033	-1.03909	-0.446807	0.662464	1
CDK14	Cyclin-dependent kinase 14	Serine/threonine-protein kinase involved in the control of the eukaryotic cell cycle, whose activity is controlled by an associated cyclin. Acts as a cell-cycle regulator of Wnt signaling pathway during G2/M phase by mediating the phosphorylation of LRP6 at 'Ser-1490', leading to the activation of the Wnt signaling pathway. Acts as a regulator of cell cycle progression and cell proliferation via …	Cyclin dependent kinase 14 OS Homo sapiens GN CDK14 PE 1 SV 3	O94921	CDK14_HUMAN	2776.28	53513.2	9.18	10	33.69	0	3454.85		1077.17	2939.91	10024	16362.2	7914.15	8820.93	5235.49	1737.32	2963.53	8987.8	5377.33	9913	7962.14		8079.55	2741.12	5.66078	1.80973	0.093815	0.34531	-0.993561	-0.317637	0.755871	0.930511	-4.742	-1.516	0.153765	0.388878	-1.12685	-0.360249	0.724522	0.97527	-4.80341	-1.53563	0.148916	0.863534
GGT2	Inactive gamma-glutamyltranspeptidase 2	Isoform 1, isoform 2 and isoform 3 lack catalytic activity due to its inability to undergo the autocatalytic cleavage needed to produce a mature, enzymatically active heterodimer.	Inactive gamma glutamyltranspeptidase 2 OS Homo sapiens GN GGT2 PE 1 SV 3	P36268	GGT2_HUMAN	814.37	62113.2	7.33	3	14.76	0	40869.2	82088		92442.5	96201	48170		94396	36854.2	88621		54028.2		85922.5		105044	50991.8	110693	5.65409	0.94496	0.362137	0.672102	0.153598	0.0256706	0.979915	1	10.8947	1.82081	0.0920292	0.285827	-5.48304	-0.916371	0.376376	0.764595	0.156307	0.0261234	0.979561	1
MT-ATP8	ATP synthase protein 8	Mitochondrial membrane ATP synthase (F(1)F(0) ATP synthase or Complex V) produces ATP from ADP in the presence of a proton gradient across the membrane which is generated by electron transport complexes of the respiratory chain. F-type ATPases consist of two structural domains, F(1) - containing the extramembraneous catalytic core and F(0) - containing the membrane proton channel, linked together…	ATP synthase protein 8 OS Homo sapiens GN MT ATP8 PE 1 SV 1	P03928	ATP8_HUMAN	6562.4	8048.71	10.33	2	60.29	0	38463		20507	51952.5	31431.5	52518.5	19505	19937	27866	73248	24516.3	16877	19450.5	24090	26459				5.57678	2.00312	0.066756	0.291918	0.494586	0.17765	0.861772	0.992891	-14.4984	-5.20769	0.000176219	0.00562262	-0.500192	-0.179664	0.860223	1	-15.4285	-5.54175	9.98583e-05	0.0817499
RGPD3	RanBP2-like and GRIP domain-containing protein 3		RanBP2 like and GRIP domain containing protein 3 OS Homo sapiens GN RGPD3 PE 3 SV 2	A6NKT7	RGPD3_HUMAN	1824.52	198856	5.9	52	61.09	0		2784.02		15704.4		19265.4	3842.47	1749.18		4191.6	15992.2	12968	4622.5	9657.97	1573.61		2054.24	4551.42	5.57643	1.22042	0.244262	0.568976	5.66003	1.23872	0.237635	0.487656	-4.2919	-0.939298	0.364926	0.63503	3.8296	0.838123	0.417303	0.780825	-1.67175	-0.36587	0.720424	1
CXADR	Coxsackievirus and adenovirus receptor	(Microbial infection) Acts as a receptor for adenovirus type C (PubMed:9733828, PubMed:10666333, PubMed:12297051, PubMed:10567268). Acts as a receptor for Coxsackievirus B1 to B6 (PubMed:14978041, PubMed:10814575).	Coxsackievirus and adenovirus receptor OS Homo sapiens GN CXADR PE 1 SV 1	P78310	CXAR_HUMAN	1723.31	40600.2	7.43	9	39.18	0		2219	3720.5	11889	6946	10129.3			2327	9879.33	5418	6163		1759		10713.3	6156	7481.67	5.54267	1.53675	0.148644	0.439303	9.02631	2.50261	0.0266678	0.143906	9.35441	2.59358	0.0224696	0.120188	-0.447408	-0.124047	0.9032	1	-0.253809	-0.0703703	0.944984	1
C11orf98	Uncharacterized protein C11orf98		Uncharacterized protein C11orf98 OS Homo sapiens GN C11orf98 PE 4 SV 1	E9PRG8	CK098_HUMAN	13080.1	13798.1	12.1	3	27.87	0	35258	6047		10966	67961	27892	16684.3	19698.3	25242.5	21375	31821.5	43058.5	25215.5	24448.5	1394		58340	45135.5	5.52433	1.37668	0.192162	0.511935	0.606577	0.15116	0.8822	1	-2.78381	-0.693731	0.500219	0.735585	0.164857	0.0410827	0.967862	1	-4.31557	-1.07545	0.301983	0.921635
PHKG2	Phosphorylase b kinase gamma catalytic chain, liver/testis isoform	Catalytic subunit of the phosphorylase b kinase (PHK), which mediates the neural and hormonal regulation of glycogen breakdown (glycogenolysis) by phosphorylating and thereby activating glycogen phosphorylase. May regulate glycogeneolysis in the testis. In vitro, phosphorylates PYGM (By similarity).	Phosphorylase b kinase gamma catalytic chain liver testis isoform OS Homo sapiens GN PHKG2 PE 1 SV	P15735	PHKG2_HUMAN	602.461	46841.5	5.93	3	10.59	0	1970			14877	12364			20633		10935.5	17320	17390	19367	10085	18122	8710	10755	35389	5.50339	1.29829	0.217042	0.54216	9.08347	2.14286	0.0518943	0.214774	-0.0314857	-0.00742772	0.994188	1	4.70943	1.11099	0.286961	0.720697	4.71255	1.11173	0.286655	0.914778
TBC1D5	TBC1 domain family member 5	May act as a GTPase-activating protein (GAP) for Rab family protein(s). May act as a GAP for RAB7A. Can displace RAB7A and retromer CSC subcomplex from the endosomal membrane to the cytosol; at least retromer displacement seems to require its catalytic activity (PubMed:19531583, PubMed:20923837). Required for retrograde transport of cargo proteins from endosomes to the trans-Golgi network (TGN); …	TBC1 domain family member 5 OS Homo sapiens GN TBC1D5 PE 1 SV 1	Q92609	TBCD5_HUMAN	844.589	89574.9	6.08	7	13.08	0		5350.5	2152	9468.67	9292	11283	5118.5	1615	10482		5867	5386	1608	2230.5	4736	3844	7557	12460	5.46505	1.68422	0.116295	0.388215	-3.80728	-1.17333	0.261987	0.515889	1.47073	0.45325	0.65794	0.873433	-4.9797	-1.53465	0.149156	0.605896	-0.48511	-0.149501	0.883483	1
SYNGR2	Synaptogyrin-2		Synaptogyrin 2 OS Homo sapiens GN SYNGR2 PE 1 SV 1	O43760	SNG2_HUMAN	2692.17	25095.2	4.55	4	14.73	0	14291.3	4650		19293.5	11730	23698	18667.7	21012	18208.5	18051.3	20699	23269.5	27684.5	32990.5	31415.5	17588.3	11773.7	27406	5.4334	2.21893	0.0451647	0.240123	0.0945753	0.0386233	0.969785	1	-0.779272	-0.318244	0.755421	0.943073	0.232325	0.0948787	0.925877	1	0.0271965	0.0111067	0.991309	1
USP36	Ubiquitin carboxyl-terminal hydrolase 36	May be required for maintaining multiple types of adult stem cells. May function as a transcriptional repressor by continually deubiquiting histone H2B at the promoters of genes critical for cellular differentiation, thereby preventing histone H3 'Lys-4' trimethylation (H3K4) (By similarity).	Ubiquitin carboxyl terminal hydrolase 36 OS Homo sapiens GN USP36 PE 1 SV 3	Q9P275	UBP36_HUMAN	779.685	123963	10.04	18	30.51	0	5014	3449		11986	10439.3	11087.3	4815	4073	5922.67	9197.33	2524	8356.67	6258.33	6314.33	3827	10112.7	11178.3	9754.33	5.43047	2.39058	0.0328846	0.203692	0.246661	0.108584	0.915212	1	0.955243	0.420513	0.681069	0.890991	-0.945903	-0.416401	0.683998	0.949603	-0.110426	-0.0486112	0.961978	1
SDHC	Succinate dehydrogenase cytochrome b560 subunit, mitochondrial	Membrane-anchoring subunit of succinate dehydrogenase (SDH) that is involved in complex II of the mitochondrial electron transport chain and is responsible for transferring electrons from succinate to ubiquinone (coenzyme Q).	Succinate dehydrogenase cytochrome b560 subunit mitochondrial OS Homo sapiens GN SDHC PE 1 SV 1	Q99643	C560_HUMAN	1848.49	18838.4	9.99	3	37.28	0	10089.5	6067.5		18553	16590	15250	19250.5	10927.5	12102	17039.5	15019.5	24337	14575	17065	12574	29970	14462.5	22862.5	5.40878	2.22962	0.0442874	0.238517	0.430227	0.177349	0.862003	0.992891	0.554584	0.228612	0.822774	0.981497	0.136025	0.0560728	0.956148	1	0.359332	0.148125	0.884547	1
SUMO2	Small ubiquitin-related modifier 2	Ubiquitin-like protein that can be covalently attached to proteins as a monomer or as a lysine-linked polymer. Covalent attachment via an isopeptide bond to its substrates requires prior activation by the E1 complex SAE1-SAE2 and linkage to the E2 enzyme UBE2I, and can be promoted by an E3 ligase such as PIAS1-4, RANBP2, CBX4 or ZNF451 (PubMed:26524494). This post-translational modification on ly…	Small ubiquitin related modifier 2 OS Homo sapiens GN SUMO2 PE 1 SV 3	P61956	SUMO2_HUMAN	9610.81	10928.3	5.16	2	33.68	0				74457.5				73454.5	140526	138753	159530			128406	139868				5.39472	0.86424	0.403325	0.698486	0.366859	0.0587712	0.95404	1	-11.3547	-1.81904	0.0923135	0.286062	6.0605	0.9709	0.349547	0.752775	-5.39472	-0.86424	0.403325	0.929272
EPHX4	Epoxide hydrolase 4		Epoxide hydrolase 4 OS Homo sapiens GN EPHX4 PE 2 SV 2	Q8IUS5	EPHX4_HUMAN	613.296	42951.9	8.33	3	12.71	0	1431				9843	10278	2140	5627		15311	9150	7218.67	1449		6215	19196.3	12110	10092.3	5.36954	1.21368	0.24674	0.570039	5.45244	1.23242	0.239901	0.489251	5.99672	1.35544	0.198659	0.457892	4.42912	1.00112	0.335279	0.743907	4.83377	1.09258	0.29467	0.919183
MTHFD2	Bifunctional methylenetetrahydrofolate dehydrogenase/cyclohydrolase, mitochondrial		Bifunctional methylenetetrahydrofolate dehydrogenase cyclohydrolase mitochondrial OS Homo sapiens G	P13995	MTDC_HUMAN	2567.97	38066.2	9.09	7	28.86	0	15720		7322.5	24476.3	12593.5	26309.3	7699	8944.67	13493	23747.3	8850	20914.5	18231	13598	15552	44096	20507		5.36809	1.43127	0.176259	0.484625	0.747267	0.19924	0.845198	0.986852	-4.01934	-1.07166	0.30362	0.583262	-0.29452	-0.0785263	0.938621	1	-4.3769	-1.16699	0.264446	0.913733
TRPV5	Transient receptor potential cation channel subfamily V member 5	Constitutively active calcium selective cation channel thought to be involved in Ca(2+) reabsorption in kidney and intestine. The channel is activated by low internal calcium level and the current exhibits an inward rectification. A Ca(2+)-dependent feedback regulation includes fast channel inactivation and slow current decay. Heteromeric assembly with TRPV6 seems to modify channel properties. TR…	Transient receptor potential cation channel subfamily V member 5 OS Homo sapiens GN TRPV5 PE 1 SV 2	Q9NQA5	TRPV5_HUMAN	1463.52	83349.2	6	3	8.78	0			1212.3		10400.7	8215.28						2397.62		18395.4		11277.9		11540.9	5.36803	1.02794	0.322968	0.644767	3.74266	0.716696	0.486405	0.700135	4.26293	0.816323	0.429212	0.679215	-5.04027	-0.965179	0.352297	0.753249	0.202377	0.0387539	0.969683	1
PUS10	Putative tRNA pseudouridine synthase Pus10	Pseudouridylate synthases catalyze pseudouridination of structural RNAs, including transfer, ribosomal, and splicing RNAs. PUS10 catalyzes the formation of the universal psi55 in the GC loop of transfer RNAs (Probable). Modulator of TRAIL-induced cell death via activation of procaspase 8 and BID cleavage. Required for the progression of the apoptotic signal through intrinsic mitochondrial cell de…	Putative tRNA pseudouridine synthase Pus10 OS Homo sapiens GN PUS10 PE 1 SV 1	Q3MIT2	PUS10_HUMAN	609.495	60985.6	6.08	2	3.78	0						70141													5.366	1.79033	0.0970144	0.347625	0	0	1	1	0	0	1	1	-5.366	-1.79033	0.0970144	0.543755	-5.366	-1.79033	0.0970144	0.793743
WAC	WW domain-containing adapter protein with coiled-coil	Acts as a linker between gene transcription and histone H2B monoubiquitination at 'Lys-120' (H2BK120ub1). Interacts with the RNA polymerase II transcriptional machinery via its WW domain and with RNF20-RNF40 via its coiled coil region, thereby linking and regulating H2BK120ub1 and gene transcription. Regulates the cell-cycle checkpoint activation in response to DNA damage. Positive regulator of a…	WW domain containing adapter protein with coiled coil OS Homo sapiens GN WAC PE 1 SV 3	Q9BTA9	WAC_HUMAN	779.077	71066.5	9.8	10	23.65	0		5782	1919	11861	8498	7674	5514	5371.67	6103	10968	9675.67	7757.5	6342	5810	6300	11237	9351.5	20057.7	5.36287	2.4303	0.0305361	0.195317	0.728965	0.330346	0.746471	0.924691	1.06076	0.480707	0.638818	0.856754	0.0299709	0.013582	0.989372	1	0.482028	0.218441	0.830522	1
OSBP2	Oxysterol-binding protein 2	Binds 7-ketocholesterol.	Oxysterol binding protein 2 OS Homo sapiens GN OSBP2 PE 1 SV 2	Q969R2	OSBP2_HUMAN	713.964	102235	6.08	4	11.35	0			20660.4		46446	29842.8			19037.3			13659.9	1086.58	21209.3			39541.4		5.3446	0.820806	0.426745	0.715435	-0.159619	-0.0245138	0.98082	1	-3.06276	-0.470368	0.645988	0.861945	-5.54356	-0.851362	0.410178	0.778737	-5.03244	-0.772866	0.453605	0.9436
ACTC1	Actin, alpha cardiac muscle 1	Actins are highly conserved proteins that are involved in various types of cell motility and are ubiquitously expressed in all eukaryotic cells.	Actin alpha cardiac muscle 1 OS Homo sapiens GN ACTC1 PE 1 SV 1	P68032	ACTC_HUMAN	45938.4	42361.2	5.07	20	72.41	0	266051	288487		200609	169481	139810	232444	183036	17751.1	177633	219003	339681	214145	312985	460114	331552	143488	174316	5.30614	1.54007	0.147838	0.438324	1.37632	0.399467	0.69612	0.885379	-0.631597	-0.183316	0.857415	0.998619	0.491682	0.142707	0.888739	1	0.26763	0.0776774	0.939283	1
NBR1	Next to BRCA1 gene 1 protein	Acts probably as a receptor for selective autophagosomal degradation of ubiquitinated targets.	Next to BRCA1 gene 1 protein OS Homo sapiens GN NBR1 PE 1 SV 3	Q14596	NBR1_HUMAN	732.992	108554	4.85	4	12.53	0	2552		2202	8990.67	3327	10781	2412	3433				2172			2111	2349	4783	2248	5.26931	1.25778	0.230883	0.555573	-3.9656	-0.946587	0.361337	0.611288	7.83771	1.87086	0.0843445	0.274219	-9.04856	-2.15989	0.0503108	0.532221	-1.22455	-0.292298	0.774732	1
NDUFA5	NADH dehydrogenase [ubiquinone] 1 alpha subcomplex subunit 5	Accessory subunit of the mitochondrial membrane respiratory chain NADH dehydrogenase (Complex I), that is believed not to be involved in catalysis. Complex I functions in the transfer of electrons from NADH to the respiratory chain. The immediate electron acceptor for the enzyme is believed to be ubiquinone.	NADH dehydrogenase ubiquinone 1 alpha subcomplex subunit 5 OS Homo sapiens GN NDUFA5 PE 1 SV 3	Q16718	NDUA5_HUMAN	4856.24	13515.7	5.66	4	92.24	0	4623		8652	21900	7546.33	13356	5079	4357.5		16255.5	2985		8556		7182.5	8180		6034	5.25062	0.991713	0.339674	0.657103	0.3775	0.0713004	0.944258	1	-0.105387	-0.019905	0.984425	1	-5.15768	-0.974159	0.347988	0.751873	-5.14952	-0.972618	0.348724	0.929272
ACTA1	Actin, alpha skeletal muscle	Actins are highly conserved proteins that are involved in various types of cell motility and are ubiquitously expressed in all eukaryotic cells.	Actin alpha skeletal muscle OS Homo sapiens GN ACTA1 PE 1 SV 1	P68133	ACTS_HUMAN	39648.7	42393.3	5.07	20	68.97	0	266051		336191	200609	169481	139810	232444	183036	17751.1	177633	219003		214145				143488	174316	5.23255	0.790331	0.443698	0.723987	-4.74829	-0.717187	0.486112	0.700021	5.61123	0.847528	0.412233	0.668378	-5.63293	-0.850804	0.410476	0.778737	-5.84533	-0.882886	0.39354	0.929272
TLR6	Toll-like receptor 6	Participates in the innate immune response to Gram-positive bacteria and fungi. Specifically recognizes diacylated and, to a lesser extent, triacylated lipopeptides (PubMed:20037584). In response to diacylated lipopeptides, forms the activation cluster TLR2:TLR6:CD14:CD36, this cluster triggers signaling from the cell surface and subsequently is targeted to the Golgi in a lipid-raft dependent pat…	Toll like receptor 6 OS Homo sapiens GN TLR6 PE 1 SV 2	Q9Y2C9	TLR6_HUMAN	775.286	93077.5	6.83	2	2.14	0					52106					55380			4158					9117	5.22306	0.985068	0.342804	0.659449	5.25237	0.990595	0.340199	0.594622	0.377494	0.0711952	0.94434	1	0.0293046	0.00552685	0.995675	1	-0.838229	-0.15809	0.876847	1
NSMCE4A	Non-structural maintenance of chromosomes element 4 homolog A	Component of the SMC5-SMC6 complex, a complex involved in DNA double-strand breaks by homologous recombination. The complex may promote sister chromatid homologous recombination by recruiting the SMC1-SMC3 cohesin complex to double-strand breaks. The complex is required for telomere maintenance via recombination in ALT (alternative lengthening of telomeres) cell lines and mediates sumoylation of …	Non structural maintenance of chromosomes element 4 homolog A OS Homo sapiens GN NSMCE4A PE 1 SV 2	Q9NXX6	NSE4A_HUMAN	677.056	44415.5	5.08	4	36.62	0	4363	5418		17886	5947	10980	5213	4450	7274.5			4655	4955	5043	4023.33	5360	5098	5044	5.19743	1.60923	0.131885	0.412823	-8.37068	-2.59173	0.0225483	0.132315	0.151692	0.0469669	0.963263	1	-9.30089	-2.87974	0.0130474	0.402347	-1.02754	-0.318146	0.755494	1
TSPAN3	Tetraspanin-3	Regulates the proliferation and migration of oligodendrocytes, a process essential for normal myelination and repair.	Tetraspanin 3 OS Homo sapiens GN TSPAN3 PE 2 SV 1	O60637	TSN3_HUMAN	2483.45	28816.1	5.42	2	9.09	0	59835			81422	35852.5									36434	59795		2923		5.19142	0.943621	0.362795	0.672869	0	0	1	1	-6.50236	-1.18191	0.258687	0.533111	-10.481	-1.90508	0.0794278	0.543755	-6.64308	-1.20748	0.249035	0.911784
TOMM5	Mitochondrial import receptor subunit TOM5 homolog		Mitochondrial import receptor subunit TOM5 homolog OS Homo sapiens GN TOMM5 PE 1 SV 1	Q8N4H5	TOM5_HUMAN	7897.35	6035.33	10.18	2	29.41	0	22405				35323	30916						17219.5	5517				39462		5.19096	0.873244	0.39858	0.696165	4.69061	0.789073	0.444407	0.666004	0.946094	0.159156	0.876024	1	-5.31754	-0.894538	0.387508	0.771133	-4.91875	-0.827452	0.423105	0.92957
FOXRED1	FAD-dependent oxidoreductase domain-containing protein 1	Required for the assembly of the mitochondrial membrane respiratory chain NADH dehydrogenase (Complex I) (PubMed:20858599, PubMed:25678554). Involved in mid-late stages of complex I assembly (PubMed:25678554).	FAD dependent oxidoreductase domain containing protein 1 OS Homo sapiens GN FOXRED1 PE 1 SV 2	Q96CU9	FXRD1_HUMAN	996.818	54153.8	7.69	12	37.45	0	3098		4123	8734	7757.33	9146	5438.33	3719	4792	9129.67		4023	4698	4327.67	3403	10394.3	6678.33	6182.67	5.1886	1.6108	0.13154	0.412304	-3.7887	-1.1762	0.260878	0.515185	0.877508	0.272422	0.789632	0.961932	-4.68076	-1.45314	0.170203	0.628807	-0.176607	-0.0548278	0.95712	1
ANXA2P2	Putative annexin A2-like protein	Calcium-regulated membrane-binding protein whose affinity for calcium is greatly enhanced by anionic phospholipids. It binds two calcium ions with high affinity. May be involved in heat-stress response.	Putative annexin A2 like protein OS Homo sapiens GN ANXA2P2 PE 5 SV 2	A6NMY6	AXA2L_HUMAN	91454.3	38830.2	6.55	26	88.79	0	9489.84				21521.2	19554	20799.1		23488.9		11252.7			6467.89	29886	21984.3		17284.5	5.14549	0.809741	0.432851	0.719394	-5.13531	-0.80814	0.433739	0.658104	0.324998	0.0511446	0.959998	1	-5.06356	-0.796848	0.440037	0.787467	-0.0490854	-0.00772454	0.993956	1
MRPL54	39S ribosomal protein L54, mitochondrial		39S ribosomal protein L54 mitochondrial OS Homo sapiens GN MRPL54 PE 1 SV 1	Q6P161	RM54_HUMAN	30443.4	15876.2	9.96	5	72.46	0		8288		23876.5	14786		17697	21120	4679	39044	28155	8887			6200	45060	19191.7	23082	5.12614	1.18571	0.257232	0.58381	0.827222	0.191342	0.851252	0.989845	10.528	2.43521	0.0302569	0.142289	4.91875	1.13774	0.27603	0.714489	5.26233	1.21722	0.245439	0.911784
RTN4IP1	Reticulon-4-interacting protein 1, mitochondrial	Appears to be a potent inhibitor of regeneration following spinal cord injury.	Reticulon 4 interacting protein 1 mitochondrial OS Homo sapiens GN RTN4IP1 PE 1 SV 2	Q8WWV3	RT4I1_HUMAN	785.154	43988.9	9.43	4	20.96	0	13061	6889.5		10757.3	17386	20075	9149		5785	19308	20097		4379	10924		18927	3368		5.1162	0.926012	0.371531	0.676674	0.957948	0.173385	0.865054	0.99464	0.138093	0.0249943	0.980444	1	-4.41344	-0.798816	0.438935	0.787467	-5.28191	-0.956006	0.356737	0.929272
SLC30A9	Zinc transporter 9	Plays a role in the p160 coactivator signaling pathway that mediates transcriptional activation by nuclear receptors. Plays a role in transcriptional activation of Wnt-responsive genes.	Zinc transporter 9 OS Homo sapiens GN SLC30A9 PE 1 SV 1	Q6PML9	ZNT9_HUMAN	815.836	64142.5	8.32	10	31.34	0		3689	3196	5450	5325	16673.7	5244		22320	3174		3475		23380.7	4679	6996.67	3676	4315	5.1082	1.08184	0.299239	0.625133	-1.1357	-0.240523	0.813725	0.968494	3.32902	0.705036	0.493389	0.731193	-5.14025	-1.08863	0.296345	0.724106	-0.70802	-0.149948	0.883137	1
GATM	Glycine amidinotransferase, mitochondrial	Catalyzes the biosynthesis of guanidinoacetate, the immediate precursor of creatine. Creatine plays a vital role in energy metabolism in muscle tissues. May play a role in embryonic and central nervous system development. May be involved in the response to heart failure by elevating local creatine synthesis.	Glycine amidinotransferase mitochondrial OS Homo sapiens GN GATM PE 1 SV 1	P50440	GATM_HUMAN	752.9	48968.8	8	2	10.64	0						39888.5						33180							5.09457	1.27719	0.224166	0.550189	5.00602	1.25499	0.231862	0.482611	0	0	1	1	-0.0885506	-0.0221993	0.982631	1	-5.09457	-1.27719	0.224166	0.906389
NEGR1	Neuronal growth regulator 1	May be involved in cell-adhesion. May function as a trans-neural growth-promoting factor in regenerative axon sprouting in the mammalian brain (By similarity).	Neuronal growth regulator 1 OS Homo sapiens GN NEGR1 PE 1 SV 3	Q7Z3B1	NEGR1_HUMAN	1332.56	39403.5	5.79	4	29.94	0		1601	8989	8129.5	10892	6359		3303		6477.5				3888		6698	7748	7446	5.0851	1.12877	0.279661	0.609598	0.323815	0.071879	0.943807	1	8.85559	1.96572	0.0713533	0.244857	-8.7912	-1.95143	0.0731858	0.543755	-0.181028	-0.0401838	0.968565	1
PAK1	Serine/threonine-protein kinase PAK 1	Protein kinase involved in intracellular signaling pathways downstream of integrins and receptor-type kinases that plays an important role in cytoskeleton dynamics, in cell adhesion, migration, proliferation, apoptosis, mitosis, and in vesicle-mediated transport processes. Can directly phosphorylate BAD and protects cells against apoptosis. Activated by interaction with CDC42 and RAC1. Functions …	Serine threonine protein kinase PAK 1 OS Homo sapiens GN PAK1 PE 1 SV 2	Q13153	PAK1_HUMAN	6086.51	60932.1	5.42	15	51.19	0		2006.76		3227.1		23635		14209.3	3195.57	1605.58	2379.14	14683.8	4590.98	12699.1	5167.12	3095.88	8579.99	1806.45	5.07127	1.24634	0.234917	0.559074	3.42389	0.841473	0.415492	0.648377	-0.883202	-0.21706	0.831575	0.987345	3.17449	0.780179	0.44944	0.793351	3.09937	0.761716	0.460003	0.946569
ARL6IP6	ADP-ribosylation factor-like protein 6-interacting protein 6		ADP ribosylation factor like protein 6 interacting protein 6 OS Homo sapiens GN ARL6IP6 PE 1 SV 1	Q8N6S5	AR6P6_HUMAN	1252.98	24961.5	5.9	4	30.97	0	1905		5436.67	6704.67	8372.5	6990.33	3802	4615	3789			12618	2977	4819.5	3739	9526	8114.5	8981.5	5.06968	1.51362	0.154362	0.448117	-7.44334	-2.22231	0.0448856	0.197223	1.23108	0.367557	0.719196	0.920276	-8.29694	-2.47716	0.0279719	0.468143	0.274347	0.0819099	0.935982	1
CAV2	Caveolin-2	May act as a scaffolding protein within caveolar membranes. Interacts directly with G-protein alpha subunits and can functionally regulate their activity. Acts as an accessory protein in conjunction with CAV1 in targeting to lipid rafts and driving caveolae formation. The Ser-36 phosphorylated form has a role in modulating mitosis in endothelial cells. Positive regulator of cellular mitogenesis o…	Caveolin 2 OS Homo sapiens GN CAV2 PE 1 SV 2	P51636	CAV2_HUMAN	8121.66	18576.4	4.88	4	67.9	0		19584.5	17641.7	29312	18805.3	21999.3	18251.5		33665	4014.67	21862.7	25012.5	19738	16105.3	13359.3	48749	20537	23241	5.03305	1.31418	0.211798	0.536881	3.93443	1.02732	0.323251	0.580118	0.817933	0.21357	0.834239	0.988195	-0.821777	-0.214574	0.833472	1	0.313383	0.0818272	0.936047	1
LANCL1	LanC-like protein 1	May play a role in EPS8 signaling. Binds glutathione.	LanC like protein 1 OS Homo sapiens GN LANCL1 PE 1 SV 1	O43813	LANC1_HUMAN	967.982	46024.5	7.62	10	44.61	0		7800	2522	6253	6350.67	17010	9837	7748.5	12237.7	6947.5	8424.67	3997.67	7012	8421	7562.67	6999	5684.5	1128.08	5.02243	2.14314	0.0518679	0.257582	-0.664944	-0.28374	0.781137	0.947795	-1.1045	-0.471304	0.645338	0.861706	-0.509766	-0.217524	0.831221	1	-1.30351	-0.556224	0.587628	1
AKT1S1	Proline-rich AKT1 substrate 1	Subunit of mTORC1, which regulates cell growth and survival in response to nutrient and hormonal signals. mTORC1 is activated in response to growth factors or amino acids. Growth factor-stimulated mTORC1 activation involves a AKT1-mediated phosphorylation of TSC1-TSC2, which leads to the activation of the RHEB GTPase that potently activates the protein kinase activity of mTORC1. Amino acid-signal…	Proline rich AKT1 substrate 1 OS Homo sapiens GN AKT1S1 PE 1 SV 1	Q96B36	AKTS1_HUMAN	1849.84	27611.5	4.46	5	37.5	0	7842		13157	21376	11493.5	14176	8792	13941	14608.5	16299		11076		8691.33		8821.67	16956	10253	5.01428	1.16027	0.267076	0.594852	-4.42535	-1.02399	0.32476	0.581116	9.13165	2.11299	0.0547842	0.207922	-4.74528	-1.09802	0.292376	0.723211	-0.3944	-0.0912612	0.928695	1
CHCHD2	Coiled-coil-helix-coiled-coil-helix domain-containing protein 2	Transcription factor. Binds to the oxygen responsive element of COX4I2 and activates its transcription under hypoxia conditions (4% oxygen), as well as normoxia conditions (20% oxygen) (PubMed:23303788).	Coiled coil helix coiled coil helix domain containing protein 2 OS Homo sapiens GN CHCHD2 PE 1 SV 1	Q9Y6H1	CHCH2_HUMAN	12558	15740.7	9.54	5	44.37	0		7364	10850.3	49508	19445.5	2741.5	10407	12824	20359	34971.7	16577.3	6543	13385	12211	6890	29000.3	18825.3	11480.3	5.00395	1.93221	0.0757177	0.311796	0.160461	0.0619599	0.95155	1	0.825451	0.318737	0.755055	0.943073	0.174336	0.0673175	0.947367	1	0.415799	0.160556	0.874944	1
DNM1	Dynamin-1	Microtubule-associated force-producing protein involved in producing microtubule bundles and able to bind and hydrolyze GTP. Most probably involved in vesicular trafficking processes. Involved in receptor-mediated endocytosis.	Dynamin 1 OS Homo sapiens GN DNM1 PE 1 SV 2	Q05193	DYN1_HUMAN	2222.01	97807.7	6.76	33	54.63	0	2540.22		1648.81	5917.62	4113.62	5460.92	13588.8	1962.15	2080.14	3361.77	3909.04	1774.67	4031.29	2137.83	15038.5	4338.38	4164.16	4561.32	4.98446	2.29186	0.0394928	0.22483	-0.416603	-0.191554	0.85109	0.989845	-0.217826	-0.100156	0.921768	1	-0.836744	-0.384735	0.706736	0.962662	-0.229932	-0.105723	0.917437	1
GPC6	Glypican-6	Cell surface proteoglycan that bears heparan sulfate. Putative cell surface coreceptor for growth factors, extracellular matrix proteins, proteases and anti-proteases (By similarity). Enhances migration and invasion of cancer cells through WNT5A signaling.	Glypican 6 OS Homo sapiens GN GPC6 PE 1 SV 1	Q9Y625	GPC6_HUMAN	1501.7	63762.2	5.12	6	35.14	0	4431		1719	7638	5608.67	5636	1702		1748	5613.33	8025	9398	5311	1795	1656.5	7071	5280.33	9251	4.98388	1.68804	0.115546	0.386893	5.70583	1.93256	0.0756707	0.263838	1.48324	0.502375	0.623915	0.843362	0.270026	0.0914577	0.928541	1	0.172186	0.0583196	0.954393	1
NEB	Nebulin	This giant muscle protein may be involved in maintaining the structural integrity of sarcomeres and the membrane system associated with the myofibrils. Binds and stabilize F-actin.	Nebulin OS Homo sapiens GN NEB PE 1 SV 5	P20929	NEBU_HUMAN	862.737	775881	9.33	9	5.8	0	6802.67	7666.5		16420	14287	6759		2113.5	7117.33		2909	10320	11058.5	5013.5	3947	2773	16917	10510.5	4.96398	1.22448	0.242781	0.567654	0.332225	0.0819506	0.935951	1	0.390636	0.0963592	0.924724	1	-5.22949	-1.28997	0.219828	0.682736	-0.561625	-0.138537	0.891967	1
RHOC	Rho-related GTP-binding protein RhoC	Regulates a signal transduction pathway linking plasma membrane receptors to the assembly of focal adhesions and actin stress fibers. Serves as a microtubule-dependent signal that is required for the myosin contractile ring formation during cell cycle cytokinesis. Regulates apical junction formation in bronchial epithelial cells.	Rho related GTP binding protein RhoC OS Homo sapiens GN RHOC PE 1 SV 1	P08134	RHOC_HUMAN	40671.6	22348.6	6.19	10	62.18	0	123513		83795.7	87004.1	46040.5	78526	102162	85891.6	78183.4	64957.5	117275	76455.4	98964.6	116561	87912.6	156136	73484	47854.1	4.96381	1.59124	0.135883	0.417473	-0.0787406	-0.0252418	0.980251	1	-0.295059	-0.0945867	0.926104	1	0.296257	0.0949707	0.925805	1	0.267879	0.0858737	0.932893	1
GSTM4	Glutathione S-transferase Mu 4	Conjugation of reduced glutathione to a wide number of exogenous and endogenous hydrophobic electrophiles. Active on 1-chloro-2,4-dinitrobenzene.	Glutathione S transferase Mu 4 OS Homo sapiens GN GSTM4 PE 1 SV 3	Q03013	GSTM4_HUMAN	5146.38	25789.5	5.5	13	65.6	0	12679	2238.71		13401.9	5953.71	10757.4	6831.54	7796.72	5251.95	4242.81	12132.9	7339.6	1912.3	3222.87	11951.1	6278.92	9464.07	4597.38	4.9613	2.05913	0.0603799	0.276011	0.144544	0.0599914	0.953087	1	0.630147	0.261535	0.797831	0.966556	-0.394554	-0.163755	0.872475	1	-0.55047	-0.228466	0.822885	1
TUSC3	Tumor suppressor candidate 3	Magnesium transporter (PubMed:19717468). May be involved in N-glycosylation through its association with N-oligosaccharyl transferase (PubMed:24685145).	Tumor suppressor candidate 3 OS Homo sapiens GN TUSC3 PE 1 SV 1	Q13454	TUSC3_HUMAN	1530.9	40018.5	10.19	6	32.47	0			3335.5		9424	10452				13862	4981.5	13701.3		2879	2869	13261	14473.7	12950	4.94993	1.257	0.231156	0.555573	13.2612	3.36761	0.00513231	0.0531436	6.06611	1.54045	0.147745	0.377656	4.40994	1.11988	0.283294	0.718113	4.87437	1.23782	0.237959	0.909456
MLLT1	Protein ENL	Component of the super elongation complex (SEC), a complex required to increase the catalytic rate of RNA polymerase II transcription by suppressing transient pausing by the polymerase at multiple sites along the DNA.	Protein ENL OS Homo sapiens GN MLLT1 PE 1 SV 2	Q03111	ENL_HUMAN	763.689	62455.4	8.81	2	6.08	0			12224		21651	16498	12145		11813	17367	10152		10756		10351	16263	16620	5163	4.94492	0.866788	0.401979	0.697802	0.0991196	0.0173745	0.986405	1	4.53793	0.795447	0.440823	0.686308	-0.339514	-0.0595129	0.953461	1	3.97736	0.697186	0.498126	0.963254
POM121	Nuclear envelope pore membrane protein POM 121	Essential component of the nuclear pore complex (NPC). The repeat-containing domain may be involved in anchoring components of the pore complex to the pore membrane. When overexpressed in cells induces the formation of cytoplasmic annulate lamellae (AL).	Nuclear envelope pore membrane protein POM 121 OS Homo sapiens GN POM121 PE 1 SV 2	Q96HA1	P121A_HUMAN	1869.41	128177	10.99	19	27.78	0	6595.78	5926.85		15764.7	4560.54	15723.3	12731.3	13047.9	18071.5	19818.2	17049	17771.8	7648.05	6284.63	12036.8	7777.77	25755.3	12100.3	4.93989	2.06204	0.0600641	0.274922	0.333375	0.13916	0.891485	1	0.68888	0.287556	0.778279	0.956755	0.802987	0.335188	0.7429	0.986698	0.366771	0.1531	0.880701	1
UBE2E1	Ubiquitin-conjugating enzyme E2 E1	Accepts ubiquitin from the E1 complex and catalyzes its covalent attachment to other proteins. Catalyzes the covalent attachment of ISG15 to other proteins. Mediates the selective degradation of short-lived and abnormal proteins. In vitro also catalyzes 'Lys-48'-linked polyubiquitination.	Ubiquitin conjugating enzyme E2 E1 OS Homo sapiens GN UBE2E1 PE 1 SV 1	P51965	UB2E1_HUMAN	3823.58	21689.3	8.67	4	20.73	0	6061.28		6995.25	12586.1	9209.77	10521	2243.21	7995.48	6798.81		8386.89	7708.37		10451.2	6836.89	4225.54	4164.6	4420.7	4.93729	1.18321	0.258188	0.584168	-3.62731	-0.869276	0.400667	0.638311	3.36303	0.805942	0.43496	0.682798	-4.73447	-1.1346	0.277296	0.714489	-1.32331	-0.317128	0.756248	1
MOB2	MOB kinase activator 2	Stimulates the autophosphorylation and kinase activity of STK38 and STK38L.	MOB kinase activator 2 OS Homo sapiens GN MOB2 PE 1 SV 1	Q70IA6	MOB2_HUMAN	550.876	27268.8	6.33	2	16.46	0						27011									22299.5				4.9071	1.27807	0.223866	0.550041	0	0	1	1	-4.81493	-1.25406	0.232189	0.499316	-4.9071	-1.27807	0.223866	0.685663	-4.9071	-1.27807	0.223866	0.906389
MRPL32	39S ribosomal protein L32, mitochondrial		39S ribosomal protein L32 mitochondrial OS Homo sapiens GN MRPL32 PE 1 SV 1	Q9BYC8	RM32_HUMAN	1678.98	21747	10.11	5	72.87	0	11747.5	8851		12576.3	14584	15279	6097	7344.67	8449.5	10191	20320	13467	9799.67	7887	3904	11386	13152	11400.5	4.90604	1.96422	0.0715446	0.302727	0.960487	0.384548	0.706871	0.89385	0.833309	0.333629	0.744049	0.936976	-0.00233726	-0.000935763	0.999268	1	-0.238318	-0.0954145	0.92546	1
SFXN2	Sideroflexin-2	Potential iron transporter.	Sideroflexin 2 OS Homo sapiens GN SFXN2 PE 1 SV 2	Q96NB2	SFXN2_HUMAN	674.936	36517	9.72	4	30.43	0		2133.5	1520	5945	3778	3845		1837	4879.5	4017.5	3808	3614.5		1406		3158.67	1608	2091	4.90005	1.38236	0.190452	0.509109	4.19696	1.18401	0.25788	0.511659	7.61659	2.14873	0.0513427	0.20012	-0.214339	-0.0604678	0.952715	1	-1.00749	-0.284225	0.780774	1
RPL26L1	60S ribosomal protein L26-like 1		60S ribosomal protein L26 like 1 OS Homo sapiens GN RPL26L1 PE 1 SV 1	Q9UNX3	RL26L_HUMAN	7181.78	17256.3	10.98	5	45.52	0			53646.5	21085.8		67528.4	15859.3	38354.8	101400			58010.9			32589	45960		58815.5	4.89869	0.757781	0.462274	0.737489	-9.99531	-1.54618	0.146364	0.366778	5.44664	0.842544	0.414914	0.669327	-4.86107	-0.751963	0.465646	0.802769	0.308258	0.0476847	0.962702	1
PREX1	Phosphatidylinositol 3,4,5-trisphosphate-dependent Rac exchanger 1 protein	Functions as a RAC guanine nucleotide exchange factor (GEF), which activates the Rac proteins by exchanging bound GDP for free GTP. Its activity is synergistically activated by phosphatidylinositol 3,4,5-trisphosphate and the beta gamma subunits of heterotrimeric G protein. May function downstream of heterotrimeric G proteins in neutrophils.	Phosphatidylinositol 3 4 5 trisphosphate dependent Rac exchanger 1 protein OS Homo sapiens GN PREX1	Q8TCU6	PREX1_HUMAN	462.789	188884	5.99	2	3.86	0			8707.5		17427	12649								9443				5693	4.87592	0.994659	0.338292	0.656771	0	0	1	1	-0.243319	-0.0496356	0.961177	1	-9.23866	-1.88463	0.0823333	0.543755	-5.08025	-1.03634	0.319182	0.921635
PTK6	Protein-tyrosine kinase 6	Isoform 2 inhibits PTK6 phosphorylation and PTK6 association with other tyrosine-phosphorylated proteins.	Protein tyrosine kinase 6 OS Homo sapiens GN PTK6 PE 1 SV 1	Q13882	PTK6_HUMAN	677.248	52404.5	6.58	6	35.92	0	1260.89	3204.26		4159	6055.41	3961.61	2743.67	2614.17	3639.61		3728.09		4396.53	3691.59	13184.2		9621.47	9219.13	4.86375	1.24507	0.23537	0.559114	-7.58015	-1.94043	0.0746248	0.262358	-3.74559	-0.958829	0.355366	0.62891	-8.22475	-2.10544	0.0555384	0.538389	-3.37869	-0.864908	0.402972	0.929272
CCDC127	Coiled-coil domain-containing protein 127		Coiled coil domain containing protein 127 OS Homo sapiens GN CCDC127 PE 1 SV 1	Q96BQ5	CC127_HUMAN	1091.9	31005.4	9.51	9	37.31	0			1645.33	6628		5819.67			9894	6397.67	3869.5	5000.67	2657.5	1754	10955	3426	8525.5	2283	4.83883	1.21441	0.246472	0.570039	7.85919	1.97243	0.0705083	0.255244	0.128243	0.0321853	0.97482	1	3.88284	0.974479	0.347835	0.751838	3.58542	0.899838	0.384786	0.929272
TONSL	Tonsoku-like protein	Component of the MMS22L-TONSL complex, a complex that stimulates the recombination-dependent repair of stalled or collapsed replication forks. The MMS22L-TONSL complex is required to maintain genome integrity during DNA replication by promoting homologous recombination-mediated repair of replication fork-associated double-strand breaks. It may act by mediating the assembly of RAD51 filaments on s…	Tonsoku like protein OS Homo sapiens GN TONSL PE 1 SV 2	Q96HA7	TONSL_HUMAN	694.758	153096	5.96	16	20.75	0		5743	7655	12150	11202.3	7484.33	9487	2523	9156.67	5338.67	3597	4359	3469.5	4599.33	5188.5	13905.7	9331	8800.67	4.83335	2.01349	0.0655309	0.28956	-0.462841	-0.192811	0.850126	0.989845	1.26173	0.525614	0.608122	0.831019	-1.20155	-0.500544	0.625168	0.910784	0.054914	0.0228762	0.982101	1
MRPS12	28S ribosomal protein S12, mitochondrial		28S ribosomal protein S12 mitochondrial OS Homo sapiens GN MRPS12 PE 1 SV 1	O15235	RT12_HUMAN	2522.34	15572.1	10.74	3	37.68	0	2076		10603	10044	5783	8445.5		2299				5252		16145.5		11550.7	15305	10341	4.81452	1.0333	0.320549	0.643208	0.397169	0.085241	0.933386	1	8.91831	1.91406	0.0781823	0.259724	-8.82575	-1.8942	0.0809628	0.543755	0.632557	0.13576	0.894118	1
PABPC5	Polyadenylate-binding protein 5	Binds the poly(A) tail of mRNA. May be involved in cytoplasmic regulatory processes of mRNA metabolism. Can probably bind to cytoplasmic RNA sequences other than poly(A) in vivo (By similarity).	Polyadenylate binding protein 5 OS Homo sapiens GN PABPC5 PE 2 SV 1	Q96DU9	PABP5_HUMAN	1900.54	43672.9	9.84	9	57.07	0	4108.35		1823.89	3813.85	3622.35	11855.3	9625.58	2354.92		9286.29				13028.5	11635.9		21862.4		4.8052	0.883977	0.392973	0.692561	-3.75128	-0.690096	0.502427	0.713038	-4.25323	-0.782436	0.44816	0.692825	-8.02428	-1.47617	0.164017	0.622333	-7.61255	-1.40043	0.185104	0.906389
FOXP1	Forkhead box protein P1	Isoform 8: Involved in transcriptional regulation in embryonic stem cells (ESCs). Stimulates expression of transcription factors that are required for pluripotency and decreases expression of differentiation-associated genes. Has distinct DNA-binding specifities as compared to the canonical form and preferentially binds DNA with the sequence 5'-CGATACAA-3' (or closely related sequences) (PubMed:2…	Forkhead box protein P1 OS Homo sapiens GN FOXP1 PE 1 SV 1	Q9H334	FOXP1_HUMAN	555.51	75773	6.2	9	32.64	0		8750.5	8505	14355.5	8373	12757	11258	6770.67	6240.5	16896.3	38544	17770	11279	10155.5	6378	11425	8997.67	13687	4.77688	1.94316	0.0742663	0.30874	1.53475	0.624309	0.543367	0.750377	0.315148	0.128197	0.899981	1	0.971923	0.395362	0.699071	0.958523	-0.0413599	-0.0168245	0.986835	1
TRIM56	E3 ubiquitin-protein ligase TRIM56	E3 ubiquitin-protein ligase that mediates 'Lys-63'-linked polyubiquitination of TMEM173/STING, thereby playing a key role in innate immunity. TMEM173/STING 'Lys-63'-linked ubiquitination activates the production of type I interferon IFN-beta following detection of pathogen- and host-derived double-stranded DNA (By similarity).	E3 ubiquitin protein ligase TRIM56 OS Homo sapiens GN TRIM56 PE 1 SV 3	Q9BRZ2	TRI56_HUMAN	589.165	83198.6	7.57	10	19.47	0	3805		7591.33	10667.5	5070	10990.7	6935	4311.5	5205.67		4037	4455	4533.5	6352.33	6181.5	4315.33	7152.67	6589	4.77629	1.4768	0.163849	0.464493	-4.35979	-1.34803	0.20097	0.448708	0.06404	0.0198009	0.984507	1	-5.0041	-1.54724	0.14611	0.599839	-0.515709	-0.159455	0.875794	1
GATC	Glutamyl-tRNA(Gln) amidotransferase subunit C, mitochondrial	Allows the formation of correctly charged Gln-tRNA(Gln) through the transamidation of misacylated Glu-tRNA(Gln) in the mitochondria. The reaction takes place in the presence of glutamine and ATP through an activated gamma-phospho-Glu-tRNA(Gln).	Glutamyl tRNA Gln amidotransferase subunit C mitochondrial OS Homo sapiens GN GATC PE 1 SV 1	O43716	GATC_HUMAN	1482.29	15200.1	4.75	2	20.59	0	4030		4419	6134	7112	8147	5939		4728		6344		3640	5917					4.76152	1.03855	0.318191	0.642297	-4.03739	-0.880609	0.394727	0.634696	-8.12034	-1.77116	0.100271	0.297301	-8.57997	-1.87141	0.0842629	0.543755	-12.7904	-2.78977	0.0154884	0.629633
MARC1	Mitochondrial amidoxime-reducing component 1	As a component of an N-hydroxylated prodrug-converting complex required to reduce N-hydroxylated prodrugs, such as benzamidoxime. Also able to reduce N(omega)-hydroxy-L-arginine (NOHA) and N(omega)-hydroxy-N(delta)-methyl-L-arginine (NHAM) into L-arginine and N(delta)-methyl-L-arginine, respectively.	Mitochondrial amidoxime reducing component 1 OS Homo sapiens GN MARC1 PE 1 SV 1	Q5VT66	MARC1_HUMAN	1254.61	38012.7	9.02	7	37.39	0	2130	2380.66		5726.02	3276.33	5168.05	2953.96	2685.34	2309.49	2313	3677.25	1539	2147.64	2850.23	3023.9	3578.1		6762.29	4.74083	1.52953	0.150409	0.441756	-0.161547	-0.0521197	0.959236	1	-3.19345	-1.0303	0.321903	0.59927	-0.962621	-0.310569	0.761116	0.995948	-3.98956	-1.28714	0.220782	0.906389
TM9SF1	Transmembrane 9 superfamily member 1	Plays an essential role in autophagy.	Transmembrane 9 superfamily member 1 OS Homo sapiens GN TM9SF1 PE 2 SV 2	O15321	TM9S1_HUMAN	1190.39	69374	6.73	11	24.59	0	5290		6520	9528.67	7291	9318.67	9495.5	6107	2089	8936.5	7061	7214.33		16293.3	15207.3	9793.67	7759	14372.7	4.73206	1.34744	0.201153	0.524682	0.636472	0.181234	0.859016	0.991902	4.03537	1.14906	0.271502	0.547817	-0.169335	-0.0482177	0.962285	1	0.251464	0.0716036	0.944022	1
PAM16	Mitochondrial import inner membrane translocase subunit TIM16	Regulates ATP-dependent protein translocation into the mitochondrial matrix. Inhibits DNAJC19 stimulation of HSPA9/Mortalin ATPase activity.	Mitochondrial import inner membrane translocase subunit TIM16 OS Homo sapiens GN PAM16 PE 1 SV 2	Q9Y3D7	TIM16_HUMAN	5785.62	13824.8	10.1	4	53.6	0		17886	14076	16136	19002	15242		6311	17447	4890	28281		5778	5556		13802	9213.5	8475	4.72674	0.947353	0.360962	0.671057	0.109618	0.0219702	0.98281	1	5.01162	1.00445	0.333731	0.610646	-5.01479	-1.00509	0.333436	0.743907	-0.705444	-0.141388	0.889759	1
UBE2D3	Ubiquitin-conjugating enzyme E2 D3	Accepts ubiquitin from the E1 complex and catalyzes its covalent attachment to other proteins. In vitro catalyzes 'Lys-11'-, as well as 'Lys-48'-linked polyubiquitination. Cooperates with the E2 CDC34 and the SCF(FBXW11) E3 ligase complex for the polyubiquitination of NFKBIA leading to its subsequent proteasomal degradation. Acts as an initiator E2, priming the phosphorylated NFKBIA target at pos…	Ubiquitin conjugating enzyme E2 D3 OS Homo sapiens GN UBE2D3 PE 1 SV 1	P61077	UB2D3_HUMAN	32000.9	16915.3	7.84	5	50.34	0		33349	26194.3	41046	14573.3	26985.7			36582.3	12719.1		12729.2	70608.3	39438.3	31671	19499.2	14466.8		4.72456	0.877689	0.396251	0.694181	4.03729	0.750015	0.466778	0.682749	-6.08469	-1.13036	0.279012	0.558186	-5.5351	-1.02827	0.322822	0.741447	-5.26811	-0.978666	0.34584	0.929272
ATP2A1	Sarcoplasmic/endoplasmic reticulum calcium ATPase 1	Key regulator of striated muscle performance by acting as the major Ca(2+) ATPase responsible for the reuptake of cytosolic Ca(2+) into the sarcoplasmic reticulum. Catalyzes the hydrolysis of ATP coupled with the translocation of calcium from the cytosol to the sarcoplasmic reticulum lumen. Contributes to calcium sequestration involved in muscular excitation/contraction.	Sarcoplasmic endoplasmic reticulum calcium ATPase 1 OS Homo sapiens GN ATP2A1 PE 1 SV 1	O14983	AT2A1_HUMAN	5501.39	111621	4.88	28	35.86	0		15901.3	11002.5	13604.3	13584.6	17272	16348.7	16857.3	3109.81	6526.23	13323.4	20654	23820.7	23904.3	15981.2	9286.79	21916.2	16478.1	4.71842	1.8042	0.094717	0.346769	0.355673	0.136	0.893932	1	-0.479986	-0.183534	0.857248	0.998619	-0.276555	-0.105747	0.917419	1	0.0237826	0.00909381	0.992884	1
ENSA	Alpha-endosulfine	Protein phosphatase inhibitor that specifically inhibits protein phosphatase 2A (PP2A) during mitosis. When phosphorylated at Ser-67 during mitosis, specifically interacts with PPP2R2D (PR55-delta) and inhibits its activity, leading to inactivation of PP2A, an essential condition to keep cyclin-B1-CDK1 activity high during M phase (By similarity). Also acts as a stimulator of insulin secretion by…	Alpha endosulfine OS Homo sapiens GN ENSA PE 1 SV 1	O43768	ENSA_HUMAN	3118.1	13389	7.54	5	58.68	0	10145.5	11275.7		9746.5	14064	15188	17104.5	20714.5	4352	1897	12562	14047.5	36449.3	3717.97		8732.33	8998.33	10575.5	4.71721	1.29545	0.217989	0.542564	-0.734368	-0.201674	0.843334	0.98641	4.19405	1.15178	0.270422	0.547025	-0.878697	-0.24131	0.813128	1	-0.441628	-0.121281	0.905347	1
AP1S1	AP-1 complex subunit sigma-1A	Subunit of clathrin-associated adaptor protein complex 1 that plays a role in protein sorting in the late-Golgi/trans-Golgi network (TGN) and/or endosomes. The AP complexes mediate both the recruitment of clathrin to membranes and the recognition of sorting signals within the cytosolic tails of transmembrane cargo molecules.	AP 1 complex subunit sigma 1A OS Homo sapiens GN AP1S1 PE 1 SV 1	P61966	AP1S1_HUMAN	2037.35	18961.1	5.44	10	51.27	0	1964.45		2168.86	6925.67	2616.67	4241.97	11447	6589.81	39242.4		6475.5	6087	5912.93		2226.94	10826.7		1412.32	4.71295	1.05366	0.311478	0.636134	-5.39882	-1.207	0.249215	0.500253	0.0719704	0.0160902	0.98741	1	-3.64337	-0.81454	0.430196	0.786008	-4.09852	-0.916297	0.376414	0.929272
MRPS16	28S ribosomal protein S16, mitochondrial		28S ribosomal protein S16 mitochondrial OS Homo sapiens GN MRPS16 PE 1 SV 1	Q9Y3D3	RT16_HUMAN	9231.73	15573	9.84	6	68.61	0	19094	22947		21874.7	17137.7	21027.5	11018.3	11907.3	19905	17776.3	14549.3	12140	16169	20815.5	14459.7	13629.5	15133.7	12942.3	4.71169	1.75744	0.102661	0.358398	0.0885889	0.0330433	0.974149	1	-0.288759	-0.107706	0.915895	1	-0.44265	-0.165107	0.871433	1	-0.520674	-0.19421	0.849053	1
FILIP1L	Filamin A-interacting protein 1-like	Acts as a regulator of the antiangiogenic activity on endothelial cells. When overexpressed in endothelial cells, leads to inhibition of cell proliferation and migration and an increase in apoptosis. Inhibits melanoma growth When expressed in tumor-associated vasculature.	Filamin A interacting protein 1 like OS Homo sapiens GN FILIP1L PE 1 SV 2	Q4L180	FIL1L_HUMAN	1072.01	131009	6.14	9	12.51	0					17800.5				51518.3		2925.67					3109.33			4.70657	0.947836	0.360725	0.670952	-1.37926	-0.277764	0.785619	0.950922	3.86762	0.778883	0.450177	0.69473	-0.868223	-0.174848	0.863928	1	-0.838953	-0.168953	0.868468	1
ATP2B2	Plasma membrane calcium-transporting ATPase 2	This magnesium-dependent enzyme catalyzes the hydrolysis of ATP coupled with the transport of calcium out of the cell.	Plasma membrane calcium transporting ATPase 2 OS Homo sapiens GN ATP2B2 PE 1 SV 2	Q01814	AT2B2_HUMAN	2208.02	138074	5.55	22	43.12	0	2928.54		1768.52	2911.31	11981.7	2581.63	2799.13	2131.52	10124.3		2895.24	1629.27	5571.15	19272.5	1713.42	11036.7	5391.77	7323.15	4.69521	1.54332	0.147052	0.436989	-4.54815	-1.49498	0.159106	0.386873	0.414517	0.136252	0.893737	1	-4.74013	-1.55808	0.143531	0.598505	0.758056	0.249173	0.807171	1
ACOT1	Acyl-coenzyme A thioesterase 1	Acyl-CoA thioesterases are a group of enzymes that catalyze the hydrolysis of acyl-CoAs to the free fatty acid and coenzyme A (CoASH), providing the potential to regulate intracellular levels of acyl-CoAs, free fatty acids and CoASH. Active towards fatty acyl-CoA with chain-lengths of C12-C16 (By similarity).	Acyl coenzyme A thioesterase 1 OS Homo sapiens GN ACOT1 PE 1 SV 1	Q86TX2	ACOT1_HUMAN	4132.98	46676.6	6.98	19	64.37	0		8009.5			9079.33	15007.3						5815.83	8780.67	7498.83	7463.83		8670.83	7214.5	4.68478	0.968467	0.350715	0.666117	4.16867	0.861775	0.404631	0.640481	-4.31327	-0.891667	0.388989	0.651906	-4.83866	-1.00028	0.335669	0.743907	-0.374334	-0.0773846	0.939511	1
NDUFA11	NADH dehydrogenase [ubiquinone] 1 alpha subcomplex subunit 11	Accessory subunit of the mitochondrial membrane respiratory chain NADH dehydrogenase (Complex I), that is believed not to be involved in catalysis. Complex I functions in the transfer of electrons from NADH to the respiratory chain. The immediate electron acceptor for the enzyme is believed to be ubiquinone (By similarity).	NADH dehydrogenase ubiquinone 1 alpha subcomplex subunit 11 OS Homo sapiens GN NDUFA11 PE 1 SV 3	Q86Y39	NDUAB_HUMAN	1288.56	15080.2	8.91	4	61.7	0	1016	2173.5		7798.5	2870	1662	1022	6320	1603	6332.5	4856	3990			1905.5	7418		3750.5	4.67983	1.26627	0.227925	0.554455	1.1884	0.321556	0.752967	0.929021	4.61118	1.2477	0.234436	0.503039	0.573699	0.155232	0.879054	1	-3.46194	-0.936733	0.366195	0.929272
RELB	Transcription factor RelB	NF-kappa-B is a pleiotropic transcription factor which is present in almost all cell types and is involved in many biological processed such as inflammation, immunity, differentiation, cell growth, tumorigenesis and apoptosis. NF-kappa-B is a homo- or heterodimeric complex formed by the Rel-like domain-containing proteins RELA/p65, RELB, NFKB1/p105, NFKB1/p50, REL and NFKB2/p52. The dimers bind a…	Transcription factor RelB OS Homo sapiens GN RELB PE 1 SV 2	Q01201	RELB_HUMAN	706.753	62875.9	5.79	4	22.97	0			4392		7922.33	9328.33		3743	4856.5	3886		5290.67	6466	4537	5848	7624.5		13149	4.67949	0.895667	0.386927	0.687648	0.059195	0.0113301	0.991134	1	-3.58043	-0.685305	0.505346	0.739162	-0.615167	-0.117745	0.908093	1	0.146647	0.0280687	0.978039	1
CCDC137	Coiled-coil domain-containing protein 137		Coiled coil domain containing protein 137 OS Homo sapiens GN CCDC137 PE 1 SV 1	Q6PK04	CC137_HUMAN	1479.06	33288.5	11.38	5	43.94	0		6753.5	2107	7134	5168	6447	2281.33	4557	5402		8101	4044	11839	4443	9922.67		5605	7924	4.6759	1.16534	0.265091	0.593219	-3.58135	-0.892551	0.388532	0.630629	-4.50691	-1.12322	0.281922	0.559724	-4.27501	-1.06543	0.306324	0.730621	-4.12868	-1.02896	0.322507	0.921635
RNASEH2B	Ribonuclease H2 subunit B	Non catalytic subunit of RNase H2, an endonuclease that specifically degrades the RNA of RNA:DNA hybrids. Participates in DNA replication, possibly by mediating the removal of lagging-strand Okazaki fragment RNA primers during DNA replication. Mediates the excision of single ribonucleotides from DNA:RNA duplexes.	Ribonuclease H2 subunit B OS Homo sapiens GN RNASEH2B PE 1 SV 1	Q5TBB1	RNH2B_HUMAN	914.419	35366.8	9.5	9	46.79	0	15001.5	6429.33		11032.3	10864.7	13316.3	5342.33	6830.67	12900.3	13449	14952.7	16560	3849	8610	8842.33	13397	47645.3	9012.33	4.6715	1.84667	0.0879837	0.335364	0.940751	0.371884	0.716049	0.901096	1.43156	0.565902	0.581224	0.807125	0.353648	0.139799	0.89099	1	0.616522	0.243714	0.811306	1
OSTM1	Osteopetrosis-associated transmembrane protein 1	Required for osteoclast and melanocyte maturation and function.	Osteopetrosis associated transmembrane protein 1 OS Homo sapiens GN OSTM1 PE 1 SV 1	Q86WC4	OSTM1_HUMAN	3227.78	38055.1	5.62	5	25.15	0	7027		6695.67	9334	7154	11548.3	4195	7064	5960		5932.67	10856	9374.67	8611.33	12383		9722	12233.5	4.66686	1.10768	0.288333	0.61356	-3.80719	-0.903641	0.382839	0.627544	-4.34574	-1.03147	0.321375	0.598881	-4.51588	-1.07185	0.303536	0.728149	-4.22095	-1.00185	0.334939	0.923887
MRPS26	28S ribosomal protein S26, mitochondrial		28S ribosomal protein S26 mitochondrial OS Homo sapiens GN MRPS26 PE 1 SV 1	Q9BYN8	RT26_HUMAN	3679.24	24268.8	10.8	7	50.24	0		12557.7	29812	18341.3	10860.7	30603	13032	13513	16699.3	17814.5	12055.3	15312	19775	13700	15719.3	14571.3	12820.7	12387.7	4.66374	1.74409	0.105035	0.362583	0.0537268	0.0200921	0.984279	1	-0.293276	-0.109676	0.914363	1	-0.296821	-0.111002	0.913333	1	-0.465769	-0.174183	0.86444	1
C12orf57	Protein C10	In brain, may be required for corpus callusum development.	Protein C10 OS Homo sapiens GN C12orf57 PE 1 SV 1	Q99622	C10_HUMAN	2129.25	13292.2	4.85	5	67.46	0			13945.5	8016	27651		5324.67		4113		13850.5		9649.33	8820		5936.5	14946	5570.5	4.65211	0.83422	0.419419	0.713206	-3.54244	-0.635233	0.536442	0.743996	4.16799	0.747408	0.468296	0.710917	-4.6554	-0.83481	0.419099	0.78099	3.70771	0.664869	0.517908	0.981436
POLE4	DNA polymerase epsilon subunit 4	May play a role in allowing polymerase epsilon to carry out its replication and/or repair function.	DNA polymerase epsilon subunit 4 OS Homo sapiens GN POLE4 PE 1 SV 2	Q9NR33	DPOE4_HUMAN	1634.89	12322.9	4.62	4	58.97	0	4343.5		3749.5	7613	5767.5	5584.5	3991		4823			5229		6467	4786	3664	5664	4011	4.62602	1.01621	0.32831	0.64835	-3.94877	-0.86744	0.401635	0.638511	3.79785	0.834287	0.419383	0.672289	-8.49443	-1.866	0.0850639	0.543755	-0.519442	-0.114108	0.910919	1
RPE	Ribulose-phosphate 3-epimerase	Catalyzes the reversible epimerization of D-ribulose 5-phosphate to D-xylulose 5-phosphate.	Ribulose phosphate 3 epimerase OS Homo sapiens GN RPE PE 1 SV 1	Q96AT9	RPE_HUMAN	1383.16	25155.9	5.2	2	17.54	0						14923			14729					9088					4.62178	1.0521	0.312168	0.636633	-4.61549	-1.05066	0.312801	0.56956	-4.3833	-0.997809	0.33682	0.613701	-4.62178	-1.0521	0.312168	0.736096	-4.62178	-1.0521	0.312168	0.921635
ARHGAP8	Rho GTPase-activating protein 8	GTPase activator for the Rho-type GTPases by converting them to an inactive GDP-bound state.	Rho GTPase activating protein 8 OS Homo sapiens GN ARHGAP8 PE 1 SV 1	P85298	RHG08_HUMAN	830.453	53769	9.64	2	4.74	0				14601			22215					4903					3007	21549.5	4.61129	0.920298	0.374397	0.678414	-0.726523	-0.144996	0.886967	1	8.65001	1.72632	0.108272	0.310935	-0.524712	-0.104719	0.918218	1	4.03871	0.806026	0.434914	0.938156
KRT35	Keratin, type I cuticular Ha5		Keratin type I cuticular Ha5 OS Homo sapiens GN KRT35 PE 2 SV 5	Q92764	KRT35_HUMAN	1711.66	51672.4	4.65	11	45.93	0		3823.69	4779.28	10390.3	13657	1877.32	5078	3106.67		10482	8959.67	1897.19		7833.81	5148	4952.21	2155.72		4.61059	1.01207	0.330212	0.64975	4.48787	0.985131	0.342774	0.596432	-0.638997	-0.140266	0.890628	1	-0.193405	-0.0424543	0.96679	1	-4.869	-1.06879	0.304861	0.921635
PIAS2	E3 SUMO-protein ligase PIAS2	Functions as an E3-type small ubiquitin-like modifier (SUMO) ligase, stabilizing the interaction between UBE2I and the substrate, and as a SUMO-tethering factor. Plays a crucial role as a transcriptional coregulator in various cellular pathways, including the STAT pathway, the p53 pathway and the steroid hormone signaling pathway. The effects of this transcriptional coregulation, transactivation …	E3 SUMO protein ligase PIAS2 OS Homo sapiens GN PIAS2 PE 1 SV 3	O75928	PIAS2_HUMAN	620.955	69210.1	7.31	4	19.16	0	4192.5	5811		8124.33	9614	4458.5	4923	5525	7391	8030	9660			5702		6700	10054		4.60106	0.970384	0.349795	0.665817	-3.78002	-0.797223	0.439827	0.662578	4.50943	0.951057	0.359149	0.631857	-4.04421	-0.852941	0.409334	0.778737	-4.11205	-0.86725	0.401735	0.929272
FAM210A	Protein FAM210A		Protein FAM210A OS Homo sapiens GN FAM210A PE 1 SV 2	Q96ND0	F210A_HUMAN	781.969	30947.7	10.12	2	8.09	0	7739	7137		9895.5	8816.5	8981		5037		12126			4504.5	6210		10573	8744	8725	4.59742	0.965809	0.351993	0.666117	0.422433	0.0887432	0.930656	1	4.9385	1.03746	0.318679	0.595882	-8.64858	-1.81686	0.0926622	0.543755	0.0139678	0.0029343	0.997704	1
NSRP1	Nuclear speckle splicing regulatory protein 1	RNA-binding protein that mediates pre-mRNA alternative splicing regulation.	Nuclear speckle splicing regulatory protein 1 OS Homo sapiens GN NSRP1 PE 1 SV 1	Q9H0G5	NSRP1_HUMAN	631.187	66618.3	9.2	8	20.61	0	6894		7649.33	5749	9585	13530	1825	11337		7686		7170	6042.5			6466	11932	6972	4.5958	0.974109	0.348012	0.664078	0.470938	0.0998183	0.922031	1	8.80265	1.86578	0.085097	0.274875	-4.57463	-0.969621	0.350161	0.753249	-0.156975	-0.033272	0.97397	1
SDF2L1	Stromal cell-derived factor 2-like protein 1		Stromal cell derived factor 2 like protein 1 OS Homo sapiens GN SDF2L1 PE 1 SV 2	Q9HCN8	SDF2L_HUMAN	1658.91	23826.5	6.57	4	44.34	0		11453	18042	13295	17026	12833.3	17221	29696	12786	15208			15236	11873	18207	17147	13934.3	11027	4.59308	1.25584	0.231564	0.555573	-9.55992	-2.61387	0.0216249	0.129608	-0.107333	-0.0293469	0.97704	1	-9.16977	-2.50719	0.0264392	0.46632	-0.0469553	-0.0128385	0.989954	1
MYL6B	Myosin light chain 6B	Regulatory light chain of myosin. Does not bind calcium.	Myosin light chain 6B OS Homo sapiens GN MYL6B PE 1 SV 1	P14649	MYL6B_HUMAN	38449.3	22878.1	5.42	7	53.37	0	1996	2480.72		2653.17	5176.34	5037.99	2129.3	3027.2					6429.34	7711.61		54505		5430.81	4.59007	0.988329	0.341265	0.658531	-7.54036	-1.62358	0.128767	0.341972	0.859221	0.185007	0.856116	0.998452	-12.0037	-2.58461	0.0228531	0.461638	-2.62321	-0.564826	0.581934	1
TLE4	Transducin-like enhancer protein 4	Transcriptional corepressor that binds to a number of transcription factors. Inhibits the transcriptional activation mediated by PAX5, and by CTNNB1 and TCF family members in Wnt signaling. The effects of full-length TLE family members may be modulated by association with dominant-negative AES. Essential for the transcriptional repressor activity of SIX3 during retina and lens development and for…	Transducin like enhancer protein 4 OS Homo sapiens GN TLE4 PE 1 SV 3	Q04727	TLE4_HUMAN	624.536	84724.9	7.17	16	38.29	0	2092.19	1340.74		5813.85	3326.4	1995.02	2831.08		4303.75	1990.74		7955.51	3652.12					2731.61	4.58241	0.949618	0.359853	0.670129	0.126125	0.026137	0.97955	1	-0.139617	-0.0289329	0.977363	1	-3.75029	-0.777177	0.451147	0.793811	-7.91752	-1.64075	0.125122	0.826303
PPP1R12B	Protein phosphatase 1 regulatory subunit 12B	Regulates myosin phosphatase activity. Augments Ca(2+) sensitivity of the contractile apparatus.	Protein phosphatase 1 regulatory subunit 12B OS Homo sapiens GN PPP1R12B PE 1 SV 2	O60237	MYPT2_HUMAN	404.3	110860	5.38	3	9.78	0						13368			15016.4			15534							4.56887	1.02424	0.324647	0.645297	0.0162966	0.00365335	0.997141	1	0	0	1	1	0.0722102	0.0161879	0.987333	1	-4.56887	-1.02424	0.324647	0.921635
ARHGEF15	Rho guanine nucleotide exchange factor 15	Specific GEF for RhoA activation. Does not activate RAC1 or CDC42. Regulates vascular smooth muscle contractility. Negatively regulates excitatory synapse development by suppressing the synapse-promoting activity of EPHB2.	Rho guanine nucleotide exchange factor 15 OS Homo sapiens GN ARHGEF15 PE 1 SV 4	O94989	ARHGF_HUMAN	627.708	92909.6	8.16	3	8.68	0	10656		39325	22744	18128	13406			37279	4536			35470	36728	36710		12686.7		4.56242	0.88203	0.393986	0.693002	-1.01286	-0.195812	0.847825	0.988486	-10.6039	-2.05	0.0613786	0.223408	-10.0608	-1.94501	0.0740233	0.543755	-9.56628	-1.8494	0.0875653	0.793743
TAF9	Transcription initiation factor TFIID subunit 9	Essential for cell viability. TAF9 and TAF9B are involved in transcriptional activation as well as repression of distinct but overlapping sets of genes. May have a role in gene regulation associated with apoptosis. TAFs are components of the transcription factor IID (TFIID) complex, the TBP-free TAFII complex (TFTC), the PCAF histone acetylase complex and the STAGA transcription coactivator-HAT c…	Transcription initiation factor TFIID subunit 9 OS Homo sapiens GN TAF9 PE 1 SV 1	Q16594	TAF9_HUMAN	876.698	29088	9.01	10	52.65	0			1524	5158.91	3881.5		2501.5	4506	2519	6307.67	5051	5188.64	572.5	1750.67	3644.5	4085	2844	3945	4.56044	1.50324	0.156989	0.452498	0.846954	0.279178	0.784558	0.950191	1.2156	0.400693	0.695239	0.902643	4.33709	1.42962	0.176724	0.63375	3.72032	1.22631	0.242113	0.909456
FAM111B	Protein FAM111B		Protein FAM111B OS Homo sapiens GN FAM111B PE 1 SV 1	Q6SJ93	F111B_HUMAN	831.317	85872.1	8.62	19	51.5	0		6204.33	3592.33	5312.67	9437.67	5697.67	5069	9882	2024.5	7228	11145	6656.33	6452.33	5744.33	4707	7571.67	10046	9671.33	4.54862	1.96323	0.0716705	0.302793	0.800661	0.345572	0.735265	0.918328	0.691936	0.298646	0.769992	0.95224	0.30276	0.130674	0.89806	1	0.454814	0.196302	0.847449	1
PTGFRN	Prostaglandin F2 receptor negative regulator	Inhibits the binding of prostaglandin F2-alpha (PGF2-alpha) to its specific FP receptor, by decreasing the receptor number rather than the affinity constant. Functional coupling with the prostaglandin F2-alpha receptor seems to occur (By similarity).	Prostaglandin F2 receptor negative regulator OS Homo sapiens GN PTGFRN PE 1 SV 2	Q9P2B2	FPRP_HUMAN	670.47	99526	6.15	7	9.9	0			3374	4768		9010.33	2905		2017	5088	4423	5957				5735	3885	5591	4.54544	1.18331	0.258149	0.584168	4.82713	1.25664	0.231281	0.482611	12.2863	3.1985	0.00709194	0.0563741	3.86931	1.00729	0.332414	0.743907	3.83402	0.998107	0.336681	0.926091
PKLR	Pyruvate kinase PKLR	Plays a key role in glycolysis.	Pyruvate kinase PKLR OS Homo sapiens GN PKLR PE 1 SV 2	P30613	KPYR_HUMAN	3450.61	62229.5	7.63	10	48.61	0		13415.2	12604.1	13437.1	10289	15012.2	15468.4	14320.4	9130.74	10735.4	13493	14264.4	7348.38	18710.2	7123.17	7636.96	10835	11158.6	4.52784	1.76487	0.10136	0.355353	0.0102662	0.0040016	0.996869	1	-0.0283348	-0.0110444	0.991358	1	-0.00214829	-0.000837365	0.999345	1	-0.389468	-0.151808	0.8817	1
RAD51	DNA repair protein RAD51 homolog 1	Participates in a common DNA damage response pathway associated with the activation of homologous recombination and double-strand break repair. Binds to single and double-stranded DNA and exhibits DNA-dependent ATPase activity. Underwinds duplex DNA and forms helical nucleoprotein filaments. Part of a PALB2-scaffolded HR complex containing BRCA2 and RAD51C and which is thought to play a role in D…	DNA repair protein RAD51 homolog 1 OS Homo sapiens GN RAD51 PE 1 SV 1	Q06609	RAD51_HUMAN	921.822	37251.4	5.28	7	29.2	0	1940		2051	4077	2730.5	4379		2075.71	1258.93	2008	4955	4055.5	2200.43	3767	1958.05	3793	3385	4185	4.52681	1.5798	0.138481	0.420809	4.63801	1.61861	0.12984	0.342977	0.575492	0.20084	0.843973	0.991167	-0.0908656	-0.031711	0.975191	1	0.046796	0.0163312	0.987221	1
CRMP1	Dihydropyrimidinase-related protein 1	Necessary for signaling by class 3 semaphorins and subsequent remodeling of the cytoskeleton. Plays a role in axon guidance, invasive growth and cell migration. May participate in cytokinesis.	Dihydropyrimidinase related protein 1 OS Homo sapiens GN CRMP1 PE 1 SV 1	Q14194	DPYL1_HUMAN	6055.39	62526.1	6.58	12	41.26	0			4235.27	4638.71		10945.2	7670.19	2083.81		5976.05	5698.42	1872	1921.14	2835.28	1365.71	4107.94		8845.56	4.51646	0.975909	0.347152	0.663361	3.98734	0.861578	0.404736	0.640481	-2.55977	-0.553112	0.589696	0.813741	3.43167	0.741508	0.471741	0.805037	-0.160836	-0.0347531	0.972812	1
HSPA1L	Heat shock 70 kDa protein 1-like	In cooperation with other chaperones, Hsp70s stabilize preexistent proteins against aggregation and mediate the folding of newly translated polypeptides in the cytosol as well as within organelles. These chaperones participate in all these processes through their ability to recognize nonnative conformations of other proteins. They bind extended peptide segments with a net hydrophobic character ex…	Heat shock 70 kDa protein 1 like OS Homo sapiens GN HSPA1L PE 1 SV 2	P34931	HS71L_HUMAN	19230.2	70774.3	5.65	19	45.55	0	18880		17401.6	19417	19573.3	10279.2	11926.3		2790.87			13680.2	12458.1	12848.5	15285.5	2896.63	12457.7	8471.42	4.51257	1.03103	0.321573	0.644181	-3.7497	-0.856729	0.407313	0.642462	-1.00007	-0.228496	0.822862	0.981497	-9.36315	-2.13929	0.0522319	0.53669	-1.22509	-0.279908	0.78401	1
STX17	Syntaxin-17	SNAREs, soluble N-ethylmaleimide-sensitive factor-attachment protein receptors, are essential proteins for fusion of cellular membranes. SNAREs localized on opposing membranes assemble to form a trans-SNARE complex, an extended, parallel four alpha-helical bundle that drives membrane fusion. STX17 is a SNARE of the autophagosome involved in autophagy through the direct control of autophagosome me…	Syntaxin 17 OS Homo sapiens GN STX17 PE 1 SV 2	P56962	STX17_HUMAN	638.144	33631.7	6.13	2	7.95	0	5594	5679		7700	8610	5678.5	6162.5	3462		6404.5	10855	4278	4365	5573	4396	9310	8191	6576.5	4.51092	1.3852	0.189603	0.508078	4.58901	1.40918	0.182556	0.421476	0.743049	0.228174	0.823107	0.981576	-0.113328	-0.0348006	0.972774	1	0.1379	0.0423461	0.966875	1
MRGBP	MRG/MORF4L-binding protein	Component of the NuA4 histone acetyltransferase (HAT) complex which is involved in transcriptional activation of select genes principally by acetylation of nucleosomal histones H4 and H2A. This modification may both alter nucleosome - DNA interactions and promote interaction of the modified histones with other proteins which positively regulate transcription. This complex may be required for the …	MRG MORF4L binding protein OS Homo sapiens GN MRGBP PE 1 SV 1	Q9NV56	MRGBP_HUMAN	2129.55	22588.3	5.47	4	40.2	0		11838.5	17007	15072.5	16863	9259	10554.5	2716	15115	11197.5	11814	15739	20714	9990	9539.5	11380	16639	12036.5	4.50431	1.71979	0.109485	0.372737	0.754734	0.288164	0.777824	0.946427	0.0691017	0.0263836	0.979357	1	-0.0588949	-0.0224866	0.982406	1	-0.0154089	-0.00588326	0.995396	1
PGK2	Phosphoglycerate kinase 2	Essential for sperm motility and male fertility (PubMed:26677959). Not required for the completion of spermatogenesis (By similarity).	Phosphoglycerate kinase 2 OS Homo sapiens GN PGK2 PE 1 SV 3	P07205	PGK2_HUMAN	14910.9	45195.4	8.72	10	48.44	0	1285.48		3496.01	3213.23	2312.2	7002.97	8001.69		7015.8	17343.3	11494.4	7341.23		1462.55		8761.33	2867.14	14238.6	4.49959	1.19757	0.252741	0.577832	4.89003	1.30149	0.215977	0.466647	9.28845	2.47214	0.0282366	0.136411	1.60435	0.427001	0.676457	0.94415	0.926908	0.246698	0.809045	1
SCO2	Protein SCO2 homolog, mitochondrial	Acts as a copper chaperone, transporting copper to the Cu(A) site on the cytochrome c oxidase subunit II (COX2).	Protein SCO2 homolog mitochondrial OS Homo sapiens GN SCO2 PE 1 SV 3	O43819	SCO2_HUMAN	2360.02	29981.1	9.09	3	22.93	0	3580		7440	9476	4730	6839.5		5675	4895			1556		3615	5576	7216	10235.5	4884	4.49687	1.01412	0.329268	0.649308	-4.70783	-1.0617	0.30795	0.565326	4.7091	1.06199	0.307825	0.586415	-9.18449	-2.07126	0.0590746	0.538389	0.0782437	0.0176453	0.986193	1
CLMP	CXADR-like membrane protein	May be involved in the cell-cell adhesion. May play a role in adipocyte differentiation and development of obesity. Is required for normal small intestine development.	CXADR like membrane protein OS Homo sapiens GN CLMP PE 1 SV 1	Q9H6B4	CLMP_HUMAN	872.508	41622.9	7.99	4	24.4	0	4272			7560		6427		3203	3033	5795.33			1889	2289	1651	4086.67	4228	2975.67	4.49116	0.985045	0.342815	0.659449	-3.57058	-0.783134	0.447764	0.669207	0.949115	0.208169	0.838365	0.988576	-4.34453	-0.952884	0.358257	0.753985	3.34938	0.734618	0.475786	0.952735
TRANK1	TPR and ankyrin repeat-containing protein 1		TPR and ankyrin repeat containing protein 1 OS Homo sapiens GN TRANK1 PE 2 SV 4	O15050	TRNK1_HUMAN	646.063	340556	6.32	3	2.02	0	2649.33	4352		2719	10416	4601			10708										4.48811	1.34756	0.201116	0.524682	-4.46218	-1.33977	0.203568	0.452699	0	0	1	1	-12.308	-3.6955	0.00274989	0.284271	-12.308	-3.6955	0.00274989	0.321094
ATP2A3	Sarcoplasmic/endoplasmic reticulum calcium ATPase 3	This magnesium-dependent enzyme catalyzes the hydrolysis of ATP coupled with the transport of calcium. Transports calcium ions from the cytosol into the sarcoplasmic/endoplasmic reticulum lumen. Contributes to calcium sequestration involved in muscular excitation/contraction.	Sarcoplasmic endoplasmic reticulum calcium ATPase 3 OS Homo sapiens GN ATP2A3 PE 1 SV 2	Q93084	AT2A3_HUMAN	6002.92	115517	5.26	18	31.93	0	11127.5		8349.35	5863.43	6697.1	26518.2	7984.4	9189.04	19232.7	13827.9	12773.2	10520.3	8583.99	22558.9	14038.8	8720.34	10383.9	8234.42	4.48416	1.78152	0.0984988	0.350559	0.132341	0.0525782	0.958878	1	-0.622049	-0.247135	0.808714	0.971378	0.278438	0.110621	0.913628	1	-0.160634	-0.0638185	0.950098	1
TSSC1	Protein TSSC1		Protein TSSC1 OS Homo sapiens GN TSSC1 PE 1 SV 2	Q53HC9	TSSC1_HUMAN	1620.73	44059.6	4.69	8	51.16	0		9009.33	8048.33	7145	8607.5	13095.7	6887.33	10895.7	8951.67	6177	10167.7	4943	8442	15653	18322	13206.3	5916.67	6107	4.47979	1.82061	0.0920615	0.343298	-0.371137	-0.150832	0.882454	1	-0.780934	-0.317376	0.756064	0.943546	-0.458383	-0.18629	0.855131	1	-0.251677	-0.102283	0.920114	1
NDUFB8	NADH dehydrogenase [ubiquinone] 1 beta subcomplex subunit 8, mitochondrial	Accessory subunit of the mitochondrial membrane respiratory chain NADH dehydrogenase (Complex I), that is believed not to be involved in catalysis. Complex I functions in the transfer of electrons from NADH to the respiratory chain. The immediate electron acceptor for the enzyme is believed to be ubiquinone.	NADH dehydrogenase ubiquinone 1 beta subcomplex subunit 8 mitochondrial OS Homo sapiens GN NDUFB8	O95169	NDUB8_HUMAN	1282.38	21879.9	6.34	2	32.8	0	15673.5	17698		21811	10266	13578	11451		18381	18730	13028		14162	15809	20453	19395	18632.5	11646	4.47338	0.994342	0.338441	0.656771	0.071087	0.0158012	0.987636	1	-0.040577	-0.00901945	0.992942	1	-4.53502	-1.00804	0.332067	0.743907	0.156367	0.0347573	0.972808	1
EZH1	Histone-lysine N-methyltransferase EZH1	Polycomb group (PcG) protein. Catalytic subunit of the PRC2/EED-EZH1 complex, which methylates 'Lys-27' of histone H3, leading to transcriptional repression of the affected target gene. Able to mono-, di- and trimethylate 'Lys-27' of histone H3 to form H3K27me1, H3K27me2 and H3K27me3, respectively. Required for embryonic stem cell derivation and self-renewal, suggesting that it is involved in saf…	Histone lysine N methyltransferase EZH1 OS Homo sapiens GN EZH1 PE 1 SV 2	Q92800	EZH1_HUMAN	546.036	87381.2	7.56	8	21.29	0		14310.8		10824.8		14218.1			5866.54		7230.39	9824.05			20026.5	10681.8	4793.73	5382.86	4.46427	0.795949	0.440541	0.721414	4.52126	0.806109	0.434868	0.658527	7.90499	1.4094	0.182492	0.433556	-0.371809	-0.0662911	0.948168	1	3.60231	0.642267	0.532009	0.988043
CABP5	Calcium-binding protein 5	Inhibits calcium-dependent inactivation of L-type calcium channel and shifts voltage dependence of activation to more depolarized membrane potentials. Involved in the transmission of light signals (By similarity).	Calcium binding protein 5 OS Homo sapiens GN CABP5 PE 1 SV 1	Q9NP86	CABP5_HUMAN	717.439	19939.8	4.25	3	41.62	0					10704										3802.5				4.462	1.33847	0.203981	0.528539	0	0	1	1	-3.96437	-1.18919	0.255907	0.530771	-4.462	-1.33847	0.203981	0.665698	-4.462	-1.33847	0.203981	0.906389
ICK	Serine/threonine-protein kinase ICK	Required for ciliogenesis (PubMed:24797473). Phosphorylates KIF3A (By similarity). Involved in the control of ciliary length (PubMed:24853502). Regulates the ciliary localization of SHH pathway components as well as the localization of IFT components at ciliary tips (By similarity). May play a key role in the development of multiple organ systems and particularly in cardiac development (By simila…	Serine threonine protein kinase ICK OS Homo sapiens GN ICK PE 1 SV 1	Q9UPZ9	ICK_HUMAN	1059.04	71769	10.1	5	24.53	0			44559.5		4161.5	112897		29455.9	1317			4068.38	4821.66	93586.8		2814.53		5076.2	4.45481	0.707944	0.491642	0.762826	-4.40662	-0.700286	0.496252	0.707568	-1.66021	-0.263836	0.796097	0.965094	-5.60577	-0.890851	0.38941	0.771814	-1.67963	-0.266921	0.793772	1
SNF8	Vacuolar-sorting protein SNF8	Component of the endosomal sorting complex required for transport II (ESCRT-II), which is required for multivesicular body (MVB) formation and sorting of endosomal cargo proteins into MVBs. The MVB pathway mediates delivery of transmembrane proteins into the lumen of the lysosome for degradation. The ESCRT-II complex is probably involved in the recruitment of the ESCRT-III complex. The ESCRT-II c…	Vacuolar sorting protein SNF8 OS Homo sapiens GN SNF8 PE 1 SV 1	Q96H20	SNF8_HUMAN	1935.33	28978.4	6.2	6	30.23	0		5223	5918	5750.67	7035	8055	5220	3375	6441	4391	7617		4703	6995	5706.5	4549	7407.33		4.45469	1.10464	0.289603	0.614833	-3.90955	-0.969457	0.35024	0.60306	-4.14802	-1.02859	0.322675	0.599668	-4.41676	-1.09523	0.29355	0.723211	-4.41319	-1.09435	0.293924	0.919183
TMEM201	Transmembrane protein 201	Isoform SAMP1: May define a distinct membrane domain in the vicinity of the mitotic spindle.	Transmembrane protein 201 OS Homo sapiens GN TMEM201 PE 1 SV 1	Q5SNT2	TM201_HUMAN	480.878	73490.3	9.33	5	14.56	0						10479		5313	10155	6610.33		7344				9579	5828	6502.33	4.45178	1.06167	0.307963	0.63401	-0.050785	-0.0121113	0.990523	1	12.8006	3.05271	0.00937437	0.0676928	4.05931	0.96807	0.350905	0.753249	8.34882	1.99104	0.0682105	0.793743
NUB1	NEDD8 ultimate buster 1	Specific down-regulator of the NEDD8 conjugation system. Recruits NEDD8, UBD, and their conjugates to the proteasome for degradation. Isoform 1 promotes the degradation of NEDD8 more efficiently than isoform 2.	NEDD8 ultimate buster 1 OS Homo sapiens GN NUB1 PE 1 SV 2	Q9Y5A7	NUB1_HUMAN	384.352	71279.6	5.63	2	10.41	0					10459											9398	8772		4.45087	1.27576	0.224655	0.550405	0	0	1	1	8.76572	2.51253	0.0261754	0.13	-4.45087	-1.27576	0.224655	0.685663	4.31485	1.23677	0.238333	0.909456
PIGU	Phosphatidylinositol glycan anchor biosynthesis class U protein	Component of the GPI transamidase complex. May be involved in the recognition of either the GPI attachment signal or the lipid portion of GPI.	Phosphatidylinositol glycan anchor biosynthesis class U protein OS Homo sapiens GN PIGU PE 1 SV 3	Q9H490	PIGU_HUMAN	2809.03	50394.1	7.64	5	14.48	0			6747.5	5642		12246.5			9664	9860	8615	7885		6917.67	7203.67	10501.5		18877.5	4.4407	0.812758	0.431181	0.718462	8.68228	1.58907	0.136373	0.352631	0.663969	0.121523	0.90516	1	4.41432	0.80793	0.433856	0.78639	0.506818	0.0927604	0.927527	1
CACNA1I	Voltage-dependent T-type calcium channel subunit alpha-1I	Voltage-sensitive calcium channels (VSCC) mediate the entry of calcium ions into excitable cells and are also involved in a variety of calcium-dependent processes, including muscle contraction, hormone or neurotransmitter release, gene expression, cell motility, cell division and cell death. This channel gives rise to T-type calcium currents. T-type calcium channels belong to the "low-voltage act…	Voltage dependent T type calcium channel subunit alpha 1I OS Homo sapiens GN CACNA1I PE 1 SV 1	Q9P0X4	CAC1I_HUMAN	1204.82	248469	6.07	10	15.74	0	5226.58	3354.71		3967.67	5309	8465.5	8704.07	8210		10780.3	10725		10425.5						4.43739	0.918405	0.37535	0.678414	0.231364	0.0478853	0.962545	1	-4.44932	-0.920875	0.374107	0.642598	-3.53047	-0.730701	0.478094	0.809059	-12.4588	-2.5786	0.0231138	0.69054
MED29	Mediator of RNA polymerase II transcription subunit 29	Component of the Mediator complex, a coactivator involved in the regulated transcription of nearly all RNA polymerase II-dependent genes. Mediator functions as a bridge to convey information from gene-specific regulatory proteins to the basal RNA polymerase II transcription machinery. Mediator is recruited to promoters by direct interactions with regulatory proteins and serves as a scaffold for t…	Mediator of RNA polymerase II transcription subunit 29 OS Homo sapiens GN MED29 PE 1 SV 1	Q9NX70	MED29_HUMAN	771.413	21472.1	5.84	2	13	0		5463		5944		9271.5			9265.5								5828		4.43349	0.934237	0.367433	0.675082	-4.3926	-0.925621	0.371727	0.619374	4.16968	0.878646	0.395751	0.655762	-8.57207	-1.80633	0.0943682	0.543755	-4.40239	-0.927684	0.370696	0.929272
COPS7B	COP9 signalosome complex subunit 7b	Component of the COP9 signalosome complex (CSN), a complex involved in various cellular and developmental processes. The CSN complex is an essential regulator of the ubiquitin (Ubl) conjugation pathway by mediating the deneddylation of the cullin subunits of SCF-type E3 ligase complexes, leading to decrease the Ubl ligase activity of SCF-type complexes such as SCF, CSA or DDB2. The complex is als…	COP9 signalosome complex subunit 7b OS Homo sapiens GN COPS7B PE 1 SV 1	Q9H9Q2	CSN7B_HUMAN	1279.14	29907.1	5.76	5	27.27	0		3222		5447	5929		4184	7220.67	4060.5	7704.5			5124.67	7276	9495.67	6442	4392	2213	4.43038	1.1082	0.288119	0.61356	-7.97508	-1.99486	0.0677476	0.248529	-0.83297	-0.208356	0.838222	0.988576	-4.01122	-1.00335	0.33424	0.743907	3.64054	0.910632	0.379281	0.929272
PDXDC2P	Putative pyridoxal-dependent decarboxylase domain-containing protein 2		Putative pyridoxal dependent decarboxylase domain containing protein 2 OS Homo sapiens GN PDXDC2P PE	Q6P474	PDXD2_HUMAN	2662.76	52494.4	5.56	10	42.86	0						10015.9			12023.1										4.43005	1.25358	0.232356	0.556114	-4.51788	-1.27844	0.223739	0.47537	0	0	1	1	-4.43005	-1.25358	0.232356	0.687423	-4.43005	-1.25358	0.232356	0.908143
DDB2	DNA damage-binding protein 2	Required for DNA repair. Binds to DDB1 to form the UV-damaged DNA-binding protein complex (the UV-DDB complex). The UV-DDB complex may recognize UV-induced DNA damage and recruit proteins of the nucleotide excision repair pathway (the NER pathway) to initiate DNA repair. The UV-DDB complex preferentially binds to cyclobutane pyrimidine dimers (CPD), 6-4 photoproducts (6-4 PP), apurinic sites and …	DNA damage binding protein 2 OS Homo sapiens GN DDB2 PE 1 SV 1	Q92466	DDB2_HUMAN	2000.11	48491.4	9.8	13	65.34	0	6316.5	6693.67		15557.7	8303.33	3272.5	2401	3516.67	6457	4267.67	4354.67	8015.33	4204.5	3939.33	1978	5793.33	6400.67	16926.3	4.42925	1.82461	0.0914253	0.342019	0.483226	0.199063	0.845334	0.986852	1.41967	0.584825	0.568808	0.794507	-0.501574	-0.206621	0.839549	1	0.190009	0.0782734	0.938818	1
JAGN1	Protein jagunal homolog 1	Endoplasmic reticulum transmembrane protein involved in vesicle-mediated transport, which is required for neutrophil function. Required for vesicle-mediated transport; it is however unclear whether it is involved in early secretory pathway or intracellular protein transport. Acts as a regulator of neutrophil function, probably via its role in vesicle-mediated transport: required for defense again…	Protein jagunal homolog 1 OS Homo sapiens GN JAGN1 PE 1 SV 1	Q8N5M9	JAGN1_HUMAN	2856.38	21125.1	9.95	2	7.65	0	10825	12492.5		15934	11271	7509.5	9824	9559	9965	15246	13743	12410.5	11820		11596	9462	11443.5	9107.5	4.42799	1.24302	0.236098	0.55944	0.491436	0.137955	0.892418	1	4.27097	1.19894	0.252227	0.526294	0.315694	0.0886212	0.930751	1	-0.150538	-0.0422588	0.966943	1
GTF2H3	General transcription factor IIH subunit 3	Component of the core-TFIIH basal transcription factor involved in nucleotide excision repair (NER) of DNA and, when complexed to CAK, in RNA transcription by RNA polymerase II. Anchors XPB.	General transcription factor IIH subunit 3 OS Homo sapiens GN GTF2H3 PE 1 SV 2	Q13889	TF2H3_HUMAN	1057.46	35005.4	6.63	5	38.31	0		3623.33	6419	9836	5654.5	4067	4977.67	5112	3611.33	3912.33			4284	3676	5852	5088	5205	9060.5	4.4159	1.38061	0.190978	0.510146	-8.16201	-2.55182	0.0243107	0.137685	0.460102	0.143849	0.887855	1	-8.59512	-2.68723	0.0188206	0.450699	0.0283716	0.00887025	0.993059	1
C19orf53	Leydig cell tumor 10 kDa protein homolog	May have a potential role in hypercalcemia of malignancy.	Leydig cell tumor 10 kDa protein homolog OS Homo sapiens GN C19orf53 PE 1 SV 1	Q9UNZ5	L10K_HUMAN	3635.39	10576.6	11.99	2	17.17	0	10219		7986	15368	4515	11413	10277	7211		8039	4249	5548	12123	12379	9813	18743			4.41485	1.01254	0.329997	0.64975	3.77359	0.865467	0.402676	0.638511	-8.7426	-2.0051	0.0665207	0.23312	-0.687614	-0.157703	0.877146	1	-8.44431	-1.93669	0.0751209	0.793743
RBMXL3	RNA-binding motif protein, X-linked-like-3		RNA binding motif protein X linked like 3 OS Homo sapiens GN RBMXL3 PE 2 SV 2	Q8N7X1	RMXL3_HUMAN	5926.09	115793	9.15	4	13.4	0		3621.32			8495.33	4107.48	5369.96	8787.42		8853.79	6697.46	7011.52	4646.93		6636.99	8561.56	11189.3		4.41144	0.842461	0.414959	0.709047	4.36841	0.834243	0.419406	0.651575	0.54496	0.104072	0.918721	1	4.51352	0.861956	0.404535	0.778159	0.485589	0.092734	0.927547	1
PUS1	tRNA pseudouridine synthase A, mitochondrial	Converts specific uridines to PSI in a number of tRNA substrates. Acts on positions 27/28 in the anticodon stem and also positions 34 and 36 in the anticodon of an intron containing tRNA. Involved in regulation of nuclear receptor activity possibly through pseudouridylation of SRA1 RNA (By similarity).	tRNA pseudouridine synthase A mitochondrial OS Homo sapiens GN PUS1 PE 1 SV 3	Q9Y606	TRUA_HUMAN	456.028	48040.4	8.42	3	17.8	0		5541	2251	3376	11284	3151.33			4842				2176	3255	3804		6162	2192	4.41089	1.13509	0.277098	0.607741	-4.08056	-1.05009	0.313057	0.569726	-3.65419	-0.940366	0.364399	0.634764	-12.2686	-3.15719	0.00767537	0.329081	-4.37258	-1.12523	0.2811	0.914778
KRAS	GTPase KRas	Ras proteins bind GDP/GTP and possess intrinsic GTPase activity. Plays an important role in the regulation of cell proliferation (PubMed:23698361, PubMed:22711838). Plays a role in promoting oncogenic events by inducing transcriptional silencing of tumor suppressor genes (TSGs) in colorectal cancer (CRC) cells in a ZNF304-dependent manner (PubMed:24623306).	GTPase KRas OS Homo sapiens GN KRAS PE 1 SV 1	P01116	RASK_HUMAN	11832.7	21941	6.37	12	75.13	0		13535.8	16440.4	12691	12653.1	13245.2	11203.6	12172.9	19436.7		10915.1	15821.5	17247.1	13494.9	15395.3	20786.4	16899.6	19463.7	4.40753	1.21384	0.24668	0.570039	-4.63534	-1.27658	0.224373	0.47598	0.310701	0.0855677	0.933131	1	-4.52946	-1.24742	0.234532	0.689865	0.561512	0.154642	0.87951	1
ACADS	Short-chain specific acyl-CoA dehydrogenase, mitochondrial	Introduces a double bond at position 2 in saturated acyl-CoA's of short chain length, i.e. less than 6 carbon atoms.	Short chain specific acyl CoA dehydrogenase mitochondrial OS Homo sapiens GN ACADS PE 1 SV 1	P16219	ACADS_HUMAN	1072.39	44639.5	7.99	8	53.4	0	2401.67		3801	3854.67	3703.67	6031	3674.5	1928	4186	3460	2996	6312	2352		2621.33	7878.33	4933.67	6185	4.40112	1.45466	0.16979	0.474016	0.380441	0.125743	0.901884	1	5.08349	1.6802	0.117089	0.327348	-0.131976	-0.0436206	0.965878	1	0.493691	0.163175	0.872923	1
GNAQ	Guanine nucleotide-binding protein G(q) subunit alpha	Guanine nucleotide-binding proteins (G proteins) are involved as modulators or transducers in various transmembrane signaling systems. Regulates B-cell selection and survival and is required to prevent B-cell-dependent autoimmunity. Regulates chemotaxis of BM-derived neutrophils and dendritic cells (in vitro) (By similarity).	Guanine nucleotide binding protein G q subunit alpha OS Homo sapiens GN GNAQ PE 1 SV 4	P50148	GNAQ_HUMAN	2013.78	42427.3	5.34	15	59.61	0	3278.58	1901.31		2952.17	3138.32	6291.8	2851.83	1480.02	2493.83	6858		3107.66	3216.36	3099.48	1922.54	3693.01	3900.51	2249.74	4.39698	1.41151	0.181884	0.494419	-2.98314	-0.957641	0.355943	0.607405	0.252497	0.0810562	0.936648	1	-3.80597	-1.22178	0.243764	0.69527	-0.282265	-0.0906123	0.9292	1
HLA-C	HLA class I histocompatibility antigen, Cw-15 alpha chain	Involved in the presentation of foreign antigens to the immune system.	HLA class I histocompatibility antigen Cw 15 alpha chain OS Homo sapiens GN HLA C PE 1 SV 1	Q07000	1C15_HUMAN	25682.6	41319.1	5.89	13	50.55	0	6894.31		4137.83	9308.28	2709.92	10458.4		6168.6					9515.88	3576.45		36881.4		3503.52	4.39171	0.915606	0.376762	0.680351	-4.19699	-0.87501	0.397654	0.636061	0.641553	0.133754	0.895672	1	-12.6472	-2.63675	0.0207091	0.459261	-3.66529	-0.764159	0.458597	0.945062
KRT20	Keratin, type I cytoskeletal 20	Plays a significant role in maintaining keratin filament organization in intestinal epithelia. When phosphorylated, plays a role in the secretion of mucin in the small intestine (By similarity).	Keratin type I cytoskeletal 20 OS Homo sapiens GN KRT20 PE 1 SV 1	P35900	K1C20_HUMAN	1043.67	48543.7	5.39	6	41.51	0			11949.2	14668.1		7387.85				5504.39	6236.89			3393.39	1064.68	821.879	3983.43		4.38229	0.853545	0.409011	0.702991	8.34449	1.62527	0.128405	0.341584	-0.0472666	-0.00920618	0.992796	1	-0.552719	-0.107654	0.915936	1	-1.68231	-0.327666	0.748449	1
TEX30	Testis-expressed sequence 30 protein		Testis expressed sequence 30 protein OS Homo sapiens GN TEX30 PE 2 SV 1	Q5JUR7	TEX30_HUMAN	1135	25984.1	8.79	5	41.85	0		6346	3208	5813	5919	5313.5	9490	6473	4579	4105	9569	4493.5	10375	8021	4184	6995.5	5218	7124	4.37755	1.90748	0.0790934	0.318931	-0.224051	-0.0976282	0.923736	1	-0.140357	-0.0611594	0.952175	1	-0.016883	-0.00735663	0.994243	1	0.169412	0.0738197	0.942292	1
PM20D2	Peptidase M20 domain-containing protein 2		Peptidase M20 domain containing protein 2 OS Homo sapiens GN PM20D2 PE 1 SV 2	Q8IYS1	P20D2_HUMAN	560.912	48118.4	5.47	2	4.59	0	3521	12311		4735	6607	12331	2826		5620		5950					3894			4.3732	0.952675	0.358359	0.669472	-3.79425	-0.826554	0.423596	0.653371	3.9758	0.866104	0.40234	0.660218	-8.65022	-1.8844	0.0823675	0.543755	-8.85405	-1.9288	0.0761755	0.793743
ECM1	Extracellular matrix protein 1	Involved in endochondral bone formation as negative regulator of bone mineralization. Stimulates the proliferation of endothelial cells and promotes angiogenesis. Inhibits MMP9 proteolytic activity.	Extracellular matrix protein 1 OS Homo sapiens GN ECM1 PE 1 SV 2	Q16610	ECM1_HUMAN	818.61	62270.9	6.24	13	35.19	0		3147	3962	4132	4484	5957.67	1990	4500	26943.7	4671	3068.33			3202	5086.33	4257.67	4529	3976.33	4.37068	1.12472	0.281308	0.609669	-4.67983	-1.20428	0.250229	0.501189	4.06706	1.04659	0.314606	0.592708	-4.3037	-1.10749	0.288415	0.720697	-0.175191	-0.0450825	0.964736	1
CWC22	Pre-mRNA-splicing factor CWC22 homolog	Required for pre-mRNA splicing and for exon-junction complex (EJC) assembly. Hinders EIF4A3 from non-specifically binding RNA and escorts it to the splicing machinery to promote EJC assembly on mature mRNAs. Through its role in EJC assembly, required for nonsense-mediated mRNA decay.	Pre mRNA splicing factor CWC22 homolog OS Homo sapiens GN CWC22 PE 1 SV 3	Q9HCG8	CWC22_HUMAN	553.292	106037	6.6	8	18.83	0		4559	3002	9176.5	2867	4593	8569	6607		8767.33	5549.5	4010.5	5391	4980.5	4497.5	10207.7	5045.33	5889	4.36941	1.33142	0.206226	0.53035	3.91711	1.19359	0.254241	0.506084	0.442794	0.134925	0.894765	1	0.230388	0.0702023	0.945115	1	0.442443	0.134818	0.894848	1
EIF1B	Eukaryotic translation initiation factor 1b	Probably involved in translation.	Eukaryotic translation initiation factor 1b OS Homo sapiens GN EIF1B PE 1 SV 2	O60739	EIF1B_HUMAN	4741.54	12937.7	7.25	6	80.53	0					8805						6805.76	1578.2	1226.44						4.36809	1.14938	0.271375	0.599411	7.78591	2.04872	0.0615207	0.235937	-3.42048	-0.900036	0.384684	0.648984	3.41782	0.899336	0.385043	0.770647	-4.36809	-1.14938	0.271375	0.914778
SERPINC1	Antithrombin-III	Most important serine protease inhibitor in plasma that regulates the blood coagulation cascade. AT-III inhibits thrombin, matriptase-3/TMPRSS7, as well as factors IXa, Xa and XIa. Its inhibitory activity is greatly enhanced in the presence of heparin.	Antithrombin III OS Homo sapiens GN SERPINC1 PE 1 SV 1	P01008	ANT3_HUMAN	648.382	53058.8	6.3	4	7.11	0		2249		1866	10554			2957		13355		8818.33				12688.5	6101	11632.3	4.36548	0.965949	0.351926	0.666117	5.09375	1.12709	0.280342	0.537004	13.2375	2.92905	0.0118749	0.0788021	0.859836	0.190256	0.852086	1	5.16008	1.14177	0.274412	0.914778
KRT2	Keratin, type II cytoskeletal 2 epidermal	Probably contributes to terminal cornification. Associated with keratinocyte activation, proliferation and keratinization.	Keratin type II cytoskeletal 2 epidermal OS Homo sapiens GN KRT2 PE 1 SV 2	P35908	K22E_HUMAN	1304.31	65718.1	8.05	17	51.33	0	5545.13	6505.2		11344.1	3629	7638.3	1761.23	6014.48	7755.67		7868.2	3840.06		4529.87	1126.65	4639.33		2102.81	4.3633	0.971838	0.349098	0.665456	-3.80319	-0.847086	0.41247	0.645979	0.311374	0.0693523	0.945778	1	-4.44849	-0.990813	0.340096	0.745435	-4.99198	-1.11187	0.286597	0.914778
ANAPC1	Anaphase-promoting complex subunit 1	Component of the anaphase promoting complex/cyclosome (APC/C), a cell cycle-regulated E3 ubiquitin ligase that controls progression through mitosis and the G1 phase of the cell cycle. The APC/C complex acts by mediating ubiquitination and subsequent degradation of target proteins: it mainly mediates the formation of 'Lys-11'-linked polyubiquitin chains and, to a lower extent, the formation of 'Ly…	Anaphase promoting complex subunit 1 OS Homo sapiens GN ANAPC1 PE 1 SV 1	Q9H1A4	APC1_HUMAN	860.41	218667	5.85	6	7.51	0	3242.33	4915		5678.5	4737.5	5143.5	3071	4859.33	7159	5612	6972				3344	8565	5232	6990	4.36135	1.11545	0.285114	0.611594	-3.80514	-0.973199	0.348446	0.601644	8.82711	2.25761	0.0420665	0.177449	-3.92949	-1.005	0.333475	0.743907	0.392845	0.100474	0.921521	1
SNAPC1	snRNA-activating protein complex subunit 1	Part of the SNAPc complex required for the transcription of both RNA polymerase II and III small-nuclear RNA genes. Binds to the proximal sequence element (PSE), a non-TATA-box basal promoter element common to these 2 types of genes. Recruits TBP and BRF2 to the U6 snRNA TATA box.	snRNA activating protein complex subunit 1 OS Homo sapiens GN SNAPC1 PE 1 SV 1	Q16533	SNPC1_HUMAN	520.172	43222.5	9.91	5	29.08	0					8677.5		5120			4855		4367				5900	10787		4.36108	0.926293	0.371391	0.676674	4.00537	0.85074	0.410511	0.643947	8.64129	1.83541	0.0897249	0.28136	3.75169	0.79686	0.440031	0.787467	4.28022	0.909118	0.380049	0.929272
SGCD	Delta-sarcoglycan	Component of the sarcoglycan complex, a subcomplex of the dystrophin-glycoprotein complex which forms a link between the F-actin cytoskeleton and the extracellular matrix.	Delta sarcoglycan OS Homo sapiens GN SGCD PE 1 SV 2	Q92629	SGCD_HUMAN	706.8	32413.6	9.41	2	9	0			16505.5		9037	15609			1290	25802	19472	24775	1285	24025		29630	11851	14102	4.35374	0.912786	0.378189	0.681609	11.0556	2.31787	0.0376383	0.176697	5.76346	1.20834	0.248717	0.522172	5.47637	1.14815	0.271864	0.714489	5.03314	1.05522	0.310789	0.921635
VPS72	Vacuolar protein sorting-associated protein 72 homolog	Could be a DNA-binding transcriptional regulator. May be involved in chromatin modification and remodeling.	Vacuolar protein sorting associated protein 72 homolog OS Homo sapiens GN VPS72 PE 1 SV 1	Q15906	VPS72_HUMAN	1324.11	40822.5	6.05	4	20.33	0	5080	5048.67		6893.67	6332	5008.67	6542	4302	4637	11274	3886	6629.5	3401	7318.67	6082	12490.5	5612	8014	4.35252	1.87305	0.0840211	0.327145	0.384677	0.165541	0.871098	0.999078	0.630468	0.271314	0.790466	0.96252	0.136582	0.0587762	0.954036	1	0.453755	0.195267	0.848242	1
PARP2	Poly [ADP-ribose] polymerase 2	Involved in the base excision repair (BER) pathway, by catalyzing the poly(ADP-ribosyl)ation of a limited number of acceptor proteins involved in chromatin architecture and in DNA metabolism. This modification follows DNA damages and appears as an obligatory step in a detection/signaling pathway leading to the reparation of DNA strand breaks.	Poly ADP ribose polymerase 2 OS Homo sapiens GN PARP2 PE 1 SV 2	Q9UGN5	PARP2_HUMAN	1015.6	66776.2	9.09	3	11.84	0	4231.33	3213		6364	4925.5	3689.5	3432	4186	4797	6227	5461	5263		3896		4627		6005	4.3515	1.11887	0.283707	0.611061	0.458846	0.11798	0.907911	1	4.26674	1.09708	0.292773	0.572493	0.209939	0.0539802	0.957782	1	-4.00784	-1.03051	0.321808	0.921635
PRKACG	cAMP-dependent protein kinase catalytic subunit gamma	Phosphorylates a large number of substrates in the cytoplasm and the nucleus.	cAMP dependent protein kinase catalytic subunit gamma OS Homo sapiens GN PRKACG PE 1 SV 3	P22612	KAPCG_HUMAN	4491.65	40605.6	8.84	3	32.48	0						8470.12		19508.4	8445.94		8005.58		6537.9	11296.8	23258.7				4.34945	1.01654	0.32816	0.648288	-4.77638	-1.11632	0.284757	0.540677	-13.548	-3.16641	0.00754116	0.0583722	-0.0271219	-0.00633885	0.99504	1	-4.34945	-1.01654	0.32816	0.921635
RAB6B	Ras-related protein Rab-6B	Seems to have a role in retrograde membrane traffic at the level of the Golgi complex. May function in retrograde transport in neuronal cells.	Ras related protein Rab 6B OS Homo sapiens GN RAB6B PE 1 SV 1	Q9NRW1	RAB6B_HUMAN	11404.1	23575.8	5.22	11	78.85	0	14989.6	9316.19		11522.4	11114	9233.74		14419.3	5234.56	14337.1	3957.64	2254.21		13423			11214.5		4.3493	0.864235	0.403328	0.698486	3.57582	0.710539	0.490085	0.70316	-0.086442	-0.0171766	0.98656	1	-1.06932	-0.21248	0.835071	1	-8.88405	-1.76532	0.101282	0.793743
UGT8	2-hydroxyacylsphingosine 1-beta-galactosyltransferase	Catalyzes the transfer of galactose to ceramide, a key enzymatic step in the biosynthesis of galactocerebrosides, which are abundant sphingolipids of the myelin membrane of the central nervous system and peripheral nervous system.	2 hydroxyacylsphingosine 1 beta galactosyltransferase OS Homo sapiens GN UGT8 PE 2 SV 2	Q16880	CGT_HUMAN	862.582	61666	9.8	6	23.84	0	4687		6284	7746	7037.33	4567.33	6246	8823		8523	7434.67	6550.33	4900.33	4585	4698.5	10203.3	7824	12884	4.34848	1.30455	0.214962	0.540869	4.29299	1.28791	0.220524	0.472011	1.09463	0.328393	0.747913	0.939547	0.245747	0.0737247	0.942366	1	0.682094	0.20463	0.841072	1
DPYSL3	Dihydropyrimidinase-related protein 3	Necessary for signaling by class 3 semaphorins and subsequent remodeling of the cytoskeleton. Plays a role in axon guidance, neuronal growth cone collapse and cell migration (By similarity).	Dihydropyrimidinase related protein 3 OS Homo sapiens GN DPYSL3 PE 1 SV 1	Q14195	DPYL3_HUMAN	5042.82	62362.6	6.03	14	71.4	0		4133	6700.94	2431.4	41954.6	2277.55	8741.45	7557.14	4594.37	7693.25	11981.7	11689.6	7988.44	4337.65	3826.1	4723.95	6628.33	3589.76	4.34498	1.77341	0.0998835	0.352288	0.609229	0.248658	0.807562	0.963247	-0.0793799	-0.032399	0.974652	1	0.73755	0.301032	0.768214	1	-0.349278	-0.142558	0.888854	1
CIZ1	Cip1-interacting zinc finger protein	May regulate the subcellular localization of CIP/WAF1.	Cip1 interacting zinc finger protein OS Homo sapiens GN CIZ1 PE 1 SV 2	Q9ULV3	CIZ1_HUMAN	467.512	101129	5.7	7	17.71	0	4444	3786		4953	6540	4319	4703	3459	1765	6999		4220	5284	4199.33	1843	4172	6545	3708	4.34056	1.33984	0.203546	0.52816	-3.30866	-1.02132	0.325977	0.581776	0.435828	0.134531	0.89507	1	-4.06999	-1.25632	0.231393	0.687423	-0.155469	-0.0479902	0.962463	1
CDK11A	Cyclin-dependent kinase 11A	Appears to play multiple roles in cell cycle progression, cytokinesis and apoptosis. The p110 isoforms have been suggested to be involved in pre-mRNA splicing, potentially by phosphorylating the splicing protein SFRS7. The p58 isoform may act as a negative regulator of normal cell cycle progression.	Cyclin dependent kinase 11A OS Homo sapiens GN CDK11A PE 1 SV 4	Q9UQ88	CD11A_HUMAN	2809.84	91589.8	5.14	23	37.93	0						8263.65	9236.72	8678.32	8536.91			9437.09	7279.57	6812.08	7393.6		5808.2		4.33758	1.04198	0.316658	0.641261	-8.70403	-2.0909	0.0570184	0.225444	-8.63735	-2.07488	0.0586906	0.217778	0.063847	0.0153375	0.987999	1	-0.169538	-0.0407267	0.968141	1
ATP6V1B1	V-type proton ATPase subunit B, kidney isoform	Non-catalytic subunit of the peripheral V1 complex of vacuolar ATPase. V-ATPase is responsible for acidifying a variety of intracellular compartments in eukaryotic cells.	V type proton ATPase subunit B kidney isoform OS Homo sapiens GN ATP6V1B1 PE 1 SV 3	P15313	VATB1_HUMAN	4426.36	57232.4	5.31	16	61.6	0	10384		7141.7	14885	14399.7	2854.05	10490.3	4249	13628.3	15477.1	3530.68	7626.29	14252		7350.03	3672.4	10594.2	21714.4	4.33678	1.21841	0.244998	0.569183	-0.181179	-0.0509019	0.960188	1	4.32592	1.21536	0.246121	0.518706	-0.184594	-0.0518613	0.959438	1	0.155213	0.0436069	0.965889	1
OTUB1	Ubiquitin thioesterase OTUB1	Plays a key non-catalytic role in DNA repair regulation by inhibiting activity of RNF168, an E3 ubiquitin-protein ligase that promotes accumulation of 'Lys-63'-linked histone H2A and H2AX at DNA damage sites. Inhibits RNF168 independently of ubiquitin thioesterase activity by binding and inhibiting UBE2N/UBC13, the E2 partner of RNF168, thereby limiting spreading of 'Lys-63'-linked histone H2A an…	Ubiquitin thioesterase OTUB1 OS Homo sapiens GN OTUB1 PE 1 SV 2	Q96FW1	OTUB1_HUMAN	7020.45	31512.2	4.66	9	67.53	0		19721.7	11854	18476.3	9697.33	10618.7	14418	13118	15246.7	4596.33	8785.67	8597.67	19010	21517	16204.7	9041.33	7580	7846.33	4.33022	1.66342	0.120449	0.395154	-1.01793	-0.391027	0.702194	0.889968	-1.20779	-0.463963	0.650448	0.866246	-0.817954	-0.31421	0.758413	0.994486	-0.607601	-0.233405	0.81913	1
ASF1A	Histone chaperone ASF1A	Histone chaperone that facilitates histone deposition and histone exchange and removal during nucleosome assembly and disassembly. Cooperates with chromatin assembly factor 1 (CAF-1) to promote replication-dependent chromatin assembly and with HIRA to promote replication-independent chromatin assembly. Required for the formation of senescence-associated heterochromatin foci (SAHF) and efficient s…	Histone chaperone ASF1A OS Homo sapiens GN ASF1A PE 1 SV 1	Q9Y294	ASF1A_HUMAN	1321	23139.8	4.09	5	47.06	0		6953.45			6464.2	8719.7	8227.87	4595	6828.42	6556	8203.74		6001.31	10545.1		5874.07	6636.79	8051.05	4.32833	0.903126	0.383103	0.684414	-4.07638	-0.850555	0.41061	0.643947	4.0921	0.853835	0.408856	0.666014	-0.0225488	-0.00470491	0.996318	1	4.14777	0.865452	0.402685	0.929272
MAT1A	S-adenosylmethionine synthase isoform type-1	Catalyzes the formation of S-adenosylmethionine from methionine and ATP.	S adenosylmethionine synthase isoform type 1 OS Homo sapiens GN MAT1A PE 1 SV 2	Q00266	METK1_HUMAN	1305.97	44218.3	5.83	8	56.71	0	4186		13884	43258.3	4037.05	2697		15837		9711.87	4026.5		32083	2568.35	3310.75	16838.7	12716.5	17924	4.3283	0.991671	0.339693	0.657103	3.75675	0.860722	0.40519	0.640594	1.27122	0.291253	0.775513	0.95525	-4.51883	-1.03532	0.319639	0.740305	1.00865	0.231095	0.820885	1
POLG	DNA polymerase subunit gamma-1	Involved in the replication of mitochondrial DNA. Associates with mitochondrial DNA.	DNA polymerase subunit gamma 1 OS Homo sapiens GN POLG PE 1 SV 1	P54098	DPOG1_HUMAN	468.774	140703	6.45	12	20.58	0	2556		3325	3398	6460.67	3126.67		2279	3442.33		4210.5		2776.5	2762	2247	3737.33	3003		4.32655	0.993524	0.338824	0.656771	-3.62143	-0.831604	0.420841	0.652312	-3.52839	-0.810239	0.432575	0.681647	-7.98645	-1.83396	0.0899514	0.543755	-4.19287	-0.962826	0.353432	0.929272
TRAF1	TNF receptor-associated factor 1	Adapter molecule that regulates the activation of NF-kappa-B and JNK. Plays a role in the regulation of cell survival and apoptosis. The heterotrimer formed by TRAF1 and TRAF2 is part of a E3 ubiquitin-protein ligase complex that promotes ubiquitination of target proteins, such as MAP3K14. The TRAF1/TRAF2 complex recruits the antiapoptotic E3 protein-ubiquitin ligases BIRC2 and BIRC3 to TNFRSF1B/…	TNF receptor associated factor 1 OS Homo sapiens GN TRAF1 PE 1 SV 1	Q13077	TRAF1_HUMAN	951.506	47133.1	5.71	5	28.61	0		2637		4470		4695.33			4296					4081	4171	1741.33			4.31949	0.88795	0.390911	0.690371	-4.02304	-0.827009	0.423347	0.653371	-4.41826	-0.908254	0.380489	0.6459	-8.1079	-1.66673	0.11978	0.56977	-4.51897	-0.928956	0.370061	0.929272
STAR	Steroidogenic acute regulatory protein, mitochondrial	Plays a key role in steroid hormone synthesis by enhancing the metabolism of cholesterol into pregnenolone. Mediates the transfer of cholesterol from the outer mitochondrial membrane to the inner mitochondrial membrane where it is cleaved to pregnenolone.	Steroidogenic acute regulatory protein mitochondrial OS Homo sapiens GN STAR PE 1 SV 2	P49675	STAR_HUMAN	576.922	32199.1	9.37	3	12.98	0				7923.5								3580.33							4.31737	1.32319	0.208869	0.532902	3.93543	1.20614	0.249537	0.500533	0	0	1	1	-0.381941	-0.117058	0.908627	1	-4.31737	-1.32319	0.208869	0.906389
AKR1B15	Aldo-keto reductase family 1 member B15	Isoform 2: No oxidoreductase activity observed with the tested substrates.	Aldo keto reductase family 1 member B15 OS Homo sapiens GN AKR1B15 PE 1 SV 2	C9JRZ8	AK1BF_HUMAN	1223.79	36708.2	6.24	3	13.61	0						7894.96							26737.9						4.31563	1.18313	0.258219	0.584168	0	0	1	1	-4.90222	-1.34394	0.202253	0.463421	-4.31563	-1.18313	0.258219	0.702639	-4.31563	-1.18313	0.258219	0.913733
KIN	DNA/RNA-binding protein KIN17	Involved in DNA replication and the cellular response to DNA damage. May participate in DNA replication factories and create a bridge between DNA replication and repair mediated by high molecular weight complexes. May play a role in illegitimate recombination and regulation of gene expression. May participate in mRNA processing. Binds, in vitro, to double-stranded DNA. Also shown to bind preferen…	DNA RNA binding protein KIN17 OS Homo sapiens GN KIN PE 1 SV 2	O60870	KIN17_HUMAN	671.485	45773	9.27	8	37.15	0	4366	4875		8246	2883	6873.33	6297	7098	1308	8010	4471.33	2251	3294.5	5423	4957	6586		4785	4.3022	1.30419	0.215082	0.540869	0.154414	0.0468098	0.963386	1	-3.81899	-1.15771	0.268083	0.544702	-0.339648	-0.102962	0.919585	1	-4.1135	-1.24699	0.234687	0.909456
FMNL3	Formin-like protein 3	Plays a role in the regulation of cell morphology and cytoskeletal organization. Required in the control of cell shape and migration. Required for developmental angiogenesis (By similarity). In this process, required for microtubule reorganization and for efficient endothelial cell elongation. In quiescent endothelial cells, triggers rearrangement of the actin cytoskeleton, but does not alter mic…	Formin like protein 3 OS Homo sapiens GN FMNL3 PE 1 SV 3	Q8IVF7	FMNL3_HUMAN	442.164	118125	6.21	5	8.07	0		6348.5	7476	7243.67	6071.33	8246	8803	5570	6011.08	10368	8923	8667	6209	7595.51	3702.31		13741.7	7298.86	4.29991	1.2502	0.23355	0.557686	0.481212	0.139913	0.890902	1	-3.58869	-1.04341	0.31602	0.593334	0.381518	0.110927	0.913391	1	-3.94012	-1.14559	0.272884	0.914778
FBXO2	F-box only protein 2	Substrate recognition component of a SCF (SKP1-CUL1-F-box protein) E3 ubiquitin-protein ligase complex that mediates the ubiquitination and subsequent proteasomal degradation of target proteins. Involved in the endoplasmic reticulum-associated degradation pathway (ERAD) for misfolded lumenal proteins by recognizing and binding sugar chains on unfolded glycoproteins that are retrotranslocated into…	F box only protein 2 OS Homo sapiens GN FBXO2 PE 1 SV 2	Q9UK22	FBX2_HUMAN	818.198	33726.9	4.1	2	9.12	0						7591												3384.5	4.29675	1.32446	0.208461	0.53211	0	0	1	1	3.90838	1.20474	0.250056	0.524383	-4.29675	-1.32446	0.208461	0.669311	-0.38837	-0.119713	0.906564	1
CHMP1B	Charged multivesicular body protein 1b	Probable peripherally associated component of the endosomal sorting required for transport complex III (ESCRT-III) which is involved in multivesicular bodies (MVBs) formation and sorting of endosomal cargo proteins into MVBs. MVBs contain intraluminal vesicles (ILVs) that are generated by invagination and scission from the limiting membrane of the endosome and mostly are delivered to lysosomes en…	Charged multivesicular body protein 1b OS Homo sapiens GN CHMP1B PE 1 SV 1	Q7LBR1	CHM1B_HUMAN	703.799	22166.5	8.64	2	8.54	0					7585.5						8480.5	17092.5							4.29641	1.23242	0.239901	0.564699	9.03709	2.59227	0.0225251	0.132315	0	0	1	1	4.74068	1.35986	0.197294	0.65527	-4.29641	-1.23242	0.239901	0.909456
TRUB2	Probable tRNA pseudouridine synthase 2	May be responsible for synthesis of pseudouridine from uracil in transfer RNAs.	Probable tRNA pseudouridine synthase 2 OS Homo sapiens GN TRUB2 PE 1 SV 1	O95900	TRUB2_HUMAN	827.784	36979.6	9.28	3	13.9	0			1867	4507	3092					2322.5							2121	1921	4.28859	1.02543	0.324109	0.644767	3.72736	0.891232	0.389213	0.630629	7.31987	1.75022	0.10394	0.304063	-4.18366	-1.00033	0.335643	0.743907	-0.591154	-0.141348	0.88979	1
C7orf50	Uncharacterized protein C7orf50		Uncharacterized protein C7orf50 OS Homo sapiens GN C7orf50 PE 1 SV 1	Q9BRJ6	CG050_HUMAN	5679.41	22140.4	10.09	8	65.46	0	7826	6950		5365.33	14602	5123.5	7079.67	5734	6123.33	24398.5	16264.7	9511	1293		1937		7033	11397.7	4.28322	1.07899	0.300458	0.626726	1.30802	0.329506	0.747091	0.924889	1.66624	0.419747	0.681614	0.891368	1.07758	0.271456	0.790359	1	-4.09673	-1.03202	0.321128	0.921635
RXRA	Retinoic acid receptor RXR-alpha	Receptor for retinoic acid. Retinoic acid receptors bind as heterodimers to their target response elements in response to their ligands, all-trans or 9-cis retinoic acid, and regulate gene expression in various biological processes. The RAR/RXR heterodimers bind to the retinoic acid response elements (RARE) composed of tandem 5'-AGGTCA-3' sites known as DR1-DR5. The high affinity ligand for RXRs …	Retinoic acid receptor RXR alpha OS Homo sapiens GN RXRA PE 1 SV 1	P19793	RXRA_HUMAN	1011.8	51552.8	7.65	8	26.84	0	7069.61			4088.08		12717.9	5743.05	2248	18858.4		4175.61								4.28154	1.04809	0.313941	0.638587	-8.59927	-2.10504	0.0555791	0.221921	0	0	1	1	-4.53471	-1.11006	0.287344	0.720697	-8.54408	-2.09153	0.0569534	0.793428
MYO1D	Unconventional myosin-Id	Myosins are actin-based motor molecules with ATPase activity. Unconventional myosins serve in intracellular movements. Their highly divergent tails are presumed to bind to membranous compartments, which would be moved relative to actin filaments (By similarity).	Unconventional myosin Id OS Homo sapiens GN MYO1D PE 1 SV 2	O94832	MYO1D_HUMAN	459.5	117001	9.68	6	9.74	0					7332.33					11249.2	18193.6						3090.93		4.28008	1.03843	0.318245	0.642297	9.20296	2.23282	0.0440283	0.194704	3.86476	0.937667	0.365733	0.635649	4.92288	1.19439	0.253942	0.701842	-0.415321	-0.100765	0.921295	1
MBP	Myelin basic protein	The classic group of MBP isoforms (isoform 4-isoform 14) are with PLP the most abundant protein components of the myelin membrane in the CNS. They have a role in both its formation and stabilization. The smaller isoforms might have an important role in remyelination of denuded axons in multiple sclerosis. The non-classic group of MBP isoforms (isoform 1-isoform 3/Golli-MBPs) may preferentially ha…	Myelin basic protein OS Homo sapiens GN MBP PE 1 SV 3	P02686	MBP_HUMAN	2540.94	33117.1	10.22	5	38.16	0		8715	19276	19968.5	3142	19462.3	1690		13641.5	98793.3		13176.5	1906	23999	21463	12525	22527.5	9591	4.27595	0.937355	0.365887	0.674954	1.93948	0.425164	0.677761	0.869054	0.487417	0.106849	0.916561	1	-3.29133	-0.721509	0.483539	0.810135	0.382603	0.0838725	0.934452	1
SURF2	Surfeit locus protein 2		Surfeit locus protein 2 OS Homo sapiens GN SURF2 PE 1 SV 3	Q15527	SURF2_HUMAN	773.052	30103.8	9.51	3	28.91	0	9800	10882		11854	7365	8858	10833.5	11453.5	8789.5	8015.5	13294	8147	11681	12214.5	8456	10338	10468.5		4.27477	1.21501	0.246251	0.570039	-0.109706	-0.0311815	0.975605	1	-4.48155	-1.27378	0.225334	0.490923	0.0555938	0.0158013	0.987636	1	-4.2677	-1.213	0.246993	0.911784
FKRP	Fukutin-related protein	Transferase involved in the biosynthesis of the phosphorylated O-mannosyl trisaccharide (N-acetylgalactosamine-beta-3-N-acetylglucosamine-beta-4-(phosphate-6-)mannose), a carbohydrate structure present in alpha-dystroglycan (DAG1), which is required for binding laminin G-like domain-containing extracellular proteins with high affinity.	Fukutin related protein OS Homo sapiens GN FKRP PE 1 SV 1	Q9H9S5	FKRP_HUMAN	714.557	55023.8	7.15	9	33.33	0		4025.33	3927.33	5183	4991.67	4424.33	4419.5	3232.33	2741.5	4386	3132.33	3891.33	3494	4531.67	5075.67	4493.33	5438.33	4907.67	4.27402	1.91339	0.0782745	0.316326	0.149615	0.0669795	0.947631	1	0.192445	0.0861535	0.932674	1	-0.366031	-0.163865	0.872391	1	0.0224019	0.0100289	0.992153	1
HLA-H	Putative HLA class I histocompatibility antigen, alpha chain H	Involved in the presentation of foreign antigens to the immune system.	Putative HLA class I histocompatibility antigen alpha chain H OS Homo sapiens GN HLA H PE 5 SV 3	P01893	HLAH_HUMAN	8008.75	41120.1	5.87	8	31.77	0			9109.89	9412.38		6914.89	7995.27	9052.73	10835.8		4977.55	2365.16		6157.66	14838.2		3069		4.26761	0.815282	0.429787	0.717793	-5.34108	-1.02036	0.326415	0.582368	-4.95384	-0.946379	0.36144	0.633077	-0.822119	-0.157057	0.877644	1	-4.79072	-0.915218	0.376958	0.929272
GTPBP8	GTP-binding protein 8		GTP binding protein 8 OS Homo sapiens GN GTPBP8 PE 2 SV 1	Q8N3Z3	GTPB8_HUMAN	425.637	32374.7	9.77	2	7.39	0						7039						1970							4.26045	1.35992	0.197274	0.519501	3.64824	1.1645	0.265417	0.519631	0	0	1	1	-0.612216	-0.195417	0.848127	1	-4.26045	-1.35992	0.197274	0.906389
AKR1C1	Aldo-keto reductase family 1 member C1	Converts progesterone to its inactive form, 20-alpha-dihydroxyprogesterone (20-alpha-OHP). In the liver and intestine, may have a role in the transport of bile. May have a role in monitoring the intrahepatic bile acid concentration. Has a low bile-binding ability. May play a role in myelin formation.	Aldo keto reductase family 1 member C1 OS Homo sapiens GN AKR1C1 PE 1 SV 1	Q04828	AK1C1_HUMAN	14081.8	37244.6	7.84	16	74.61	0		3424.24	9636.67	3558.55	4044.68	15675.9		35212.4	16502.8		10191.3	8335.12	2816.79	3669.64	18282.3	5481.64	3969.26	10559.8	4.24651	0.967349	0.351252	0.666117	-0.924667	-0.210638	0.836478	0.982728	0.0938993	0.0213901	0.983264	1	-3.79189	-0.863786	0.403566	0.777727	0.00870126	0.00198213	0.998449	1
HOMER1	Homer protein homolog 1	Postsynaptic density scaffolding protein. Binds and cross-links cytoplasmic regions of GRM1, GRM5, ITPR1, DNM3, RYR1, RYR2, SHANK1 and SHANK3. By physically linking GRM1 and GRM5 with ER-associated ITPR1 receptors, it aids the coupling of surface receptors to intracellular calcium release. May also couple GRM1 to PI3 kinase through its interaction with AGAP2. Isoform 1 regulates the trafficking a…	Homer protein homolog 1 OS Homo sapiens GN HOMER1 PE 1 SV 2	Q86YM7	HOME1_HUMAN	1474.82	40390.9	5.18	11	51.13	0		2149.93	2622.61	6771.36	2372.83	2375.08		4673.47	2212	6804.5	1957.54	4222.63	4810.91	4647.33	2104.88	2265.81	8073.83	1867.47	4.24158	1.38007	0.191139	0.510199	4.13665	1.34593	0.201626	0.449989	-0.153932	-0.0500845	0.960826	1	0.186502	0.0606819	0.952548	1	-0.0531689	-0.0172995	0.986464	1
DPH5	Diphthine methyl ester synthase	S-adenosyl-L-methionine-dependent methyltransferase that catalyzes four methylations of the modified target histidine residue in translation elongation factor 2 (EF-2), to form an intermediate called diphthine methyl ester. The four successive methylation reactions represent the second step of diphthamide biosynthesis.	Diphthine methyl ester synthase OS Homo sapiens GN DPH5 PE 1 SV 2	Q9H2P9	DPH5_HUMAN	849.865	31993.7	5.02	4	28.42	0		2885	3352	4683	4355.5	3189.5		4728	3259.5			1759	4839	2581.5	3576	2805.5	2736		4.23865	0.993433	0.338867	0.656771	-4.36561	-1.02319	0.325125	0.5812	-4.16898	-0.977104	0.346583	0.621584	-8.38023	-1.96411	0.0715575	0.543755	-4.3497	-1.01946	0.326824	0.921635
PTP4A2	Protein tyrosine phosphatase type IVA 2	Protein tyrosine phosphatase which stimulates progression from G1 into S phase during mitosis. Promotes tumors. Inhibits geranylgeranyl transferase type II activity by blocking the association between RABGGTA and RABGGTB.	Protein tyrosine phosphatase type IVA 2 OS Homo sapiens GN PTP4A2 PE 1 SV 1	Q12974	TP4A2_HUMAN	1067.81	19526.4	8.39	4	26.35	0		4230.88		4618.04		6133.7			2204.5	1774.03						4949.04			4.23636	0.867035	0.401848	0.697802	-0.104421	-0.0213713	0.983278	1	4.09108	0.837301	0.417748	0.671341	-4.65418	-0.952548	0.358421	0.753985	-4.16098	-0.851607	0.410047	0.929272
RPS6KA6	Ribosomal protein S6 kinase alpha-6	Constitutively active serine/threonine-protein kinase that exhibits growth-factor-independent kinase activity and that may participate in p53/TP53-dependent cell growth arrest signaling and play an inhibitory role during embryogenesis.	Ribosomal protein S6 kinase alpha 6 OS Homo sapiens GN RPS6KA6 PE 1 SV 1	Q9UK32	KS6A6_HUMAN	659.413	84442.5	5.89	13	21.21	0	4295.51	2621.8		6882.98	3937	2780.51			3883.86				3482.48	7381.88	1322.13		3045.54	2577.01	4.23603	1.11444	0.285534	0.611874	-3.97455	-1.04565	0.315026	0.571406	-4.02701	-1.05945	0.308935	0.587063	-12.0446	-3.16877	0.00750714	0.325138	-4.40964	-1.16011	0.267137	0.913924
NFYB	Nuclear transcription factor Y subunit beta	Component of the sequence-specific heterotrimeric transcription factor (NF-Y) which specifically recognizes a 5'-CCAAT-3' box motif found in the promoters of its target genes. NF-Y can function as both an activator and a repressor, depending on its interacting cofactors.	Nuclear transcription factor Y subunit beta OS Homo sapiens GN NFYB PE 1 SV 2	P25208	NFYB_HUMAN	1824.57	23002.4	4.27	2	8.21	0	4124			7079	3607		2375		3794	4288	2427			2520				6050.5	4.19878	0.772785	0.453652	0.731817	0.0692583	0.012747	0.990026	1	0.421099	0.0775032	0.939419	1	-0.431513	-0.0794199	0.937924	1	-4.01448	-0.738864	0.473291	0.951056
IMPAD1	Inositol monophosphatase 3	May play a role in the formation of skeletal elements derived through endochondral ossification, possibly by clearing adenosine 3',5'-bisphosphate produced by Golgi sulfotransferases during glycosaminoglycan sulfation.	Inositol monophosphatase 3 OS Homo sapiens GN IMPAD1 PE 1 SV 1	Q9NX62	IMPA3_HUMAN	619.996	38852.6	6.4	3	8.08	0			2326	3619	3914.67			3377			2871			2879	3203		2656		4.19085	0.796579	0.440188	0.721414	-0.0780379	-0.0148331	0.988394	1	-3.92064	-0.745218	0.469573	0.710955	-4.08966	-0.777344	0.451052	0.793811	-4.12708	-0.784457	0.447015	0.93878
ZCCHC4	Zinc finger CCHC domain-containing protein 4	May be a methyltransferase.	Zinc finger CCHC domain containing protein 4 OS Homo sapiens GN ZCCHC4 PE 1 SV 3	Q9H5U6	ZCHC4_HUMAN	629.577	60663.7	8.72	3	8.77	0				6079						3888.67	7783	5831	3521						4.18995	1.30461	0.214944	0.540869	12.4538	3.8777	0.0019498	0.0285347	-3.92739	-1.22286	0.243372	0.515466	8.26388	2.57309	0.0233553	0.461638	-4.18995	-1.30461	0.214944	0.906389
NRSN2	Neurensin-2	May play a role in maintenance and/or transport of vesicles.	Neurensin 2 OS Homo sapiens GN NRSN2 PE 2 SV 1	Q9GZP1	NRSN2_HUMAN	1719.27	22496.3	4.5	4	43.14	0	7800	7304.5		8682	9386	4243.5	7033	7107.5		6407	6015	3553		3322.5	4357	3836.67	7115.5	4042.5	4.1892	1.03401	0.32023	0.642802	3.80667	0.939592	0.364781	0.614274	4.29881	1.06106	0.308227	0.586415	-0.445443	-0.109948	0.914152	1	-0.54915	-0.135545	0.894284	1
JTB	Protein JTB	Required for normal cytokinesis during mitosis. Plays a role in the regulation of cell proliferation. May be a component of the chromosomal passenger complex (CPC), a complex that acts as a key regulator of mitosis. The CPC complex has essential functions at the centromere in ensuring correct chromosome alignment and segregation and is required for chromatin-induced microtubule stabilization and …	Protein JTB OS Homo sapiens GN JTB PE 1 SV 1	O76095	JTB_HUMAN	1455.46	16985.5	8.24	2	17.12	0	5512	6857		6228	8252	4441		7612	5766.5			5162		8117	5640	6195			4.18676	0.798581	0.439067	0.721316	-4.35133	-0.829971	0.421731	0.65254	-4.28384	-0.817098	0.428785	0.679183	-8.46616	-1.61483	0.13066	0.584502	-8.37845	-1.5981	0.134346	0.83688
CEP170P1	Cep170-like protein		Cep170 like protein OS Homo sapiens GN CEP170P1 PE 5 SV 2	Q96L14	C170L_HUMAN	4107.39	32648.5	5.33	11	62.46	0				5994.66				3724.4											4.18323	1.3011	0.216108	0.541414	-3.95439	-1.22992	0.240804	0.49017	0	0	1	1	-4.18323	-1.3011	0.216108	0.679958	-4.18323	-1.3011	0.216108	0.906389
TNS1	Tensin-1	Involved in fibrillar adhesion formation. May be involved in cell migration, cartilage development and in linking signal transduction pathways to the cytoskeleton.	Tensin 1 OS Homo sapiens GN TNS1 PE 1 SV 2	Q9HBL0	TENS1_HUMAN	1096.35	186614	7.49	9	8.76	0					5994.33						5355.37								4.18321	1.27425	0.225173	0.550935	4.12901	1.25774	0.230896	0.482544	0	0	1	1	-0.0541944	-0.0165082	0.987083	1	-4.18321	-1.27425	0.225173	0.906389
GALC	Galactocerebrosidase	Hydrolyzes the galactose ester bonds of galactosylceramide, galactosylsphingosine, lactosylceramide, and monogalactosyldiglyceride. Enzyme with very low activity responsible for the lysosomal catabolism of galactosylceramide, a major lipid in myelin, kidney and epithelial cells of small intestine and colon.	Galactocerebrosidase OS Homo sapiens GN GALC PE 1 SV 2	P54803	GALC_HUMAN	966.266	77318.7	6.16	12	29.49	0	5735.5		5326	4141.33	8101	5332	5148	1773	4582.67	7264.33	6024.33	7071.33	1848.5	2591	3365.5	7719.33	5904	10107	4.17199	1.77944	0.0988529	0.351363	0.962152	0.410377	0.6883	0.878667	1.61186	0.68749	0.504013	0.738017	0.263529	0.1124	0.912245	1	0.454786	0.193975	0.849233	1
DHRS13	Dehydrogenase/reductase SDR family member 13	Putative oxidoreductase.	Dehydrogenase reductase SDR family member 13 OS Homo sapiens GN DHRS13 PE 2 SV 1	Q6UX07	DHR13_HUMAN	898.939	41362.2	7.54	4	39.26	0			4657		5992	4523			3877					3222	3280.67	2359	3604.5	3392.33	4.16898	0.930249	0.369416	0.676674	-3.9737	-0.886674	0.391572	0.631983	3.80488	0.849004	0.411441	0.668241	-8.23082	-1.83659	0.0895414	0.543755	3.3522	0.747995	0.467953	0.949793
ARRB1	Beta-arrestin-1	Functions in regulating agonist-mediated G-protein coupled receptor (GPCR) signaling by mediating both receptor desensitization and resensitization processes. During homologous desensitization, beta-arrestins bind to the GPRK-phosphorylated receptor and sterically preclude its coupling to the cognate G-protein; the binding appears to require additional receptor determinants exposed only in the ac…	Beta arrestin 1 OS Homo sapiens GN ARRB1 PE 1 SV 2	P49407	ARRB1_HUMAN	562.719	47464.9	5.78	4	22.01	0	2152		5077.5	3796	4008	4167.5	3031	4792	5574.33	3425.67	3948	2531	3699.67	3303.67	5580	3208.5	2317.33	3185	4.16755	1.89471	0.0808896	0.321739	-0.413895	-0.188171	0.853686	0.990532	-0.508544	-0.231201	0.820805	0.979895	-0.296353	-0.134732	0.894914	1	-0.473483	-0.215261	0.832948	1
NUFIP1	Nuclear fragile X mental retardation-interacting protein 1	Binds RNA.	Nuclear fragile X mental retardation interacting protein 1 OS Homo sapiens GN NUFIP1 PE 1 SV 2	Q9UHK0	NUFP1_HUMAN	800.106	56698.9	9.47	5	11.52	0				5778.33			2975	2675		4167.33	4405.5	2230				1946	4579	2816	4.16556	1.31472	0.211623	0.536881	4.10971	1.29709	0.217442	0.46797	11.516	3.63464	0.00308619	0.0330156	7.58582	2.3942	0.0326633	0.489309	7.35048	2.31992	0.0374954	0.714496
NXT2	NTF2-related export protein 2	Regulator of protein export for NES-containing proteins. Also plays a role in mRNA nuclear export.	NTF2 related export protein 2 OS Homo sapiens GN NXT2 PE 1 SV 1	Q9NPJ8	NXT2_HUMAN	1278.01	16399.2	5.08	3	41.55	0						5676.84				8242.5					3556.75				4.15704	1.03676	0.318995	0.642402	4.33635	1.08148	0.299395	0.557732	-3.93225	-0.980695	0.344875	0.621006	0.179305	0.0447183	0.96502	1	-4.15704	-1.03676	0.318995	0.921635
ZMAT2	Zinc finger matrin-type protein 2		Zinc finger matrin type protein 2 OS Homo sapiens GN ZMAT2 PE 1 SV 1	Q96NC0	ZMAT2_HUMAN	994.362	23783	9.4	4	37.69	0	6240		10814	7524.33	9362	5271	10639	8443.5	6107.67	11470	13053	10431	6292.67	9843	8958	10633.5	9021	13972	4.14204	1.69937	0.11335	0.381646	0.502996	0.206366	0.839744	0.983885	0.424071	0.173985	0.864592	1	0.690735	0.28339	0.781399	1	0.617207	0.253223	0.804108	1
CHCHD1	Coiled-coil-helix-coiled-coil-helix domain-containing protein 1		Coiled coil helix coiled coil helix domain containing protein 1 OS Homo sapiens GN CHCHD1 PE 1 SV 1	Q96BP2	CHCH1_HUMAN	2177	13702.9	10.68	2	68.64	0		12366		8671		7686	8186	9928	8684	13053	5777.5	7936	6473	9247	9404	10064		8253	4.13205	0.965834	0.351981	0.666117	-0.0792668	-0.018528	0.985503	1	-4.24221	-0.991584	0.339734	0.616461	4.37757	1.02322	0.32511	0.743323	0.105861	0.0247442	0.98064	1
[truncated: 4,895 more rows]
[truncated: 8 more columns]
