# Supplementary material for: Proteomic Analysis of Breast Cancer Resistance to the Anticancer Drug RH1 Reveals the Importance of Cancer Stem Cells
Source: Cancers (Basel). 2019 Jul 11;11(7):972. doi: 10.3390/cancers11070972 (PMC6678540; doi:10.3390/cancers11070972)
Supplement: Supplementary file 1 [file cancers-11-00972-s001.zip › Supplementary Table S2.xls]

## Sheet: SUMMARY
Proteomic analysis of breast cancer resistance against anticancer drug RH1 reveals importance of cancer stem cells
Dalius Kuciauskas, Nadezda Dreize, Marija Ger, Algirdas Kaupinis, Kristijonas Zemaitis, Vaidotas Stankevicius, Kestutis Suziedelis, Jonas Cicenas, Lee Graves, Mindaugas Valius
Table S2. Proteins comprising main functional clusters.
Lists of differentially expressed proteins sorted by GO annotation into main functional clusters
Functional cluster (GO category)	Sheet
energy derivation by oxidation of organic compounds	Energy derivation
G2/M transition of mitotic cell cycle	G2-M
G1/S transition of mitotic cell cycle	G1-S
proteasome complex	Proteasome
translation initiation	Translation initiation
protein folding	Protein Folding

## Sheet: Energy derivation 
Protein name/function			Protein abundance																		MDA-R/MDA-P 0h		MDA-R/MDA-P 4h		MDA-R/MDA-P 16h
Gene Symbol	Name	FDR level	p0h1	p0h2	p0h3	r0h1	r0h2	r0h3	p4h1	p4h2	p4h3	r4h1	r4h2	r4h3	p16h1	p16h2	p16h3	r16h1	r16h2	r16h3	logFC RvsP	adj.P.Val RvsP	logFC R4vsP4	adj.P.Val R4vsP4	logFC R16vsP16	adj.P.Val R16vsP16
ATP5B	ATP synthase subunit beta, mitochondrial	0	297851	258065	253232	423314	375169	414712	277320	241901	252929	472206	347288	356656	291085	256920	262099	422356	356260	409498	0.586196	0.026083	0.595125	0.0170442	0.55079	0.0209586
ATP5C1	ATP synthase subunit gamma, mitochondrial	0	56380.3	54150	69487.3	117546	99349	106480	35062.7	51209.7	64456	99607.7	84288	51939	40282.7	56630	49692.7	126981	106213	109750	0.850411	0.0706113	0.637901	0.143951	1.23559	0.00819492
ATP5F1	ATP synthase F(0) complex subunit B1, mitochondrial	0	43066.3	44991.7	54133.7	101524	91156.3	78553.7	50665	50395.7	40414	99166	89972	80887	48726.7	45360.3	37978	106916	81003.3	87513.7	0.930994	0.00783885	0.935347	0.00376651	1.05818	0.00173552
ATP5O	ATP synthase subunit O, mitochondrial	0	71967.3	58450	71694.3	143526	112119	114386	56985	52554	99769.3	137263	94943.7	97360.7	59211.7	64659.7	69795.7	125411	104345	118434	0.869869	0.0444718	0.695426	0.0767722	0.845322	0.0300419
ENPP1	Ectonucleotide pyrophosphatase/phosphodiesterase family member 1	0	26189.7	19513.7	28855.7	14717.3	8034.33	13909.3	28366	21476.3	31462.7	7930	9120.5	2624.5	25925.7	27384	25624	9747	8506.33	9358	-1.05477	0.139934	-2.21904	0.00374124	-1.517	0.0232475
ETFA	Electron transfer flavoprotein subunit alpha, mitochondrial	0	35861.3	31926.7	31917	103918	91382.7	82048.3	30492.7	22935.7	41483.3	95673.7	69514.7	61769	31491	29390.7	32014	86958	68730	67460	1.47139	0.00260571	1.27455	0.00277171	1.2554	0.00278438
ETFB	Electron transfer flavoprotein subunit beta	0	34311.3	25500.7	27297.7	103207	72326.3	73059.3	33835.7	25071.7	40768.3	87850.3	85951.7	83312.3	35870.7	26074.3	23781	99659	95947.7	59023	1.50432	0.0058063	1.39499	0.0043636	1.55506	0.00214517
GFPT1	Glutamine--fructose-6-phosphate aminotransferase [isomerizing] 1	0	55425.6	62922.3	69228.7	35576.7	32804.9	44188	49530	56387.3	57233	32193.3	33668.7	36546	72562.7	61652	76558.5	39658.3	19789	28770.3	-0.742316	0.0598615	-0.670863	0.0682536	-1.30765	0.00221914
GNB1	Guanine nucleotide-binding protein G(I)/G(S)/G(T) subunit beta-1	0	129726	124171	124366	200939	149425	198334	122335	115767	134071	153348	122481	145499	124613	102794	104952	178114	154312	174992	0.523906	0.0494218	0.175107	0.488953	0.612995	0.0146946
GNB4	Guanine nucleotide-binding protein subunit beta-4	0	34773.7	31675.6	34376	74842.9	54441.1	66079.2	32881.6	28938.6	41512.2	67543.5	35210.1	42205.5	27449.2	31056.3	28026.4	60048.6	52411.4	55975.4	0.94331	0.0226599	0.448465	0.224719	0.960765	0.0120041
GNG5	Guanine nucleotide-binding protein G(I)/G(S)/G(O) subunit gamma-5	0	5474	4195	7065	36735.3	66836	7489	13097.5		1214		5167.5	21576.5				51515.5	39632.7	61927	2.27464	0.786764	0.936305	0.95302	15.6152	0.0112856
MARCKS	Myristoylated alanine-rich C-kinase substrate	0	27669.5	26565	33225.5	23984.7	53127	33572	31168	37190	33858.7	14182	12893	56842	40212.5	25359.7	7138	81318	112932	96832	0.269561	0.913014	-0.638929	0.571407	2.3108	0.0274535
NNT	NAD(P) transhydrogenase, mitochondrial	0	52545	43568	58139	95168.3	70284.7	88544.3	53694	42703.3	49390.3	87893.3	55871.3	71810	48061.3	47358.7	51262.7	96829.7	75627.3	83364.3	0.71791	0.0403023	0.546227	0.0845782	0.795779	0.0145915
PGM1	Phosphoglucomutase-1	0	73053	77817.7	78977.3	45143.3	49899.3	69337.7	78917	89727.7	101847	30998.3	50884.3	55034.3	94105.3	83446.7	105433	59273.3	45035	51635.3	-0.507761	0.223197	-1.01814	0.0128434	-0.862188	0.0238107
PPP2R5D	Serine/threonine-protein phosphatase 2A 56 kDa regulatory subunit delta isoform	0	40255.3	38088.6	39496.3	16369.3	15947.7	23241.7	37006.3	41845	44538.7	12753.3	20272.5	19824.6	39189.7	53662.3	42722	22175.3	17712.4	21250	-1.10636	0.0087943	-1.25001	0.0024332	-1.14269	0.00374801
PRKACA	cAMP-dependent protein kinase catalytic subunit alpha	0	20023.7	31242.7	31306.5	23010	9481.07	7638.92	42605.8	23677.3	23538.3	12263.6	6317.2	13849.3	36525.4	29704.7	33933.9	8958.81	7114.83	12725.6	-1.18488	0.127502	-1.48924	0.0439717	-1.83465	0.014313
PRKAR1B	cAMP-dependent protein kinase type I-beta regulatory subunit	0				2320.24	2355.2	5511.29	3273.72	4074.93		2721.78	3188.52	4695.39	3903.87	3851.38	3652.98				11.6038	0.0104214	3.85908	0.309416	-11.8926	0.00475127
PYGB	Glycogen phosphorylase, brain form	0	132737	139810	134782	65953	65169	63684.3	146116	132942	151152	48931.7	58132.3	54813	155895	123364	137629	66789.3	55227.7	53470.7	-1.06395	0.00049035	-1.41167	2.34663e-05	-1.24875	0.000146891
PYGL	Glycogen phosphorylase, liver form	0	28912.7	33203.8	33323.6	21722.3	24485.7	22787	29701	31856.6	35368	16183.3	21940	15928.3	28585	38827.7	34442.7	21721.3	16367	16721.7	-0.466738	0.126067	-0.854924	0.00691001	-0.894936	0.00454327
SDHB	Succinate dehydrogenase [ubiquinone] iron-sulfur subunit, mitochondrial	0	42040	36903.3	48812.3	76029.7	69526	75348	40220	34924.3	53715	86963.7	56884.3	50643.3	50535.7	44960.7	44950	68516.3	62930.3	59224.3	0.798294	0.0380662	0.577104	0.0956552	0.440694	0.193779
SLC25A13	Calcium-binding mitochondrial carrier protein Aralar2	0	29546.5	28647	33363.4	51974	42984	43443.8	28757	24584.7	31810	44139	34012.4	41378.6	26652.2	25490	34758.7	46527.8	40933	42204.3	0.593684	0.0458456	0.488602	0.0715821	0.589046	0.0282535
SLC25A24	Calcium-binding mitochondrial carrier protein SCaMC-1	0	74124.7	73156.3	88425.7	50808.7	40919.3	53293	66824.7	57768.7	71067.3	51472.3	39896.7	46935.7	64684	72716.7	87251.3	47643.7	43165.7	51160	-0.704521	0.0220342	-0.503025	0.0682536	-0.654551	0.0190991
TALDO1	Transaldolase	0	131882	143414	137224	122921	117631	125457	126282	145490	144593	97753	144691	117248	158268	151845	174323	117615	110464	108194	-0.172262	0.545442	-0.2266	0.32196	-0.525147	0.0232162
UGP2	UTP--glucose-1-phosphate uridylyltransferase	0	68983.3	69496.3	80429	33539.3	36768.3	45445.3	65762	74315.3	90650.3	22017	31983.7	33352.7	75527	101087	90687.3	39503	29809.7	30982	-0.927465	0.0183081	-1.41246	0.00116189	-1.41539	0.00106645
VIMP	Selenoprotein S	0	2275	2202	2517		1440	3940.33	3163	2215	4653.5				4262.5	4356.5	6959.5		2211		-3.70609	0.556155	-11.6419	0.0264893	-8.60032	0.081194

## Sheet: G2-M 
Protein name/function		MDA-R/MDA-P 0h		MDA-R/MDA-P 4h		MDA-R/MDA-P 16h
Gene Symbol	Name	logFC RvsP	adj.P.Val RvsP	logFC R4vsP4	adj.P.Val R4vsP4	logFC R16vsP16	adj.P.Val R16vsP16
ACTR1A	Alpha-centractin	-1.05754	0.00807591	-1.33862	0.0012193	-1.65171	0.00029216
AJUBA	LIM domain-containing protein ajuba	-1.34085	0.0171459	-12.5144	6.28607e-12	-1.75954	0.00220329
CDK1	Cyclin-dependent kinase 1	-0.455242	0.194824	-0.581247	0.0718815	-0.771237	0.0188872
CKAP5	Cytoskeleton-associated protein 5	-0.185997	0.522215	-0.687511	0.00782461	-0.354417	0.121716
CLASP1	CLIP-associating protein 1	-0.252843	0.451903	-0.801738	0.0106931	-0.984923	0.0030273
DCTN2	Dynactin subunit 2	-0.277179	0.334325	-0.984187	0.00180899	-0.977436	0.00173
DNM2	Dynamin-2	-0.62442	0.112858	-0.402939	0.275204	-0.805862	0.0280052
DYNC1H1	Cytoplasmic dynein 1 heavy chain 1	0.0234656	1	-0.506154	0.0169604	-0.25168	0.196057
DYNC1I2	Cytoplasmic dynein 1 intermediate chain 2	-0.401172	0.442628	-0.531816	0.241667	-0.932989	0.0369881
MAPRE1	Microtubule-associated protein RP/EB family member 1	-0.141908	0.715435	-0.606261	0.0443445	-0.716334	0.0184753
NAE1	NEDD8-activating enzyme E1 regulatory subunit	-0.614046	0.115727	-0.705087	0.0557524	-0.967387	0.0111199
PAFAH1B1	Platelet-activating factor acetylhydrolase IB subunit alpha	-0.188645	0.751891	-0.904826	0.045414	-0.38542	0.401549
PPP1R12A	Protein phosphatase 1 regulatory subunit 12A	-0.72683	0.0119286	-1.2068	0.00042477	-0.721189	0.00655699
PPP2R2A	Serine/threonine-protein phosphatase 2A 55 kDa regulatory subunit B alpha isoform	-0.452843	0.204236	-0.919152	0.00983198	-0.934409	0.00759135
PRKACA	cAMP-dependent protein kinase catalytic subunit alpha	-1.18488	0.127502	-1.48924	0.0439717	-1.83465	0.014313
TUBG1	Tubulin gamma-1 chain	-0.178888	0.678032	-0.39803	0.23506	-0.880173	0.0112856

## Sheet: G1-S 
Protein name/function		MDA-R/MDA-P 0h		MDA-R/MDA-P 4h		MDA-R/MDA-P 16h
Gene Symbol	Name	logFC RvsP	adj.P.Val RvsP	logFC R4vsP4	adj.P.Val R4vsP4	logFC R16vsP16	adj.P.Val R16vsP16
CDK1	Cyclin-dependent kinase 1	-0.455242	0.194824	-0.581247	0.0718815	-0.771237	0.0188872
DDX3X	ATP-dependent RNA helicase DDX3X	-0.489957	0.0265125	-0.534051	0.0121877	-0.381413	0.0489056
GSPT1	Eukaryotic peptide chain release factor GTP-binding subunit ERF3A	-0.3803	0.332055	-0.645026	0.0686055	-0.728678	0.0365887
MCM2	DNA replication licensing factor MCM2	0.860412	0.0496998	0.747369	0.0646966	0.844569	0.0339352
MCM3	DNA replication licensing factor MCM3	1.09579	0.00648737	0.706128	0.0298048	0.754355	0.0193473
MCM4	DNA replication licensing factor MCM4	1.07334	0.00783885	0.830524	0.0165146	0.776628	0.0193465
MCM5	DNA replication licensing factor MCM5	1.44413	0.00127651	1.33477	0.00116189	1.29713	0.00128627
MCM6	DNA replication licensing factor MCM6	1.07702	0.0081759	0.604822	0.0722194	0.727257	0.0290488
MCM7	DNA replication licensing factor MCM7	0.894181	0.0271365	0.680463	0.0622084	0.964609	0.0109189
ORC3	Origin recognition complex subunit 3	1.30358	0.0158055	0.779081	0.0952147	0.902879	0.0494028
PML	Protein PML	1.0096	0.0457256	0.467791	0.305866	0.838483	0.0594425
PSMA6	Proteasome subunit alpha type-6	0.222012	0.271202	-0.410806	0.0295896	-0.232172	0.19402
PSMB7	Proteasome subunit beta type-7	-0.321657	0.339032	-0.386141	0.201065	-0.646056	0.0309477
PSMB9	Proteasome subunit beta type-9	-0.475294	0.598058	-12.068	4.35794e-10	-0.957264	0.163377
PSMC5	26S protease regulatory subunit 8	-0.151249	0.677147	-0.642296	0.0267621	0.0229772	1
PSMD13	26S proteasome non-ATPase regulatory subunit 13	0.0522046	0.881726	-0.409427	0.0295011	-0.136745	0.48525
PSMD5	26S proteasome non-ATPase regulatory subunit 5	-0.262355	0.396956	-0.643186	0.0232882	-0.646737	0.0195314
PSMD6	26S proteasome non-ATPase regulatory subunit 6	0.112282	0.70227	-0.528304	0.0242563	-0.185091	0.432457
PSMD9	26S proteasome non-ATPase regulatory subunit 9	-0.877152	0.0183338	-1.25593	0.00172243	-1.57264	0.000368258
PSME1	Proteasome activator complex subunit 1	-1.09433	0.0708046	-1.4152	0.017637	-1.31214	0.0218091
PSME2	Proteasome activator complex subunit 2	-0.729408	0.0645006	-1.37303	0.00196967	-2.05418	0.000208859
PSMF1	Proteasome inhibitor PI31 subunit	0.351054	0.678414	-0.286233	0.682678	-1.46427	0.0254464
RCC1	Regulator of chromosome condensation	0.575991	0.0513789	0.359862	0.184167	0.619914	0.0232162
RPA1	Replication protein A 70 kDa DNA-binding subunit	-0.0459124	0.978484	-0.391587	0.14141	-0.543332	0.039464
RPA2	Replication protein A 32 kDa subunit	-0.341752	0.239187	-0.481615	0.0695134	-0.608694	0.022653
RRM2	Ribonucleoside-diphosphate reductase subunit M2	-0.77478	0.325751	-0.926324	0.192251	-1.64116	0.0221639
TP53	Cellular tumor antigen p53	1.29682	0.0161142	1.24812	0.0132411	1.12675	0.0187405

## Sheet: Proteasome 
Protein name/function		MDA-R/MDA-P 0h		MDA-R/MDA-P 4h		MDA-R/MDA-P 16h
Gene Symbol	Name	logFC RvsP	adj.P.Val RvsP	logFC R4vsP4	adj.P.Val R4vsP4	logFC R16vsP16	adj.P.Val R16vsP16
PSMA6	Proteasome subunit alpha type-6	0.222012	0.271202	-0.410806	0.0295896	-0.232172	0.19402
PSMB7	Proteasome subunit beta type-7	-0.321657	0.339032	-0.386141	0.201065	-0.646056	0.0309477
PSMB9	Proteasome subunit beta type-9	-0.475294	0.598058	-12.068	4.35794e-10	-0.957264	0.163377
PSMC5	26S protease regulatory subunit 8	-0.151249	0.677147	-0.642296	0.0267621	0.0229772	1
PSMD13	26S proteasome non-ATPase regulatory subunit 13	0.0522046	0.881726	-0.409427	0.0295011	-0.136745	0.48525
PSMD5	26S proteasome non-ATPase regulatory subunit 5	-0.262355	0.396956	-0.643186	0.0232882	-0.646737	0.0195314
PSMD6	26S proteasome non-ATPase regulatory subunit 6	0.112282	0.70227	-0.528304	0.0242563	-0.185091	0.432457
PSMD9	26S proteasome non-ATPase regulatory subunit 9	-0.877152	0.0183338	-1.25593	0.00172243	-1.57264	0.000368258
PSME1	Proteasome activator complex subunit 1	-1.09433	0.0708046	-1.4152	0.017637	-1.31214	0.0218091
PSME2	Proteasome activator complex subunit 2	-0.729408	0.0645006	-1.37303	0.00196967	-2.05418	0.000208859
PSMF1	Proteasome inhibitor PI31 subunit	0.351054	0.678414	-0.286233	0.682678	-1.46427	0.0254464
VCP	Transitional endoplasmic reticulum ATPase	0.205733	0.468686	0.106703	0.676704	0.48918	0.0399265

## Sheet: Translation initiation 
Protein name/function		MDA-R/MDA-P 0h		MDA-R/MDA-P 4h		MDA-R/MDA-P 16h
Gene Symbol	Name	logFC RvsP	adj.P.Val RvsP	logFC R4vsP4	adj.P.Val R4vsP4	logFC R16vsP16	adj.P.Val R16vsP16
ABCF1	ATP-binding cassette sub-family F member 1	-0.475285	0.0582276	-0.920293	0.00146841	-0.719387	0.00490476
DDX1	ATP-dependent RNA helicase DDX1	0.126133	0.585125	-0.412397	0.0291452	-0.269064	0.129283
DDX3X	ATP-dependent RNA helicase DDX3X	-0.489957	0.0265125	-0.534051	0.0121877	-0.381413	0.0489056
EIF2B1	Translation initiation factor eIF-2B subunit alpha	-0.180653	0.688801	-0.919056	0.0138973	-0.713294	0.0383065
EIF2B2	Translation initiation factor eIF-2B subunit beta	-0.931795	0.0206362	-0.774674	0.0338354	-1.16554	0.00374801
EIF2B3	Translation initiation factor eIF-2B subunit gamma	-0.388444	0.503157	-0.912814	0.0591524	-1.08799	0.0237777
EIF2B4	Translation initiation factor eIF-2B subunit delta	-0.651748	0.0870619	-1.0891	0.00601989	-1.17152	0.00360676
EIF2B5	Translation initiation factor eIF-2B subunit epsilon	-0.330456	0.589026	-1.11995	0.0256138	-0.333626	0.531866
EIF2S1	Eukaryotic translation initiation factor 2 subunit 1	-0.36393	0.331102	-0.898991	0.012888	-0.781211	0.0218091
EIF2S2	Eukaryotic translation initiation factor 2 subunit 2	-0.548834	0.0376806	-0.698819	0.00748246	-0.565059	0.0195314
EIF2S3	Eukaryotic translation initiation factor 2 subunit 3	-0.987202	0.0174495	-0.817497	0.0283398	-0.562607	0.108674
EIF3A	Eukaryotic translation initiation factor 3 subunit A	-0.409219	0.0431408	-0.755118	0.00116189	-0.505719	0.00907186
EIF3B	Eukaryotic translation initiation factor 3 subunit B	-0.129824	0.684414	-0.416922	0.0908128	-0.475347	0.0494438
EIF3C	Eukaryotic translation initiation factor 3 subunit C	-0.247547	0.310831	-0.628336	0.00886456	-0.610175	0.00867198
EIF3D	Eukaryotic translation initiation factor 3 subunit D	-0.287834	0.297805	-0.369634	0.137766	-0.678406	0.00970457
EIF3E	Eukaryotic translation initiation factor 3 subunit E	-0.0782727	0.817256	-0.534507	0.02071	-0.342845	0.109546
EIF3F	Eukaryotic translation initiation factor 3 subunit F	-0.658272	0.0540812	-0.674492	0.036002	-0.774102	0.0164832
EIF3H	Eukaryotic translation initiation factor 3 subunit H	-0.394855	0.0645006	-0.738959	0.0020079	-0.675425	0.0030273
EIF3I	Eukaryotic translation initiation factor 3 subunit I	-0.114978	0.735419	-0.511339	0.0519616	-0.521534	0.041815
EIF3K	Eukaryotic translation initiation factor 3 subunit K	-0.109021	0.789879	-0.149713	0.628522	-0.566121	0.0448684
EIF3L	Eukaryotic translation initiation factor 3 subunit L	-0.437558	0.0974289	-0.595063	0.0207287	-0.507008	0.0376273
EIF4A1	Eukaryotic initiation factor 4A-I	-0.251312	0.372652	-0.138979	0.610155	-0.490216	0.0472682
EIF4G2	Eukaryotic translation initiation factor 4 gamma 2	-0.344506	0.189463	-0.605756	0.0174353	-0.450308	0.0557218
EIF4H	Eukaryotic translation initiation factor 4H	0.428208	0.335364	-0.838208	0.0395056	-0.919353	0.022653
EIF5B	Eukaryotic translation initiation factor 5B	-0.492302	0.114427	-0.722892	0.0185227	-0.686863	0.0202364
PABPC1	Polyadenylate-binding protein 1	-0.280724	0.227378	-0.486015	0.0262441	-0.512307	0.0180795
PAIP1	Polyadenylate-binding protein-interacting protein 1	-0.258979	0.696925	-1.03216	0.0475758	-0.510009	0.316014
RPL8	60S ribosomal protein L8	-0.161118	0.653818	-0.695867	0.0174353	-0.313952	0.249574
RPS15A	40S ribosomal protein S15a	-0.318653	0.173671	-0.57284	0.0136035	-0.0798053	0.766026
RPS24	40S ribosomal protein S24	-0.119498	0.871949	-0.826995	0.0440085	-0.00993517	1

## Sheet: Protein folding
Protein name/function		MDA-R/MDA-P 0h		MDA-R/MDA-P 4h		MDA-R/MDA-P 16h
Gene Symbol	Name	logFC RvsP	adj.P.Val RvsP	logFC R4vsP4	adj.P.Val R4vsP4	logFC R16vsP16	adj.P.Val R16vsP16
BAG3	BAG family molecular chaperone regulator 3	-0.35442	0.346988	-1.04827	0.00580589	-1.26919	0.00173552
CHORDC1	Cysteine and histidine-rich domain-containing protein 1	-0.349134	0.403406	-0.907467	0.0186708	-1.08505	0.00649392
DNAJB1	DnaJ homolog subfamily B member 1	-0.940742	0.0227217	-1.1736	0.00495661	-0.83365	0.0238801
FKBP1A	Peptidyl-prolyl cis-trans isomerase FKBP1A	-0.227471	0.484276	-0.25454	0.348391	-0.569964	0.0354001
FKBP4	Peptidyl-prolyl cis-trans isomerase FKBP4	-0.115988	0.715435	-0.726161	0.00691001	-0.589322	0.0177002
HSPA4L	Heat shock 70 kDa protein 4L	-0.480846	0.212605	-0.821827	0.0252343	-0.987344	0.00849492
LMAN1	Protein ERGIC-53	0.227615	0.251094	0.104876	0.58933	0.444173	0.0163662
PFDN2	Prefoldin subunit 2	-0.431774	0.25902	-0.76949	0.0307444	-1.06231	0.00525661
PFDN4	Prefoldin subunit 4	-0.76511	0.175955	-0.82823	0.111783	-1.17496	0.0244167
PFDN6	Prefoldin subunit 6	-0.862649	0.943798	-8.2207	0.0400712	-0.796626	0.929871
PPID	Peptidyl-prolyl cis-trans isomerase D	-0.684857	0.189093	-1.18239	0.0186708	-1.12867	0.0200375
TBCB	Tubulin-folding cofactor B	-0.0676651	0.936005	-0.673006	0.0264893	-0.75014	0.0134971
TBCC	Tubulin-specific chaperone C	-0.522617	0.464493	-0.76151	0.212915	-1.39952	0.0228683
TBCE	Tubulin-specific chaperone E	-0.226892	0.666117	-1.00842	0.0180216	-0.287631	0.514738
TUBB6	Tubulin beta-6 chain	-1.16722	0.00598571	-1.37464	0.00116189	-1.48734	0.00068306
VBP1	Prefoldin subunit 3	-0.883039	0.0548688	-0.96571	0.0267954	-1.25508	0.00630308
