# Supplementary material for: Proteomic Analysis of Breast Cancer Resistance to the Anticancer Drug RH1 Reveals the Importance of Cancer Stem Cells
Source: Cancers (Basel). 2019 Jul 11;11(7):972. doi: 10.3390/cancers11070972 (PMC6678540; doi:10.3390/cancers11070972)
Supplement: Supplementary file 1 [file cancers-11-00972-s001.zip › Supplementary Table S3.xlsx]

## Sheet: SUMMARY
Proteomic analysis of breast cancer resistance against anticancer drug RH1 reveals importance of cancer stem cells
Dalius Kuciauskas, Nadezda Dreize, Marija Ger, Algirdas Kaupinis, Kristijonas Zemaitis, Vaidotas Stankevicius, Kestutis Suziedelis, Jonas Cicenas, Lee Graves, Mindaugas Valius
Table S3. List of kinases and other proteins precipitated with MIBs

## Sheet: MIB-precipitated protein list
Protein information						Biological replicate 1		Biological replicate 2		Biological replicate 3		Biological replicate 4
Uniprot accession number	Description	Entry	midbodies?	kinase?	receptor?	MDA-R/MDA-P fold change	p-value	MDA-R/MDA-P fold change	p-value	MDA-R/MDA-P fold change	p-value	MDA-R/MDA-P fold change	p-value
P29323	Ephrin type B receptor 2 OS Homo sapiens GN EPHB2 PE 1 SV 5	EPHB2_HUMAN			TRUE	2.24198	0.00660942	2.56159	0.00407943	2.44377	0.00673722	2.50192	4.66461e-06
P36507	Dual specificity mitogen activated protein kinase kinase 2 OS Homo sapiens GN MAP2K2 PE 1 SV 1	MP2K2_HUMAN		TRUE		3.22934	0.000354374	4.12214	0.00158255	3.75532	0.000180793	3.93033	6.75413e-08
Q15418	Ribosomal protein S6 kinase alpha 1 OS Homo sapiens GN RPS6KA1 PE 1 SV 2	KS6A1_HUMAN		TRUE		1.52999	0.0220877	2.10762	0.00114686	1.91599	0.0194835	2.00665	2.17072e-05
P42345	Serine threonine protein kinase mTOR OS Homo sapiens GN MTOR PE 1 SV 1	MTOR_HUMAN		TRUE		2.18504	0.00101505	1.92549	0.000894383	1.73904	0.00435325	1.82569	1.25195e-06
P53667	LIM domain kinase 1 OS Homo sapiens GN LIMK1 PE 1 SV 3	LIMK1_HUMAN		TRUE		1.728	0.00509198	1.65396	0.0108182	1.74887	0.00814631	1.70192	3.19748e-05
O95848	Uridine diphosphate glucose pyrophosphatase OS Homo sapiens GN NUDT14 PE 1 SV 2	NUD14_HUMAN				6.09049	0.00127786	7.3986	0.000434728	7.77716	0.00253952	7.58294	1.66636e-07
P08581	Hepatocyte growth factor receptor OS Homo sapiens GN MET PE 1 SV 4	MET_HUMAN			TRUE	1.36377	0.00667598	1.69331	0.00919173	1.68735	0.00127069	1.69034	4.03124e-06
Q04912	Macrophage stimulating protein receptor OS Homo sapiens GN MST1R PE 1 SV 2	RON_HUMAN			TRUE	4.59608	0.00631215	8.06541	0.00293227	4.73858	0.000109695	6.05594	9.19069e-06
P30530	Tyrosine protein kinase receptor UFO OS Homo sapiens GN AXL PE 1 SV 3	UFO_HUMAN		TRUE	TRUE	3.54779	0.000854185	6.04021	0.00610555	5.77817	0.0425278	7.07693	1.39971e-05
Q14289	Protein tyrosine kinase 2 beta OS Homo sapiens GN PTK2B PE 1 SV 2	FAK2_HUMAN		TRUE				2.26158	0.0100971	2.38937	0.00281627	2.3206	8.05223e-06
Q13882	Protein tyrosine kinase 6 OS Homo sapiens GN PTK6 PE 1 SV 1	PTK6_HUMAN		TRUE		1.27877	0.109856	1.81519	0.00140004	1.82168	0.0121884	1.81851	9.13279e-06
O75676	Ribosomal protein S6 kinase alpha 4 OS Homo sapiens GN RPS6KA4 PE 1 SV 1	KS6A4_HUMAN		TRUE		2.67062	0.000178794	2.51379	0.0108526	2.6461	0.00165359	2.57651	6.34081e-06
P33981	Dual specificity protein kinase TTK OS Homo sapiens GN TTK PE 1 SV 2	TTK_HUMAN		TRUE		6.3771	0.00478223	6.89014	0.000679353	5.89526	0.00411031	6.34379	5.63641e-07
P45985	Dual specificity mitogen activated protein kinase kinase 4 OS Homo sapiens GN MAP2K4 PE 1 SV 1	MP2K4_HUMAN		TRUE		5.80378	0.00392938	6.00622	0.00171388	5.58598	0.00238446	5.78348	4.32045e-07
P48730	Casein kinase I isoform delta OS Homo sapiens GN CSNK1D PE 1 SV 2	KC1D_HUMAN		TRUE		2.87391	0.00481958	4.33587	0.000454236	4.05272	0.00154891	4.20193	4.61719e-06
P48729	Casein kinase I isoform alpha OS Homo sapiens GN CSNK1A1 PE 1 SV 2	KC1A_HUMAN		TRUE		2.69201	5.04821e-05	3.86525	0.00585262	3.25311	0.0121456	3.54256	2.28021e-05
Q14680	Maternal embryonic leucine zipper kinase OS Homo sapiens GN MELK PE 1 SV 3	MELK_HUMAN		TRUE		3.33831	0.00588218	2.591	0.0635662	3.31895	0.0127668	3.51622	0.000501657
P49674	Casein kinase I isoform epsilon OS Homo sapiens GN CSNK1E PE 1 SV 1	KC1E_HUMAN		TRUE		2.57112	0.00383567	3.41443	0.000658234	3.55439	0.000413018	3.48585	2.30548e-07
Q6PHR2	Serine threonine protein kinase ULK3 OS Homo sapiens GN ULK3 PE 1 SV 2	ULK3_HUMAN		TRUE		2.59322	0.000550936	3.9492	0.00151215	2.95427	0.000465713	3.39083	2.54573e-06
Q9BZL6	Serine threonine protein kinase D2 OS Homo sapiens GN PRKD2 PE 1 SV 2	KPCD2_HUMAN		TRUE		2.62635	0.00539641	3.3372	0.00640126	3.18907	0.000768161	3.26155	1.62395e-06
O43741	5 AMP activated protein kinase subunit beta 2 OS Homo sapiens GN PRKAB2 PE 1 SV 1	AAKB2_HUMAN		TRUE		2.25454	0.0116032	3.18107	0.0124424	3.02209	0.000910434	3.10037	8.52975e-06
P54646	5 AMP activated protein kinase catalytic subunit alpha 2 OS Homo sapiens GN PRKAA2 PE 1 SV 2	AAPK2_HUMAN		TRUE		2.20382	0.0150439	2.88547	0.00803241	2.64056	0.00767501	2.75113	1.17376e-05
P53671	LIM domain kinase 2 OS Homo sapiens GN LIMK2 PE 1 SV 1	LIMK2_HUMAN		TRUE		2.23516	0.0146018	2.29722	0.00291844	2.35288	0.00411262	2.32598	3.47165e-06
Q8TDR2	Serine threonine protein kinase 35 OS Homo sapiens GN STK35 PE 1 SV 2	STK35_HUMAN		TRUE		1.83111	0.0313705	1.66211	0.274492	1.89799	0.0173232	2.14461	0.00783946
Q02750	Dual specificity mitogen activated protein kinase kinase 1 OS Homo sapiens GN MAP2K1 PE 1 SV 2	MP2K1_HUMAN		TRUE		1.57688	0.00750895	2.06339	0.00314095	2.01563	0.00395837	2.03792	2.65313e-06
Q9NYL2	Mitogen activated protein kinase kinase kinase MLT OS Homo sapiens GN ZAK PE 1 SV 3	MLTK_HUMAN		TRUE		2.29264	0.0304878	1.86062	0.00582547	1.84423	0.00185637	1.85247	1.96843e-06
P52564	Dual specificity mitogen activated protein kinase kinase 6 OS Homo sapiens GN MAP2K6 PE 1 SV 1	MP2K6_HUMAN		TRUE		1.83416	0.000412999	1.93427	0.00436438	1.76804	0.00994774	1.83856	1.4503e-05
P51955	Serine threonine protein kinase Nek2 OS Homo sapiens GN NEK2 PE 1 SV 1	NEK2_HUMAN		TRUE		1.5674	0.00352275	1.68148	0.00208695	1.69555	0.0998153	1.68846	0.0013233
P78527	DNA dependent protein kinase catalytic subunit OS Homo sapiens GN PRKDC PE 1 SV 3	PRKDC_HUMAN		TRUE		2.35043	0.0164152	1.52612	0.00354028	1.61355	0.0225	1.57283	0.00020556
Q709F0	Acyl CoA dehydrogenase family member 11 OS Homo sapiens GN ACAD11 PE 1 SV 2	ACD11_HUMAN				5.15126	0.000535018	R_unique		R_unique		R_unique	4.65415e-07
P42126	Enoyl CoA delta isomerase 1 mitochondrial OS Homo sapiens GN ECI1 PE 1 SV 1	ECI1_HUMAN				1.93827	0.0120705	2.33925	0.101244	3.34878	0.000605459	2.7415	0.00104774
P22234	Multifunctional protein ADE2 OS Homo sapiens GN PAICS PE 1 SV 3	PUR6_HUMAN				18.5442	0.000103716	12.6069	0.00106119	14.1721	0.000554536	13.3672	1.38534e-07
Q15404	Ras suppressor protein 1 OS Homo sapiens GN RSU1 PE 1 SV 3	RSU1_HUMAN				2.50716	0.0049989	9.06058	0.00423149	6.20519	0.00126973	7.35817	1.03165e-06
Q9H2P9	Diphthine synthase OS Homo sapiens GN DPH5 PE 1 SV 2	DPH5_HUMAN				4.45976	0.00223122	6.53385	0.000253046	6.74104	0.00069126	6.6353	9.38827e-09
P35790	Choline kinase alpha OS Homo sapiens GN CHKA PE 1 SV 3	CHKA_HUMAN				2.4882	0.000614166	3.39913	0.00966324	3.33872	0.00681409	3.36746	1.37728e-05
P27658	Collagen alpha 1 VIII chain OS Homo sapiens GN COL8A1 PE 1 SV 2	CO8A1_HUMAN				2.48332	0.00389801	2.25857	0.00646228	2.89587	0.00019762	2.56472	5.70827e-05
Q8TBX8	Phosphatidylinositol 5 phosphate 4 kinase type 2 gamma OS Homo sapiens GN PIP4K2C PE 1 SV 3	PI42C_HUMAN				2.1052	0.0151277	2.19488	0.0331337	2.33355	0.0156924	2.25767	0.000206305
P14174	Macrophage migration inhibitory factor OS Homo sapiens GN MIF PE 1 SV 4	MIF_HUMAN				1.994	0.00186993	1.96371	0.00285698	2.36968	0.00105259	2.15781	2.00964e-05
Q92616	Translational activator GCN1 OS Homo sapiens GN GCN1L1 PE 1 SV 6	GCN1L_HUMAN				1.31923	0.018416	1.5728	0.0672432	1.67799	0.0284043	1.62426	0.000937542
Q05397	Focal adhesion kinase 1 OS Homo sapiens GN PTK2 PE 1 SV 2	FAK1_HUMAN		TRUE		0.357562	0.00664045	0.540929	0.00505212	0.53754	0.00476013	0.53925	3.25663e-06
Q9NSY1	BMP 2 inducible protein kinase OS Homo sapiens GN BMP2K PE 1 SV 2	BMP2K_HUMAN		TRUE		0.567088	0.0161302	0.557159	0.00666871	0.6311	0.00622615	0.592723	4.93298e-05
Q2M2I8	AP2 associated protein kinase 1 OS Homo sapiens GN AAK1 PE 1 SV 3	AAK1_HUMAN		TRUE		0.344346	0.00673578	0.40325	0.00194771	0.374123	0.00810261	0.388799	3.85884e-06
P31483	Nucleolysin TIA 1 isoform p40 OS Homo sapiens GN TIA1 PE 1 SV 3	TIA1_HUMAN				0.505093	0.00485451	0.636895	0.000727758	0.644396	0.00282931	0.640483	1.0286e-06
P27707	Deoxycytidine kinase OS Homo sapiens GN DCK PE 1 SV 1	DCK_HUMAN				0.49778	0.00272363	0.414517	0.0082275	0.526391	0.0214319	0.46611	0.000259059
Q6ZSR9	Uncharacterized protein FLJ45252 OS Homo sapiens PE 2 SV 2	YJ005_HUMAN				0.360054	0.0151203	0.391963	0.0109115	0.358551	0.00890077	0.37423	4.07755e-05
P08670	Vimentin OS Homo sapiens GN VIM PE 1 SV 4	VIME_HUMAN				0.1819	0.00728732	0.349283	0.013871	0.311296	0.00643964	0.330588	1.98834e-05
P06241	Tyrosine protein kinase Fyn OS Homo sapiens GN FYN PE 1 SV 3	FYN_HUMAN		TRUE		0.601855	0.0446476	0.65597	0.0429615	0.5735	0.00750469	0.613779	0.000278154
P19525	Interferon induced double stranded RNA activated protein kinase OS Homo sapiens GN EIF2AK2 PE 1 SV	E2AK2_HUMAN		TRUE		0.578837	0.0443478	0.640133	0.00975613	0.457764	0.0118314	0.55905	5.49729e-05
Q00536	Cyclin dependent kinase 16 OS Homo sapiens GN CDK16 PE 1 SV 1	CDK16_HUMAN		TRUE		0.616031	0.0104074	0.574174	0.0105193	0.50038	0.0112979	0.534976	0.000117887
P17612	cAMP dependent protein kinase catalytic subunit alpha OS Homo sapiens GN PRKACA PE 1 SV 2	KAPCA_HUMAN		TRUE		0.442073	0.0106803	0.459743	0.0487264	0.467482	0.0316724	0.46385	0.000631786
P49137	MAP kinase activated protein kinase 2 OS Homo sapiens GN MAPKAPK2 PE 1 SV 1	MAPK2_HUMAN		TRUE		0.245152	0.00271337	0.237721	0.00888325	0.201371	0.0073383	0.217949	4.41213e-05
P55795	Heterogeneous nuclear ribonucleoprotein H2 OS Homo sapiens GN HNRNPH2 PE 1 SV 1	HNRH2_HUMAN				0.439242	0.00148137	P_unique		P_unique		P_unique	6.77086e-06
Q7Z794	Keratin type II cytoskeletal 1b OS Homo sapiens GN KRT77 PE 2 SV 3	K2C1B_HUMAN						P_unique		P_unique		P_unique	1.93246e-05
P42704	Leucine rich PPR motif containing protein mitochondrial OS Homo sapiens GN LRPPRC PE 1 SV 3	LPPRC_HUMAN						P_unique		P_unique		P_unique	2.03125e-05
Q9NPF4	Probable tRNA N6 adenosine threonylcarbamoyltransferase OS Homo sapiens GN OSGEP PE 1 SV 1	OSGEP_HUMAN						P_unique		P_unique		P_unique	3.68817e-05
O94973	AP 2 complex subunit alpha 2 OS Homo sapiens GN AP2A2 PE 1 SV 2	AP2A2_HUMAN						P_unique		P_unique		P_unique	3.72018e-05
P01857	Ig gamma 1 chain C region OS Homo sapiens GN IGHG1 PE 1 SV 1	IGHG1_HUMAN						P_unique		P_unique		P_unique	9.84795e-05
P63010	AP 2 complex subunit beta OS Homo sapiens GN AP2B1 PE 1 SV 1	AP2B1_HUMAN						P_unique		0.367719		0.069972	7.92768e-05
P11216	Glycogen phosphorylase brain form OS Homo sapiens GN PYGB PE 1 SV 5	PYGB_HUMAN				P_unique		0.566557	0.100317	0.458325	0.023882	0.504421	0.00286394
O75477	Erlin 1 OS Homo sapiens GN ERLIN1 PE 1 SV 1	ERLN1_HUMAN				0.598867	0.00984141	0.513472	0.00828376	0.476347	0.0188491	0.494433	6.3357e-05
P02533	Keratin type I cytoskeletal 14 OS Homo sapiens GN KRT14 PE 1 SV 4	K1C14_HUMAN				0.634974	0.0720038	0.445128	0.016232	0.46802	0.000958784	0.455665	5.36976e-05
P35232	Prohibitin OS Homo sapiens GN PHB PE 1 SV 1	PHB_HUMAN				0.4593	0.00879107	0.660477	0.0849061	0.663549	0.00949815	0.662091	0.00089497
P55060	Exportin 2 OS Homo sapiens GN CSE1L PE 1 SV 3	XPO2_HUMAN				0.561354	0.0117757	0.655787	0.0935995	0.633307	0.00614497	0.644019	0.000991744
P52597	Heterogeneous nuclear ribonucleoprotein F OS Homo sapiens GN HNRNPF PE 1 SV 3	HNRPF_HUMAN				0.64194	0.0304758	0.667427	0.00531219	0.605246	0.00201434	0.632653	0.000148166
P68104	Elongation factor 1 alpha 1 OS Homo sapiens GN EEF1A1 PE 1 SV 1	EF1A1_HUMAN				0.466163	0.000479273	0.679719	0.0141574	0.580235	0.0178866	0.630197	0.000182095
P09382	Galectin 1 OS Homo sapiens GN LGALS1 PE 1 SV 2	LEG1_HUMAN				0.670668	0.0141186	0.617571	0.0160412	0.598688	0.000879846	0.608278	1.257e-05
Q9Y512	Sorting and assembly machinery component 50 homolog OS Homo sapiens GN SAMM50 PE 1 SV 3	SAM50_HUMAN				0.635563	0.0178065	0.626637	0.0184741	0.584294	0.0189125	0.606138	9.38517e-05
Q15366	Poly rC binding protein 2 OS Homo sapiens GN PCBP2 PE 1 SV 1	PCBP2_HUMAN				0.44363	0.0241185	0.577808	0.0551779	0.59764	0.00312817	0.587744	0.0003346
Q00325	Phosphate carrier protein mitochondrial OS Homo sapiens GN SLC25A3 PE 1 SV 2	MPCP_HUMAN				0.576648	0.0352512	0.621583	0.120756	0.547346	0.0120621	0.583538	0.00198448
P45880	Voltage dependent anion selective channel protein 2 OS Homo sapiens GN VDAC2 PE 1 SV 2	VDAC2_HUMAN				0.449789	0.017186	0.603153	0.0453567	0.540546	0.0125968	0.572191	0.000276285
Q99623	Prohibitin 2 OS Homo sapiens GN PHB2 PE 1 SV 2	PHB2_HUMAN				0.442206	0.000758464	0.657183	0.000844747	0.488674	0.0200353	0.564202	0.0013781
Q8WTW3	Conserved oligomeric Golgi complex subunit 1 OS Homo sapiens GN COG1 PE 1 SV 1	COG1_HUMAN				0.62713	0.0276215	0.564913	0.0112444	0.559975	0.0197401	0.562283	8.94861e-05
Q9NX63	MICOS complex subunit MIC19 OS Homo sapiens GN CHCHD3 PE 1 SV 1	MIC19_HUMAN				0.632592	0.000985781	0.5779	0.00101159	0.509372	0.00110361	0.543505	2.13601e-06
Q92947	Glutaryl CoA dehydrogenase mitochondrial OS Homo sapiens GN GCDH PE 1 SV 1	GCDH_HUMAN				0.499517	0.00204284	0.557065	0.000913768	0.511278	0.0112671	0.534151	1.05663e-05
Q16891	MICOS complex subunit MIC60 OS Homo sapiens GN IMMT PE 1 SV 1	MIC60_HUMAN				0.629595	0.00473348	0.521282	0.0167563	0.534522	0.0240514	0.527682	0.000123896
Q15365	Poly rC binding protein 1 OS Homo sapiens GN PCBP1 PE 1 SV 2	PCBP1_HUMAN				0.454156	0.184949	0.509072	0.023366	0.524847	0.0540683	0.516622	0.000562998
P30281	G1 S specific cyclin D3 OS Homo sapiens GN CCND3 PE 1 SV 2	CCND3_HUMAN				0.533614	0.0365628	0.563553	0.012947	0.437038	0.0686506	0.496962	0.00208622
Q9H4B6	Protein salvador homolog 1 OS Homo sapiens GN SAV1 PE 1 SV 2	SAV1_HUMAN				0.533249	2.03739e-05	0.518208	0.00339345	0.469427	0.00435347	0.493829	3.47636e-06
P60228	Eukaryotic translation initiation factor 3 subunit E OS Homo sapiens GN EIF3E PE 1 SV 1	EIF3E_HUMAN				0.586559	0.0128982	0.534538	0.060639	0.577084	0.105951	0.471742	0.00315376
P23396	40S ribosomal protein S3 OS Homo sapiens GN RPS3 PE 1 SV 2	RS3_HUMAN				0.580717	0.00742611	0.428807	0.00422458	0.476465	0.00267628	0.450409	3.53869e-05
O95782	AP 2 complex subunit alpha 1 OS Homo sapiens GN AP2A1 PE 1 SV 3	AP2A1_HUMAN				0.232697	0.00218399	0.413996	0.0181184	0.442838	0.00378942	0.428587	2.59905e-05
P60842	Eukaryotic initiation factor 4A I OS Homo sapiens GN EIF4A1 PE 1 SV 1	IF4A1_HUMAN				0.371269	0.0019241	0.486893	0.00879883	0.354224	0.00102807	0.419086	3.6919e-05
P62913	60S ribosomal protein L11 OS Homo sapiens GN RPL11 PE 1 SV 2	RL11_HUMAN				0.391392	0.00353408	0.448697	0.0943083	0.385384	0.00580276	0.414105	0.00106512
P05141	ADP ATP translocase 2 OS Homo sapiens GN SLC25A5 PE 1 SV 7	ADT2_HUMAN				0.397934	0.000824087	0.444222	0.00582895	0.324914	0.00076924	0.38421	1.10457e-05
P63244	Guanine nucleotide binding protein subunit beta 2 like 1 OS Homo sapiens GN GNB2L1 PE 1 SV 3	GBLP_HUMAN				0.268479	0.00153229	0.379269	0.00676589	0.377377	0.00912076	0.378384	1.78246e-05
P17844	Probable ATP dependent RNA helicase DDX5 OS Homo sapiens GN DDX5 PE 1 SV 1	DDX5_HUMAN				0.387295	0.00586868	0.337948	0.0105056	0.34361	0.000456089	0.34082	4.23432e-06
O00571	ATP dependent RNA helicase DDX3X OS Homo sapiens GN DDX3X PE 1 SV 3	DDX3X_HUMAN				0.340794	0.00101721	0.225142	0.0979366	0.332074	0.0109591	0.284687	0.00130665
P13647	Keratin type II cytoskeletal 5 OS Homo sapiens GN KRT5 PE 1 SV 3	K2C5_HUMAN				0.690507	0.00716039	0.521963	0.00621547	0.481258	0.01311	0.500477	5.16286e-05
P35527	Keratin type I cytoskeletal 9 OS Homo sapiens GN KRT9 PE 1 SV 3	K1C9_HUMAN				0.726024	0.0393993	0.449786	0.00820463	0.476781	0.00209249	0.463201	4.98604e-06
Q96MW5	Conserved oligomeric Golgi complex subunit 8 OS Homo sapiens GN COG8 PE 1 SV 2	COG8_HUMAN				0.816826	0.0242272	0.644759	0.0485984	0.638912	0.00912764	0.641784	0.000265477
P10721	Mast stem cell growth factor receptor Kit OS Homo sapiens GN KIT PE 1 SV 1	KIT_HUMAN			TRUE	1.02618	0.87771	R_unique				R_unique	0.000952905
P17948	Vascular endothelial growth factor receptor 1 OS Homo sapiens GN FLT1 PE 1 SV 2	VGFR1_HUMAN			TRUE	0.585632	0.0476798	0.663443	0.0384586	0.745454	0.0313008	0.703858	0.000898347
P35916	Vascular endothelial growth factor receptor 3 OS Homo sapiens GN FLT4 PE 1 SV 3	VGFR3_HUMAN			TRUE	R_unique
P21802	Fibroblast growth factor receptor 2 OS Homo sapiens GN FGFR2 PE 1 SV 1	FGFR2_HUMAN			TRUE	5.06478	0.00293204
P35968	Vascular endothelial growth factor receptor 2 OS Homo sapiens GN KDR PE 1 SV 2	VGFR2_HUMAN			TRUE	0.762787	0.246908
P06213	Insulin receptor OS Homo sapiens GN INSR PE 1 SV 4	INSR_HUMAN			TRUE	1.27454	0.0514362	1.04241	0.638362	1.38719	0.0377506	1.29137	0.0770528
P00533	Epidermal growth factor receptor OS Homo sapiens GN EGFR PE 1 SV 2	EGFR_HUMAN			TRUE	1.06387	0.261629	1.06617	0.186146	0.87938	0.31491	0.96185	0.576897
Q08345	Epithelial discoidin domain containing receptor 1 OS Homo sapiens GN DDR1 PE 1 SV 1	DDR1_HUMAN			TRUE	1.2755	0.025395	1.84393	0.0713663	1.23533	0.0817915	1.46395	0.0108719
P54756	Ephrin type A receptor 5 OS Homo sapiens GN EPHA5 PE 1 SV 3	EPHA5_HUMAN			TRUE	0.333408	0.0039376	0.261301	0.0054085	P_unique		0.166624	6.00244e-05
P36897	TGF beta receptor type 1 OS Homo sapiens GN TGFBR1 PE 1 SV 1	TGFR1_HUMAN			TRUE	0.72686	0.0220976	0.673717	0.025476	0.676942	0.0779508	0.675197	0.00114241
P29320	Ephrin type A receptor 3 OS Homo sapiens GN EPHA3 PE 1 SV 2	EPHA3_HUMAN			TRUE			R_unique		0.508104	0.0531534	1.16473	0.766508
P36894	Bone morphogenetic protein receptor type 1A OS Homo sapiens GN BMPR1A PE 1 SV 2	BMR1A_HUMAN			TRUE	0.65268	0.0269619	0.690615	0.0242789	0.677264	0.0229688	0.684119	0.000163092
Q04771	Activin receptor type 1 OS Homo sapiens GN ACVR1 PE 1 SV 1	ACVR1_HUMAN			TRUE	0.809884	0.133586	0.765722	0.0224052	0.672193	0.0103134	0.718809	0.000254291
P08069	Insulin like growth factor 1 receptor OS Homo sapiens GN IGF1R PE 1 SV 1	IGF1R_HUMAN			TRUE	0.690989	0.0289298	0.736325	0.0244768	0.676329	0.00294358	0.706221	7.27716e-05
P29322	Ephrin type A receptor 8 OS Homo sapiens GN EPHA8 PE 1 SV 2	EPHA8_HUMAN			TRUE	0.459361	0.00543941
P37173	TGF beta receptor type 2 OS Homo sapiens GN TGFBR2 PE 1 SV 2	TGFR2_HUMAN			TRUE	0.612375	0.0811194	1.01217	0.928702	0.90644	0.375086	0.955171	0.541165
P54762	Ephrin type B receptor 1 OS Homo sapiens GN EPHB1 PE 1 SV 1	EPHB1_HUMAN			TRUE
P29317	Ephrin type A receptor 2 OS Homo sapiens GN EPHA2 PE 1 SV 2	EPHA2_HUMAN			TRUE	0.872982	0.286358	0.986804	0.819413	0.95512	0.552787	0.970624	0.466339
P54760	Ephrin type B receptor 4 OS Homo sapiens GN EPHB4 PE 1 SV 2	EPHB4_HUMAN			TRUE	1.33208	0.0147634	1.16949	0.130709	1.14969	0.103815	1.15925	0.00873155
P54753	Ephrin type B receptor 3 OS Homo sapiens GN EPHB3 PE 1 SV 2	EPHB3_HUMAN			TRUE			1.13749	0.155764			1.13749	0.155764
P36896	Activin receptor type 1B OS Homo sapiens GN ACVR1B PE 1 SV 1	ACV1B_HUMAN			TRUE	0.95338	0.149799	1.07453	0.190069	1.16107	0.0603429	1.11643	0.0127977
P54764	Ephrin type A receptor 4 OS Homo sapiens GN EPHA4 PE 1 SV 1	EPHA4_HUMAN			TRUE	1.28288	0.00731722	1.0535	0.51877	0.96519	0.628888	1.02307	0.659868
Q15375	Ephrin type A receptor 7 OS Homo sapiens GN EPHA7 PE 1 SV 3	EPHA7_HUMAN			TRUE	0.801459	0.125767	1.00336	0.968566			1.00336	0.968566
P23458	Tyrosine protein kinase JAK1 OS Homo sapiens GN JAK1 PE 1 SV 2	JAK1_HUMAN		TRUE		2.07155	0.000594989	1.87305	0.0589519	2.18689	0.0189825	2.00637	0.000583502
P42680	Tyrosine protein kinase Tec OS Homo sapiens GN TEC PE 1 SV 2	TEC_HUMAN		TRUE				1.77229	0.0665688	2.00718	0.00961539	1.88906	0.00059572
P06239	Tyrosine protein kinase Lck OS Homo sapiens GN LCK PE 1 SV 6	LCK_HUMAN		TRUE		0.78712	0.0380395	P_unique				P_unique	0.0138761
Q13418	Integrin linked protein kinase OS Homo sapiens GN ILK PE 1 SV 2	ILK_HUMAN		TRUE		0.518888	0.0139721	0.692467	0.0164725	0.65899	0.084554	0.676853	0.00111874
P00519	Tyrosine protein kinase ABL1 OS Homo sapiens GN ABL1 PE 1 SV 4	ABL1_HUMAN		TRUE				0.670267	0.0628831	0.800403	0.00563422	0.748693	0.00055897
P12931	Proto oncogene tyrosine protein kinase Src OS Homo sapiens GN SRC PE 1 SV 3	SRC_HUMAN		TRUE		0.633751	0.0475779	0.782524	0.108867	0.719726	0.00906584	0.749686	0.00161716
P51451	Tyrosine protein kinase Blk OS Homo sapiens GN BLK PE 1 SV 3	BLK_HUMAN		TRUE
P07947	Tyrosine protein kinase Yes OS Homo sapiens GN YES1 PE 1 SV 3	YES_HUMAN		TRUE		1.06492	0.122938	0.947516	0.173293	1.04999	0.699045	0.998209	0.975628
Q06187	Tyrosine protein kinase BTK OS Homo sapiens GN BTK PE 1 SV 3	BTK_HUMAN		TRUE
P08631	Tyrosine protein kinase HCK OS Homo sapiens GN HCK PE 1 SV 5	HCK_HUMAN		TRUE		0.732294	0.0258103
P16591	Tyrosine protein kinase Fer OS Homo sapiens GN FER PE 1 SV 2	FER_HUMAN		TRUE		1.0026	0.970081	1.42474	0.149036	1.1257	0.193329	1.25545	0.0417936
P41240	Tyrosine protein kinase CSK OS Homo sapiens GN CSK PE 1 SV 1	CSK_HUMAN		TRUE		1.26257	0.00784629	1.30568	0.152071	1.06269	0.153015	1.17505	0.0667848
P29597	Non receptor tyrosine protein kinase TYK2 OS Homo sapiens GN TYK2 PE 1 SV 3	TYK2_HUMAN		TRUE		1.00323	0.992046	1.10808	0.800514	1.18919	0.00513269	1.12794	0.635954
P07948	Tyrosine protein kinase Lyn OS Homo sapiens GN LYN PE 1 SV 3	LYN_HUMAN		TRUE		0.878019	0.175653	1.00079	0.991739	0.845238	0.0422928	0.920013	0.161989
P42684	Abelson tyrosine protein kinase 2 OS Homo sapiens GN ABL2 PE 1 SV 1	ABL2_HUMAN		TRUE		0.91813	0.369813	0.76482	0.0212539	0.866415	0.0736029	0.817668	0.00182468
Q9UQ88	Cyclin dependent kinase 11A OS Homo sapiens GN CDK11A PE 1 SV 4	CD11A_HUMAN		TRUE						R_unique		R_unique	0.000276302
Q9P0L2	Serine threonine protein kinase MARK1 OS Homo sapiens GN MARK1 PE 1 SV 2	MARK1_HUMAN		TRUE				R_unique				R_unique	0.00432866
Q9NYV4	Cyclin dependent kinase 12 OS Homo sapiens GN CDK12 PE 1 SV 2	CDK12_HUMAN		TRUE				R_unique				R_unique	0.00723907
Q9HC98	Serine threonine protein kinase Nek6 OS Homo sapiens GN NEK6 PE 1 SV 2	NEK6_HUMAN		TRUE		5.97237	0.000192402	R_unique		2.33759	0.121196	3.59216	0.00246155
Q9BYT3	Serine threonine protein kinase 33 OS Homo sapiens GN STK33 PE 1 SV 1	STK33_HUMAN		TRUE				R_unique		2.06661	0.154463	5.5892	0.000264074
Q13470	Non receptor tyrosine protein kinase TNK1 OS Homo sapiens GN TNK1 PE 1 SV 3	TNK1_HUMAN		TRUE		R_unique		5.91676	0.0750042	12.4621	0.0683669	12.0052	4.89337e-06
Q8TDX7	Serine threonine protein kinase Nek7 OS Homo sapiens GN NEK7 PE 1 SV 1	NEK7_HUMAN		TRUE		P_unique		1.54356	0.00338798	1.62653	0.0254419	1.57208	0.000540966
Q9UGJ0	5 AMP activated protein kinase subunit gamma 2 OS Homo sapiens GN PRKAG2 PE 1 SV 1	AAKG2_HUMAN		TRUE		1.41065	0.0580968	1.62659	0.00922896	1.5452	0.0198962	1.58452	5.12233e-05
P15056	Serine threonine protein kinase B raf OS Homo sapiens GN BRAF PE 1 SV 4	BRAF_HUMAN		TRUE				3.41995	0.0071737	4.92193	0.00465006	3.93305	1.82618e-05
Q9Y616	Interleukin 1 receptor associated kinase 3 OS Homo sapiens GN IRAK3 PE 1 SV 2	IRAK3_HUMAN		TRUE	TRUE			2.55776	0.00499913	2.56074	0.00914002	2.55923	8.20205e-06
O43683	Mitotic checkpoint serine threonine protein kinase BUB1 OS Homo sapiens GN BUB1 PE 1 SV 1	BUB1_HUMAN		TRUE		1.31812	0.0839677	1.91215	0.0723723	1.71209	0.00917119	1.81086	0.00131842
Q13131	5 AMP activated protein kinase catalytic subunit alpha 1 OS Homo sapiens GN PRKAA1 PE 1 SV 4	AAPK1_HUMAN		TRUE		1.20034	0.0345095	1.6284	0.0263518	1.58614	0.000929926	1.60728	5.59994e-05
O96013	Serine threonine protein kinase PAK 4 OS Homo sapiens GN PAK4 PE 1 SV 1	PAK4_HUMAN		TRUE		1.28592	0.0115566	1.55077	0.0244334	1.58613	0.0202803	1.56787	0.000142045
Q13315	Serine protein kinase ATM OS Homo sapiens GN ATM PE 1 SV 4	ATM_HUMAN		TRUE				1.46219	0.0275445	1.5634	0.0952177	1.51663	0.00419596
Q04759	Protein kinase C theta type OS Homo sapiens GN PRKCQ PE 1 SV 3	KPCT_HUMAN		TRUE						1.54587	0.000120366	1.54587	0.000120366
Q96GX5	Serine threonine protein kinase greatwall OS Homo sapiens GN MASTL PE 1 SV 1	GWL_HUMAN		TRUE				R_unique		1.02759	0.804534	2.40346	0.0700857
Q07002	Cyclin dependent kinase 18 OS Homo sapiens GN CDK18 PE 1 SV 3	CDK18_HUMAN		TRUE		1.39613	0.3514	R_unique		1.12818	0.101967	2.30737	0.0534273
P50613	Cyclin dependent kinase 7 OS Homo sapiens GN CDK7 PE 1 SV 1	CDK7_HUMAN		TRUE		1.49963	0.00424406	1.48006	0.0245749	1.44401	0.00649332	1.46279	0.00011149
Q9Y2H9	Microtubule associated serine threonine protein kinase 1 OS Homo sapiens GN MAST1 PE 1 SV 2	MAST1_HUMAN		TRUE		1.43049	0.101063	2.62163	0.029312			2.62163	0.029312
Q8TD19	Serine threonine protein kinase Nek9 OS Homo sapiens GN NEK9 PE 1 SV 2	NEK9_HUMAN		TRUE		1.0941	0.0707526	1.6204	0.0118268	1.39931	0.0530356	1.50317	0.000552543
P49761	Dual specificity protein kinase CLK3 OS Homo sapiens GN CLK3 PE 1 SV 3	CLK3_HUMAN		TRUE		1.78505	0.00581919	1.29205				3.87615	0.0967109
Q13309	S phase kinase associated protein 2 OS Homo sapiens GN SKP2 PE 1 SV 2	SKP2_HUMAN		TRUE						P_unique		P_unique	3.86847e-05
Q9C098	Serine threonine protein kinase DCLK3 OS Homo sapiens GN DCLK3 PE 2 SV 2	DCLK3_HUMAN		TRUE						P_unique		P_unique	0.00214745
Q15349	Ribosomal protein S6 kinase alpha 2 OS Homo sapiens GN RPS6KA2 PE 1 SV 2	KS6A2_HUMAN		TRUE		0.921001	0.371354	1.00133	0.97372	P_unique		0.530895	0.0769671
Q15759	Mitogen activated protein kinase 11 OS Homo sapiens GN MAPK11 PE 1 SV 2	MK11_HUMAN		TRUE				R_unique		0.217522	0.0567461	0.431699	0.288635
O94921	Cyclin dependent kinase 14 OS Homo sapiens GN CDK14 PE 1 SV 3	CDK14_HUMAN		TRUE		0.647723	0.11078	0.599674	0.103993	0.587634	0.0247476	0.59299	0.00194469
O00444	Serine threonine protein kinase PLK4 OS Homo sapiens GN PLK4 PE 1 SV 3	PLK4_HUMAN		TRUE				0.545067	0.00996935	0.508997	0.0592291	0.524358	0.0016555
P49336	Cyclin dependent kinase 8 OS Homo sapiens GN CDK8 PE 1 SV 1	CDK8_HUMAN		TRUE		0.678569	0.058359	0.556561	0.00716341	0.829332	0.0658816	0.6423	0.0266071
Q6P0Q8	Microtubule associated serine threonine protein kinase 2 OS Homo sapiens GN MAST2 PE 1 SV 2	MAST2_HUMAN		TRUE		0.186343	0.000247661	0.34791	0.0544865			0.34791	0.0544865
P31152	Mitogen activated protein kinase 4 OS Homo sapiens GN MAPK4 PE 1 SV 2	MK04_HUMAN		TRUE				0.657992	0.0226259			0.657992	0.0226259
Q99759	Mitogen activated protein kinase kinase kinase 3 OS Homo sapiens GN MAP3K3 PE 1 SV 2	M3K3_HUMAN		TRUE		1.517	0.0354228	1.33132	0.253625	1.4835	0.0101288	1.40748	0.0102955
Q9BWU1	Cyclin dependent kinase 19 OS Homo sapiens GN CDK19 PE 1 SV 1	CDK19_HUMAN		TRUE		1.30853	0.0406368	0.813413	0.0741956	1.50934	0.0287467	1.01922	0.890508
P46734	Dual specificity mitogen activated protein kinase kinase 3 OS Homo sapiens GN MAP2K3 PE 1 SV 2	MP2K3_HUMAN		TRUE		1.85166	0.00443981	1.62333	0.12365	1.17912	0.0665761	1.36718	0.0274458
Q96GD4	Aurora kinase B OS Homo sapiens GN AURKB PE 1 SV 3	AURKB_HUMAN		TRUE		1.16523	0.303903	1.59251	0.0234789	1.36204	0.0262722	1.45152	0.00018728
O94806	Serine threonine protein kinase D3 OS Homo sapiens GN PRKD3 PE 1 SV 1	KPCD3_HUMAN		TRUE		1.23383	0.278425	1.53768	0.0427384	1.32445	0.00333934	1.43433	0.00226138
P48426	Phosphatidylinositol 5 phosphate 4 kinase type 2 alpha OS Homo sapiens GN PIP4K2A PE 1 SV 2	PI42A_HUMAN		TRUE				1.52524	0.0375178	1.38537	0.00677533	1.45285	0.000371675
Q9Y4K4	Mitogen activated protein kinase kinase kinase kinase 5 OS Homo sapiens GN MAP4K5 PE 1 SV 1	M4K5_HUMAN		TRUE		1.1126	0.364666	1.46971	0.0320164	1.173	0.0383088	1.31073	0.00621181
P27448	MAP microtubule affinity regulating kinase 3 OS Homo sapiens GN MARK3 PE 1 SV 4	MARK3_HUMAN		TRUE		0.872054	0.149879	0.574767	0.0874344	0.945737	0.0061409	0.772923	0.0608381
P53350	Serine threonine protein kinase PLK1 OS Homo sapiens GN PLK1 PE 1 SV 1	PLK1_HUMAN		TRUE		2.7942	0.0346321	1.41402	0.043608	1.3092	0.0654363	1.36451	0.0022914
Q9Y5S2	Serine threonine protein kinase MRCK beta OS Homo sapiens GN CDC42BPB PE 1 SV 2	MRCKB_HUMAN		TRUE		3.38769	0.00616875
O75116	Rho associated protein kinase 2 OS Homo sapiens GN ROCK2 PE 1 SV 4	ROCK2_HUMAN		TRUE		2.74582	0.00828461
P41743	Protein kinase C iota type OS Homo sapiens GN PRKCI PE 1 SV 2	KPCI_HUMAN		TRUE		2.35889	0.0563765
Q9UHD2	Serine threonine protein kinase TBK1 OS Homo sapiens GN TBK1 PE 1 SV 1	TBK1_HUMAN		TRUE		1.54184	0.00519588	1.4375	0.0082416	1.24766	0.00213244	1.3407	0.000541107
Q9HCP0	Casein kinase I isoform gamma 1 OS Homo sapiens GN CSNK1G1 PE 1 SV 1	KC1G1_HUMAN		TRUE		1.46579	0.00337398	1.24947	0.261364	1.15693	0.0668602	1.19924	0.0363802
Q13188	Serine threonine protein kinase 3 OS Homo sapiens GN STK3 PE 1 SV 2	STK3_HUMAN		TRUE		1.66561	0.0424345	1.0291	0.902043	0.695161	0.00601957	0.874455	0.353724
P78368	Casein kinase I isoform gamma 2 OS Homo sapiens GN CSNK1G2 PE 1 SV 1	KC1G2_HUMAN		TRUE		P_unique		0.824547	0.596442			0.824547	0.596442
P14618	Pyruvate kinase PKM OS Homo sapiens GN PKM PE 1 SV 4	KPYM_HUMAN				0.642327	0.014674	1.00284	0.963281	1.02608	0.799732	1.01474	0.771141
Q9H2G2	STE20 like serine threonine protein kinase OS Homo sapiens GN SLK PE 1 SV 1	SLK_HUMAN		TRUE		0.480026	0.00583678
P45983	Mitogen activated protein kinase 8 OS Homo sapiens GN MAPK8 PE 1 SV 2	MK08_HUMAN		TRUE		0.550741	0.00182247	1.03528	0.892754	0.913194	0.30796	0.972894	0.813247
P31751	RAC beta serine threonine protein kinase OS Homo sapiens GN AKT2 PE 1 SV 2	AKT2_HUMAN		TRUE		0.588108	0.023749
P22612	cAMP dependent protein kinase catalytic subunit gamma OS Homo sapiens GN PRKACG PE 1 SV 3	KAPCG_HUMAN		TRUE		0.425523	0.55571
Q16512	Serine threonine protein kinase N1 OS Homo sapiens GN PKN1 PE 1 SV 2	PKN1_HUMAN		TRUE		0.351513	0.0120423
P51812	Ribosomal protein S6 kinase alpha 3 OS Homo sapiens GN RPS6KA3 PE 1 SV 1	KS6A3_HUMAN		TRUE		0.652028	0.0286882	1.03232	0.665302	1.03947	0.39737	1.03598	0.323598
Q16539	Mitogen activated protein kinase 14 OS Homo sapiens GN MAPK14 PE 1 SV 3	MK14_HUMAN		TRUE		0.68416	0.0970842	1.02775	0.787993	0.990732	0.840509	1.00644	0.881053
O94804	Serine threonine protein kinase 10 OS Homo sapiens GN STK10 PE 1 SV 1	STK10_HUMAN		TRUE		0.656469	0.017691	1.01134	0.891979	0.88854	0.110207	0.946843	0.304437
P67870	Casein kinase II subunit beta OS Homo sapiens GN CSNK2B PE 1 SV 1	CSK2B_HUMAN		TRUE		0.665298	0.0625712	0.857885	0.0803738	0.829459	0.00847068	0.844023	0.000752424
Q96S44	TP53 regulating kinase OS Homo sapiens GN TP53RK PE 1 SV 2	PRPK_HUMAN		TRUE		0.650201	0.0010082	0.723452	0.00417765	0.746395	0.0130129	0.7351	1.37484e-05
P17252	Protein kinase C alpha type OS Homo sapiens GN PRKCA PE 1 SV 4	KPCA_HUMAN		TRUE		0.489993	0.00601847	0.689698	0.0139344	0.746039	0.0123992	0.715848	0.000235945
Q99640	Membrane associated tyrosine and threonine specific cdc2 inhibitory kinase OS Homo sapiens GN PKMYT	PMYT1_HUMAN		TRUE		1.07159	0.173827	1.08451	0.180957	0.993931	0.923823	1.03543	0.385386
Q9Y6M4	Casein kinase I isoform gamma 3 OS Homo sapiens GN CSNK1G3 PE 1 SV 2	KC1G3_HUMAN		TRUE		0.877492	0.0550883	1.06363	0.422711	0.922451	0.141046	0.990723	0.843411
P49760	Dual specificity protein kinase CLK2 OS Homo sapiens GN CLK2 PE 1 SV 1	CLK2_HUMAN		TRUE
Q9BVS4	Serine threonine protein kinase RIO2 OS Homo sapiens GN RIOK2 PE 1 SV 2	RIOK2_HUMAN		TRUE
Q9UPZ9	Serine threonine protein kinase ICK OS Homo sapiens GN ICK PE 1 SV 1	ICK_HUMAN		TRUE
Q14012	Calcium calmodulin dependent protein kinase type 1 OS Homo sapiens GN CAMK1 PE 1 SV 1	KCC1A_HUMAN		TRUE		1.18275	0.456218
Q9NWZ3	Interleukin 1 receptor associated kinase 4 OS Homo sapiens GN IRAK4 PE 1 SV 1	IRAK4_HUMAN		TRUE	TRUE	0.988318	0.784506
O15530	3 phosphoinositide dependent protein kinase 1 OS Homo sapiens GN PDPK1 PE 1 SV 1	PDPK1_HUMAN		TRUE		0.861324	0.0980163
O75582	Ribosomal protein S6 kinase alpha 5 OS Homo sapiens GN RPS6KA5 PE 1 SV 1	KS6A5_HUMAN		TRUE		0.778957	0.00238175
Q9Y2H1	Serine threonine protein kinase 38 like OS Homo sapiens GN STK38L PE 1 SV 3	ST38L_HUMAN		TRUE		0.726705	0.158886
Q15208	Serine threonine protein kinase 38 OS Homo sapiens GN STK38 PE 1 SV 1	STK38_HUMAN		TRUE		0.717742	0.0383901
O14965	Aurora kinase A OS Homo sapiens GN AURKA PE 1 SV 2	AURKA_HUMAN		TRUE		1.33188	0.0204112	1.40644	0.0242309	1.2807	0.0127197	1.34286	0.000420616
Q00535	Cyclin dependent like kinase 5 OS Homo sapiens GN CDK5 PE 1 SV 3	CDK5_HUMAN		TRUE		1.09944	0.0372227	1.33786	0.0310536	1.31714	0.0125884	1.32742	0.000146928
P27361	Mitogen activated protein kinase 3 OS Homo sapiens GN MAPK3 PE 1 SV 4	MK03_HUMAN		TRUE		1.21653	0.0890362	1.32916	0.716368	1.26662	0.0923156	1.30599	0.523822
Q00534	Cyclin dependent kinase 6 OS Homo sapiens GN CDK6 PE 1 SV 1	CDK6_HUMAN		TRUE		1.28895	0.0505658	1.31701	0.00353008	1.28646	0.0437074	1.30132	0.000161606
Q13043	Serine threonine protein kinase 4 OS Homo sapiens GN STK4 PE 1 SV 2	STK4_HUMAN		TRUE		0.886817	0.0902174	1.3867	0.00102679	1.20434	0.00839248	1.28795	0.000265653
P11802	Cyclin dependent kinase 4 OS Homo sapiens GN CDK4 PE 1 SV 2	CDK4_HUMAN		TRUE		1.33586	0.0200382	1.27964	0.00567079	1.2815	0.0087102	1.28056	8.38628e-06
Q9Y478	5 AMP activated protein kinase subunit beta 1 OS Homo sapiens GN PRKAB1 PE 1 SV 4	AAKB1_HUMAN		TRUE		1.10131	0.399668	1.43085	0.0123995	1.12533	0.104	1.26935	0.0105937
O43353	receptor interacting serine threonine protein kinase 2 OS Homo sapiens GN RIPK2 PE 1 SV 2	RIPK2_HUMAN		TRUE	TRUE	0.95121	0.559822	1.33548	0.00840383	1.14833	0.370747	1.23376	0.0227288
Q9Y2U5	Mitogen activated protein kinase kinase kinase 2 OS Homo sapiens GN MAP3K2 PE 1 SV 2	M3K2_HUMAN		TRUE		0.99862	0.984266	1.28449	0.0363642	1.15532	0.0252319	1.21851	0.00223109
Q8NB16	Mixed lineage kinase domain like protein OS Homo sapiens GN MLKL PE 1 SV 1	MLKL_HUMAN		TRUE				1.42146	0.235173	1.06499	0.498283	1.20868	0.131498
P22694	cAMP dependent protein kinase catalytic subunit beta OS Homo sapiens GN PRKACB PE 1 SV 2	KAPCB_HUMAN		TRUE		1.19949	0.00501102	1.16097	0.160105	1.24666	0.0824969	1.2012	0.00937693
Q16584	Mitogen activated protein kinase kinase kinase 11 OS Homo sapiens GN MAP3K11 PE 1 SV 1	M3K11_HUMAN		TRUE		1.02982	0.73734	1.16629	0.0377977	1.22592	0.0062557	1.19577	0.000240499
Q7KZI7	Serine threonine protein kinase MARK2 OS Homo sapiens GN MARK2 PE 1 SV 2	MARK2_HUMAN		TRUE		1.10908	0.289752	1.15342	0.0283851	1.22828	0.0540312	1.18868	0.00127187
P54619	5 AMP activated protein kinase subunit gamma 1 OS Homo sapiens GN PRKAG1 PE 1 SV 1	AAKG1_HUMAN		TRUE		1.09551	0.295266	1.29268	0.00196825	1.08681	0.282801	1.18433	0.0147082
Q14004	Cyclin dependent kinase 13 OS Homo sapiens GN CDK13 PE 1 SV 2	CDK13_HUMAN		TRUE				1.1716	0.565322			1.1716	0.565322
P51948	CDK activating kinase assembly factor MAT1 OS Homo sapiens GN MNAT1 PE 1 SV 1	MAT1_HUMAN		TRUE		1.02225	0.84181	1.21767	0.00824202	1.10148	0.0377479	1.15627	0.00163787
P45984	Mitogen activated protein kinase 9 OS Homo sapiens GN MAPK9 PE 1 SV 2	MK09_HUMAN		TRUE		0.996363	0.971012	1.30838	0.0420425	1.00587	0.950907	1.14275	0.127792
Q9H0K1	Serine threonine protein kinase SIK2 OS Homo sapiens GN SIK2 PE 1 SV 1	SIK2_HUMAN		TRUE				1.01437	0.890876	1.25101	0.617077	1.13741	0.542623
P50750	Cyclin dependent kinase 9 OS Homo sapiens GN CDK9 PE 1 SV 3	CDK9_HUMAN		TRUE		1.23821	0.00152918	1.10757	0.142445	1.16101	0.026885	1.13303	0.00366481
P04049	RAF proto oncogene serine threonine protein kinase OS Homo sapiens GN RAF1 PE 1 SV 1	RAF1_HUMAN		TRUE						1.12246	0.567622	1.12246	0.567622
O14757	Serine threonine protein kinase Chk1 OS Homo sapiens GN CHEK1 PE 1 SV 2	CHK1_HUMAN		TRUE		0.842804	0.0865636	1.00559	0.950278	1.23305	0.336983	1.11888	0.302606
P28482	Mitogen activated protein kinase 1 OS Homo sapiens GN MAPK1 PE 1 SV 3	MK01_HUMAN		TRUE		1.05325	0.222284	1.10384	0.214253	1.07374	0.455807	1.08835	0.107154
P19784	Casein kinase II subunit alpha OS Homo sapiens GN CSNK2A2 PE 1 SV 1	CSK22_HUMAN		TRUE		0.920436	0.181393	1.17885	0.158968	1.00248	0.966288	1.08387	0.190778
P49841	Glycogen synthase kinase 3 beta OS Homo sapiens GN GSK3B PE 1 SV 2	GSK3B_HUMAN		TRUE		1.07038	0.134966	1.1306	0.381613	1.03067	0.513909	1.07944	0.231497
P68400	Casein kinase II subunit alpha OS Homo sapiens GN CSNK2A1 PE 1 SV 1	CSK21_HUMAN		TRUE		1.00626	0.914009	1.16163	0.047167	0.985621	0.865839	1.06872	0.258075
Q00526	Cyclin dependent kinase 3 OS Homo sapiens GN CDK3 PE 1 SV 1	CDK3_HUMAN		TRUE				1.06642	0.323815			1.06642	0.323815
P06493	Cyclin dependent kinase 1 OS Homo sapiens GN CDK1 PE 1 SV 3	CDK1_HUMAN		TRUE		0.813324	0.120086	1.12065	0.530533	0.954902	0.0656603	1.03548	0.672054
Q00537	Cyclin dependent kinase 17 OS Homo sapiens GN CDK17 PE 1 SV 2	CDK17_HUMAN		TRUE		0.99559	0.74358	0.980086	0.693839	1.05195	0.480724	1.01514	0.697402
P49840	Glycogen synthase kinase 3 alpha OS Homo sapiens GN GSK3A PE 1 SV 2	GSK3A_HUMAN		TRUE		0.96714	0.52199	1.04739	0.255554	0.967744	0.0632248	1.00622	0.791501
Q13555	Calcium calmodulin dependent protein kinase type II subunit gamma OS Homo sapiens GN CAMK2G PE 1 SV	KCC2G_HUMAN		TRUE		0.916482	0.193394	0.963441	0.0174725	1.02926	0.556757	0.995798	0.866141
Q13163	Dual specificity mitogen activated protein kinase kinase 5 OS Homo sapiens GN MAP2K5 PE 1 SV 2	MP2K5_HUMAN		TRUE				1.02104	0.745407	0.972586	0.742133	0.995242	0.916757
Q13557	Calcium calmodulin dependent protein kinase type II subunit delta OS Homo sapiens GN CAMK2D PE 1 SV	KCC2D_HUMAN		TRUE		0.833375	0.0316342	1.05244	0.661722	0.910336	0.199809	0.974032	0.67134
Q8IVH8	Mitogen activated protein kinase kinase kinase kinase 3 OS Homo sapiens GN MAP4K3 PE 1 SV 1	M4K3_HUMAN		TRUE		0.973838	0.338749	1.13379	0.285815	0.807258	0.0130038	0.956278	0.624773
O75716	Serine threonine protein kinase 16 OS Homo sapiens GN STK16 PE 1 SV 4	STK16_HUMAN		TRUE		1.06391	0.455514	1.03286	0.667973	0.870256	0.113471	0.947073	0.355025
Q7RTN6	STE20 related kinase adapter protein alpha OS Homo sapiens GN STRADA PE 1 SV 1	STRAA_HUMAN		TRUE		0.967124	0.567908	0.967177	0.674103	0.908698	0.394086	0.937117	0.269622
Q05655	Protein kinase C delta type OS Homo sapiens GN PRKCD PE 1 SV 2	KPCD_HUMAN		TRUE		0.852231	0.225697	0.964276	0.791266	0.902187	0.351632	0.932284	0.346688
P24941	Cyclin dependent kinase 2 OS Homo sapiens GN CDK2 PE 1 SV 2	CDK2_HUMAN		TRUE		0.97462	0.576041	0.943654	0.417937	0.914063	0.0690676	0.927732	0.0452784
Q9UK32	Ribosomal protein S6 kinase alpha 6 OS Homo sapiens GN RPS6KA6 PE 1 SV 1	KS6A6_HUMAN		TRUE				0.912981	0.443033			0.912981	0.443033
Q13554	Calcium calmodulin dependent protein kinase type II subunit beta OS Homo sapiens GN CAMK2B PE 1 SV 3	KCC2B_HUMAN		TRUE		0.763	0.0363299	1.03551	0.797735	0.686992	0.0487821	0.845159	0.194047
O14920	Inhibitor of nuclear factor kappa B kinase subunit beta OS Homo sapiens GN IKBKB PE 1 SV 1	IKKB_HUMAN		TRUE		0.550889	0.108993	R_unique		R_unique		R_unique	5.21612e-05
O95678	Keratin type II cytoskeletal 75 OS Homo sapiens GN KRT75 PE 1 SV 2	K2C75_HUMAN								R_unique		R_unique	0.0104883
P07900	Heat shock protein HSP 90 alpha OS Homo sapiens GN HSP90AA1 PE 1 SV 5	HS90A_HUMAN								R_unique		R_unique	0.00146161
P19013	Keratin type II cytoskeletal 4 OS Homo sapiens GN KRT4 PE 1 SV 4	K2C4_HUMAN				R_unique		R_unique				R_unique	0.01428
Q9Y6K9	NF kappa B essential modulator OS Homo sapiens GN IKBKG PE 1 SV 2	NEMO_HUMAN				10.6548	0.00136284	R_unique				R_unique	1.34749e-06
Q7Z3Y7	Keratin type I cytoskeletal 28 OS Homo sapiens GN KRT28 PE 1 SV 2	K1C28_HUMAN						R_unique				R_unique	0.00018748
Q86Y46	Keratin type II cytoskeletal 73 OS Homo sapiens GN KRT73 PE 1 SV 1	K2C73_HUMAN						R_unique				R_unique	0.00520928
Q5T9A4	ATPase family AAA domain containing protein 3B OS Homo sapiens GN ATAD3B PE 1 SV 1	ATD3B_HUMAN				0.894377	0.48368	1.06094	0.272431	R_unique		1.77329	0.0522931
Q9Y233	cAMP and cAMP inhibited cGMP 3 5 cyclic phosphodiesterase 10A OS Homo sapiens GN PDE10A PE 1 SV 1	PDE10_HUMAN				1.85154	0.0563414	1.76107	0.0547306	1.96034	0.0379678	1.86313	0.00122696
O75521	Enoyl CoA delta isomerase 2 mitochondrial OS Homo sapiens GN ECI2 PE 1 SV 4	ECI2_HUMAN				1.31705	0.0128221	2.70114	0.00485714	2.27091	0.0172978	2.47194	3.89103e-05
P09914	Interferon induced protein with tetratricopeptide repeats 1 OS Homo sapiens GN IFIT1 PE 1 SV 2	IFIT1_HUMAN						2.22106	0.0423444	2.04122	0.0140213	2.48728	0.00026266
Q13011	Delta 3 5 Delta 2 4 dienoyl CoA isomerase mitochondrial OS Homo sapiens GN ECH1 PE 1 SV 2	ECH1_HUMAN				1.09956	0.175453	2.20059	0.00809563	2.62385	0.00456145	2.39855	1.76822e-05
Q9Y316	Protein MEMO1 OS Homo sapiens GN MEMO1 PE 1 SV 1	MEMO1_HUMAN						2.31922	0.0145853	1.96543	0.00970781	2.13691	0.000112355
O60563	Cyclin T1 OS Homo sapiens GN CCNT1 PE 1 SV 1	CCNT1_HUMAN						2.0308	0.00685025	1.82821	0.00454711	1.93067	3.74742e-05
P78356	Phosphatidylinositol 5 phosphate 4 kinase type 2 beta OS Homo sapiens GN PIP4K2B PE 1 SV 1	PI42B_HUMAN		TRUE		0.928818	0.559273	1.86787	0.0466935	1.79285	0.00732984	1.8332	0.000571669
Q9HA64	Ketosamine 3 kinase OS Homo sapiens GN FN3KRP PE 1 SV 2	KT3K_HUMAN				1.19435	0.0320611	1.85465	0.0108521	1.67226	0.0231281	1.75999	9.87112e-05
Q9HCE0	Ectopic P granules protein 5 homolog OS Homo sapiens GN EPG5 PE 2 SV 2	EPG5_HUMAN						1.87937	0.0343599	1.49718	0.0558553	1.68958	0.00294534
Q16740	ATP dependent Clp protease proteolytic subunit mitochondrial OS Homo sapiens GN CLPP PE 1 SV 1	CLPP_HUMAN						1.71803	0.00505456	1.61547	0.0162314	1.66465	2.38429e-05
Q04760	Lactoylglutathione lyase OS Homo sapiens GN GLO1 PE 1 SV 4	LGUL_HUMAN						1.57252	0.00939487	1.62725	0.065126	1.59876	0.000555109
Q9Y376	Calcium binding protein 39 OS Homo sapiens GN CAB39 PE 1 SV 1	CAB39_HUMAN				1.53415	0.0659197	1.48276	0.158759	1.31674	0.00198532	1.63722	0.0214215
Q9BVC4	Target of rapamycin complex subunit LST8 OS Homo sapiens GN MLST8 PE 1 SV 1	LST8_HUMAN				1.47724	0.00536186	1.63723	0.020218	1.44715	0.0513254	1.53951	0.000680264
Q9BUL8	Programmed cell death protein 10 OS Homo sapiens GN PDCD10 PE 1 SV 1	PDC10_HUMAN				1.50338	0.0126528	1.82434	0.0282859	1.32321	0.0814175	1.53194	0.00328638
P51659	Peroxisomal multifunctional enzyme type 2 OS Homo sapiens GN HSD17B4 PE 1 SV 3	DHB4_HUMAN				1.52126	0.00569861	1.57838	0.059565	1.42014	0.009611	1.4966	0.00100112
O96020	G1 S specific cyclin E2 OS Homo sapiens GN CCNE2 PE 1 SV 1	CCNE2_HUMAN						2.25933	0.0442901			3.38899	0.0759951
Q3LIE5	Manganese dependent ADP ribose CDP alcohol diphosphatase OS Homo sapiens GN ADPRM PE 1 SV 1	ADPRM_HUMAN						1.80549	0.0724124	1.41195	0.0266685	1.78604	0.00243887
P27708	CAD protein OS Homo sapiens GN CAD PE 1 SV 3	PYR1_HUMAN						1.75102	0.0214965	1.45879	0.0690061	1.59074	0.00102216
Q8NFU5	Inositol polyphosphate multikinase OS Homo sapiens GN IPMK PE 1 SV 1	IPMK_HUMAN		TRUE		1.26815	0.0506957	1.57058	0.0472745	1.44736	0.00499059	1.50957	0.000614748
Q04695	Keratin type I cytoskeletal 17 OS Homo sapiens GN KRT17 PE 1 SV 2	K1C17_HUMAN						1.69474	0.0287392	1.21711	0.0592834	1.46666	0.0161943
Q99755	Phosphatidylinositol 4 phosphate 5 kinase type 1 alpha OS Homo sapiens GN PIP5K1A PE 1 SV 1	PI51A_HUMAN		TRUE		1.35267	0.116737	1.17893	0.65328	1.17656		1.48368	0.171141
O15063	Uncharacterized protein KIAA0355 OS Homo sapiens GN KIAA0355 PE 1 SV 2	K0355_HUMAN				1.21839	0.21108	1.40704	0.247738			2.11056	0.144095
Q9Y305	Acyl coenzyme A thioesterase 9 mitochondrial OS Homo sapiens GN ACOT9 PE 1 SV 2	ACOT9_HUMAN				0.684871	0.0542238			P_unique		P_unique	0.0137929
Q9BUF5	Tubulin beta 6 chain OS Homo sapiens GN TUBB6 PE 1 SV 1	TBB6_HUMAN								P_unique		P_unique	0.0214449
Q9BYX7	Putative beta actin like protein 3 OS Homo sapiens GN POTEKP PE 5 SV 1	ACTBM_HUMAN								P_unique		P_unique	0.00578634
P51398	28S ribosomal protein S29 mitochondrial OS Homo sapiens GN DAP3 PE 1 SV 1	RT29_HUMAN								P_unique		P_unique	0.00683382
Q01546	Keratin type II cytoskeletal 2 oral OS Homo sapiens GN KRT76 PE 1 SV 2	K22O_HUMAN								P_unique		P_unique	0.00717003
Q9P2J5	Leucine tRNA ligase cytoplasmic OS Homo sapiens GN LARS PE 1 SV 2	SYLC_HUMAN								P_unique		P_unique	0.00920763
Q14CN4	Keratin type II cytoskeletal 72 OS Homo sapiens GN KRT72 PE 1 SV 2	K2C72_HUMAN								P_unique		P_unique	0.0304691
P12235	ADP ATP translocase 1 OS Homo sapiens GN SLC25A4 PE 1 SV 4	ADT1_HUMAN								P_unique		P_unique	0.000804615
P05783	Keratin type I cytoskeletal 18 OS Homo sapiens GN KRT18 PE 1 SV 2	K1C18_HUMAN				0.953616	0.686188	P_unique				P_unique	0.000794728
P61026	Ras related protein Rab 10 OS Homo sapiens GN RAB10 PE 1 SV 1	RAB10_HUMAN						P_unique				P_unique	0.000410259
Q9NY65	Tubulin alpha 8 chain OS Homo sapiens GN TUBA8 PE 1 SV 1	TBA8_HUMAN						P_unique				P_unique	0.0230226
Q2M2I5	Keratin type I cytoskeletal 24 OS Homo sapiens GN KRT24 PE 1 SV 1	K1C24_HUMAN						P_unique				P_unique	0.028641
O00303	Eukaryotic translation initiation factor 3 subunit F OS Homo sapiens GN EIF3F PE 1 SV 1	EIF3F_HUMAN						P_unique				P_unique	0.187813
O14979	Heterogeneous nuclear ribonucleoprotein D like OS Homo sapiens GN HNRNPDL PE 1 SV 3	HNRDL_HUMAN						P_unique				P_unique	0.190188
Q12931	Heat shock protein 75 kDa mitochondrial OS Homo sapiens GN TRAP1 PE 1 SV 3	TRAP1_HUMAN						0.536807		P_unique		0.427487	0.321924
P60709	Actin cytoplasmic 1 OS Homo sapiens GN ACTB PE 1 SV 1	ACTB_HUMAN				0.660938	0.0085316	0.549429	0.0279591	0.498508	0.00184835	0.524551	5.09959e-05
Q00610	Clathrin heavy chain 1 OS Homo sapiens GN CLTC PE 1 SV 5	CLH1_HUMAN				0.456768	0.0105233	0.514245	0.00719613	0.458802	0.00773058	0.485356	3.03782e-05
P09211	Glutathione S transferase P OS Homo sapiens GN GSTP1 PE 1 SV 2	GSTP1_HUMAN						0.527105	0.0281581	0.509808	0.00600633	0.519191	0.00012054
P62241	40S ribosomal protein S8 OS Homo sapiens GN RPS8 PE 1 SV 2	RS8_HUMAN						0.676409	0.111112	0.632028	0.0285686	0.652258	0.00246417
P62249	40S ribosomal protein S16 OS Homo sapiens GN RPS16 PE 1 SV 2	RS16_HUMAN						0.625905	0.156042	0.656305	0.0105419	0.64326	0.00353435
P26641	Elongation factor 1 gamma OS Homo sapiens GN EEF1G PE 1 SV 3	EF1G_HUMAN				0.766279	0.0133161	0.666337	0.061693	0.613352	0.00598358	0.639355	0.000402146
P53618	Coatomer subunit beta OS Homo sapiens GN COPB1 PE 1 SV 3	COPB_HUMAN						0.612714	0.0376501	0.635423	0.0104294	0.623517	0.000281139
P57088	Transmembrane protein 33 OS Homo sapiens GN TMEM33 PE 1 SV 2	TMM33_HUMAN						0.574209	0.0464641	0.666432	0.0576201	0.619161	0.0016716
Q92973	Transportin 1 OS Homo sapiens GN TNPO1 PE 1 SV 2	TNPO1_HUMAN						0.624538	0.018358	0.612742	0.0770065	0.618309	0.00135745
O00471	Exocyst complex component 5 OS Homo sapiens GN EXOC5 PE 1 SV 1	EXOC5_HUMAN						0.651183	0.0887917	0.55882	0.00190252	0.603012	0.000878099
P61978	Heterogeneous nuclear ribonucleoprotein K OS Homo sapiens GN HNRNPK PE 1 SV 1	HNRPK_HUMAN				0.808695	0.145661	0.624887	0.0988979	0.569417	0.0211973	0.600599	0.00224781
Q96JB2	Conserved oligomeric Golgi complex subunit 3 OS Homo sapiens GN COG3 PE 1 SV 3	COG3_HUMAN						0.657951	0.102159	0.543126	0.0202226	0.595065	0.00244792
Q9P0L0	Vesicle associated membrane protein associated protein A OS Homo sapiens GN VAPA PE 1 SV 3	VAPA_HUMAN						0.580853	0.0356069	0.580093	0.00892639	0.580486	0.000169475
P31689	DnaJ homolog subfamily A member 1 OS Homo sapiens GN DNAJA1 PE 1 SV 2	DNJA1_HUMAN						0.615538	0.158278	0.543621	0.0181544	0.580473	0.00437952
P68032	Actin alpha cardiac muscle 1 OS Homo sapiens GN ACTC1 PE 1 SV 1	ACTC_HUMAN						0.506962	0.0320547	0.673021	0.0272663	0.576819	0.00392209
P62829	60S ribosomal protein L23 OS Homo sapiens GN RPL23 PE 1 SV 1	RL23_HUMAN						0.533828	0.149361	0.559434	0.036181	0.54731	0.00514443
Q14746	Conserved oligomeric Golgi complex subunit 2 OS Homo sapiens GN COG2 PE 1 SV 1	COG2_HUMAN						0.53128	0.0102602	0.56145	0.00429355	0.545712	2.22627e-05
O95373	Importin 7 OS Homo sapiens GN IPO7 PE 1 SV 1	IPO7_HUMAN						0.612692	0.0100593	0.489067	0.00313484	0.543133	0.000482678
P67775	Serine threonine protein phosphatase 2A catalytic subunit alpha isoform OS Homo sapiens GN PPP2CA PE	PP2AA_HUMAN						0.556501	0.0209311	0.529704	0.00206359	0.543106	2.70828e-05
Q9H9E3	Conserved oligomeric Golgi complex subunit 4 OS Homo sapiens GN COG4 PE 1 SV 3	COG4_HUMAN						0.517282	0.0161014	0.518859	0.0348771	0.518128	0.000280533
Q01813	ATP dependent 6 phosphofructokinase platelet type OS Homo sapiens GN PFKP PE 1 SV 2	PFKAP_HUMAN		TRUE				0.516049	0.0994202	0.498377	0.0167111	0.506766	0.00146555
P36873	Serine threonine protein phosphatase PP1 gamma catalytic subunit OS Homo sapiens GN PPP1CC PE 1 SV 1	PP1G_HUMAN						0.481271	0.00359103	0.47654	0.0300122	0.479936	0.00427854
Q9UPT5	Exocyst complex component 7 OS Homo sapiens GN EXOC7 PE 1 SV 3	EXOC7_HUMAN						0.487737	0.0810102	0.439068	0.00689878	0.457653	0.00178794
P60866	40S ribosomal protein S20 OS Homo sapiens GN RPS20 PE 1 SV 1	RS20_HUMAN						0.465963	0.0825098	0.408292	0.00600203	0.431558	0.00137583
Q14204	Cytoplasmic dynein 1 heavy chain 1 OS Homo sapiens GN DYNC1H1 PE 1 SV 5	DYHC1_HUMAN						0.437618	0.00244876	0.396357	0.00242151	0.415874	6.21841e-06
P16615	Sarcoplasmic endoplasmic reticulum calcium ATPase 2 OS Homo sapiens GN ATP2A2 PE 1 SV 1	AT2A2_HUMAN						0.508929		0.565284	0.0473686	0.409739	0.000301104
A1L0T0	Acetolactate synthase like protein OS Homo sapiens GN ILVBL PE 1 SV 2	ILVBL_HUMAN						0.46535	0.104824	0.351179	0.00404505	0.403225	0.00137754
P61106	Ras related protein Rab 14 OS Homo sapiens GN RAB14 PE 1 SV 4	RAB14_HUMAN						0.429494	0.11641	0.381863	0.00349045	0.400684	0.00207299
P15924	Desmoplakin OS Homo sapiens GN DSP PE 1 SV 3	DESP_HUMAN						0.241677	0.00312318	0.551828	0.0189307	0.386912	0.00118227
Q9NRV9	Heme binding protein 1 OS Homo sapiens GN HEBP1 PE 1 SV 1	HEBP1_HUMAN						0.375345	0.0127268	0.340153	0.000538229	0.35646	2.13559e-05
Q14997	Proteasome activator complex subunit 4 OS Homo sapiens GN PSME4 PE 1 SV 2	PSME4_HUMAN						0.400032	0.0207277	0.196439	0.0158856	0.292438	0.000480303
Q96LJ7	Dehydrogenase reductase SDR family member 1 OS Homo sapiens GN DHRS1 PE 1 SV 1	DHRS1_HUMAN						0.266269	0.00966524	0.275091	0.00249998	0.270871	6.57862e-06
P69905	Hemoglobin subunit alpha OS Homo sapiens GN HBA1 PE 1 SV 2	HBA_HUMAN						0.231279	0.0111378	0.120445	0.101361	0.159191	2.34815e-05
Q9H900	Protein zwilch homolog OS Homo sapiens GN ZWILCH PE 1 SV 2	ZWILC_HUMAN						0.358647		0.218126	0.0638846	0.135672	0.00036059
P11940	Polyadenylate binding protein 1 OS Homo sapiens GN PABPC1 PE 1 SV 2	PABP1_HUMAN				0.620273	0.0122028	0.722512	0.0290746	0.609719	0.00967305	0.662515	0.000615057
P49419	Alpha aminoadipic semialdehyde dehydrogenase OS Homo sapiens GN ALDH7A1 PE 1 SV 5	AL7A1_HUMAN				0.571407	0.0077145	0.755413	0.0766635	0.575467	0.0200928	0.658841	0.00358458
P08134	Rho related GTP binding protein RhoC OS Homo sapiens GN RHOC PE 1 SV 1	RHOC_HUMAN				0.526313	0.00166736	0.840816	0.122309	0.553994	0.0164535	0.645661	0.0314495
P04264	Keratin type II cytoskeletal 1 OS Homo sapiens GN KRT1 PE 1 SV 6	K2C1_HUMAN				0.724569	0.0610512	0.736017	0.000723994	0.630129	0.0244723	0.681186	0.000487115
O96008	Mitochondrial import receptor subunit TOM40 homolog OS Homo sapiens GN TOMM40 PE 1 SV 1	TOM40_HUMAN			TRUE			0.696888	0.0556669	0.616757	0.131461	0.653956	0.00979085
Q13137	Calcium binding and coiled coil domain containing protein 2 OS Homo sapiens GN CALCOCO2 PE 1 SV 1	CACO2_HUMAN						0.731988	0.0195779	0.560881	0.00266585	0.639979	0.00111977
P62258	14 3 3 protein epsilon OS Homo sapiens GN YWHAE PE 1 SV 1	1433E_HUMAN								0.639472	0.105794	0.639472	0.105794
Q8NEB9	Phosphatidylinositol 3 kinase catalytic subunit type 3 OS Homo sapiens GN PIK3C3 PE 1 SV 1	PK3C3_HUMAN		TRUE		0.721394	0.0261304	0.696123	0.00388908	0.574293	0.000831372	0.634212	8.38413e-05
Q9Y2V7	Conserved oligomeric Golgi complex subunit 6 OS Homo sapiens GN COG6 PE 1 SV 2	COG6_HUMAN				0.807358	0.10845	0.733187	0.0410179	0.558555	0.00291698	0.632078	0.00302082
Q9BUN8	Derlin 1 OS Homo sapiens GN DERL1 PE 1 SV 1	DERL1_HUMAN								0.625522	0.132105	0.625522	0.132105
P84077	ADP ribosylation factor 1 OS Homo sapiens GN ARF1 PE 1 SV 2	ARF1_HUMAN								0.623208	0.00999854	0.623208	0.00999854
Q9NZ01	Very long chain enoyl CoA reductase OS Homo sapiens GN TECR PE 1 SV 1	TECR_HUMAN						0.687788	0.00901672	0.556944	0.0024339	0.613163	0.000925729
P18124	60S ribosomal protein L7 OS Homo sapiens GN RPL7 PE 1 SV 1	RL7_HUMAN						0.701791	0.0962878	0.515706	0.0111323	0.597579	0.00364878
P60953	Cell division control protein 42 homolog OS Homo sapiens GN CDC42 PE 1 SV 2	CDC42_HUMAN								0.603178	0.172205	0.402119	0.149157
P62140	Serine threonine protein phosphatase PP1 beta catalytic subunit OS Homo sapiens GN PPP1CB PE 1 SV 3	PP1B_HUMAN								0.365847	0.0156974	0.365847	0.0156974
Q14152	Eukaryotic translation initiation factor 3 subunit A OS Homo sapiens GN EIF3A PE 1 SV 1	EIF3A_HUMAN								0.643924		0.214641	0.0589561
O43264	Centromere kinetochore protein zw10 homolog OS Homo sapiens GN ZW10 PE 1 SV 3	ZW10_HUMAN								0.487353		0.162451	0.0179689
P38919	Eukaryotic initiation factor 4A III OS Homo sapiens GN EIF4A3 PE 1 SV 4	IF4A3_HUMAN						P_unique		0.935786	0.137711	0.390098	0.0676603
P14923	Junction plakoglobin OS Homo sapiens GN JUP PE 1 SV 3	PLAK_HUMAN						P_unique		0.78036	0.0253093	0.322312	0.00779139
P12236	ADP ATP translocase 3 OS Homo sapiens GN SLC25A6 PE 1 SV 4	ADT3_HUMAN				0.514093	0.00146726	0.54581	0.0291042	0.85305	0.0999019	0.682716	0.0199896
Q9H6S1	5 azacytidine induced protein 2 OS Homo sapiens GN AZI2 PE 1 SV 1	AZI2_HUMAN				0.672387	0.0394691	0.638675	0.0653991	0.709215	0.0447376	0.673686	0.00190753
Q92841	Probable ATP dependent RNA helicase DDX17 OS Homo sapiens GN DDX17 PE 1 SV 2	DDX17_HUMAN				0.31093	0.00299413	0.603456	0.0798375			0.603456	0.0798375
Q9H0U4	Ras related protein Rab 1B OS Homo sapiens GN RAB1B PE 1 SV 1	RAB1B_HUMAN						0.608207	0.0101978	0.781006	0.287214	0.680156	0.0138584
P05787	Keratin type II cytoskeletal 8 OS Homo sapiens GN KRT8 PE 1 SV 7	K2C8_HUMAN				0.902895	0.174308	0.555772	0.321694	0.855667	0.171893	0.63607	0.216876
P61586	Transforming protein RhoA OS Homo sapiens GN RHOA PE 1 SV 1	RHOA_HUMAN						0.446894	0.0164395			0.446894	0.0164395
P17987	T complex protein 1 subunit alpha OS Homo sapiens GN TCP1 PE 1 SV 1	TCPA_HUMAN						0.648379	0.0631543	0.712576	0.185506	0.679651	0.00939129
P78371	T complex protein 1 subunit beta OS Homo sapiens GN CCT2 PE 1 SV 4	TCPB_HUMAN						0.643209	0.0405093	0.706599	0.0686988	0.670858	0.002532
Q7Z4I7	LIM and senescent cell antigen like containing domain protein 2 OS Homo sapiens GN LIMS2 PE 1 SV 1	LIMS2_HUMAN						0.594926	0.0324218	0.708135	0.0306707	0.664408	0.000391261
Q9UIA9	Exportin 7 OS Homo sapiens GN XPO7 PE 1 SV 3	XPO7_HUMAN				1.32329	0.0317403	0.598366	0.00822938	0.689992	0.091303	0.645897	0.000987539
P56192	Methionine tRNA ligase cytoplasmic OS Homo sapiens GN MARS PE 1 SV 2	SYMC_HUMAN				0.925672	0.598587	0.58914	0.00324873	0.689866	0.0572509	0.642993	0.000294364
Q9H9B4	Sideroflexin 1 OS Homo sapiens GN SFXN1 PE 1 SV 4	SFXN1_HUMAN						0.6298	0.00554021			0.6298	0.00554021
P61204	ADP ribosylation factor 3 OS Homo sapiens GN ARF3 PE 1 SV 2	ARF3_HUMAN						0.602886	0.0157252			0.602886	0.0157252
Q8N1N4	Keratin type II cytoskeletal 78 OS Homo sapiens GN KRT78 PE 2 SV 2	K2C78_HUMAN						0.560637	0.0733936			0.560637	0.0733936
P84095	Rho related GTP binding protein RhoG OS Homo sapiens GN RHOG PE 1 SV 1	RHOG_HUMAN						0.553149	0.0390051			0.553149	0.0390051
P52272	Heterogeneous nuclear ribonucleoprotein M OS Homo sapiens GN HNRNPM PE 1 SV 3	HNRPM_HUMAN				0.911344	0.513325	0.374288	0.294863	0.70739	0.0484292	0.488163	0.145873
P00403	Cytochrome c oxidase subunit 2 OS Homo sapiens GN MT CO2 PE 1 SV 1	COX2_HUMAN						0.452704	0.00652533			0.452704	0.00652533
Q3SY84	Keratin type II cytoskeletal 71 OS Homo sapiens GN KRT71 PE 1 SV 3	K2C71_HUMAN						0.205212	0.00226129			0.205212	0.00226129
Q99832	T complex protein 1 subunit eta OS Homo sapiens GN CCT7 PE 1 SV 2	TCPH_HUMAN						0.757813	0.0836549	0.807852		0.386452	0.0213067
Q02878	60S ribosomal protein L6 OS Homo sapiens GN RPL6 PE 1 SV 3	RL6_HUMAN								0.87556		0.291853	0.176858
Q6NUK1	Calcium binding mitochondrial carrier protein SCaMC 1 OS Homo sapiens GN SLC25A24 PE 1 SV 2	SCMC1_HUMAN						0.716617				0.238872	0.109978
Q14164	Inhibitor of nuclear factor kappa B kinase subunit epsilon OS Homo sapiens GN IKBKE PE 1 SV 1	IKKE_HUMAN		TRUE		1.63375	0.00987214	1.36062	0.429	1.66908	0.0385372	1.41825	0.192774
P22314	Ubiquitin like modifier activating enzyme 1 OS Homo sapiens GN UBA1 PE 1 SV 3	UBA1_HUMAN						0.933385	0.771637	1.55292	0.210167	1.15954	0.431212
Q8TDN4	CDK5 and ABL1 enzyme substrate 1 OS Homo sapiens GN CABLES1 PE 1 SV 2	CABL1_HUMAN				1.32225	0.0466732	0.833326	0.329755	1.46729	0.0143031	0.98708	0.929781
P32119	Peroxiredoxin 2 OS Homo sapiens GN PRDX2 PE 1 SV 5	PRDX2_HUMAN				0.661293	0.00907491	0.779643	0.266751	0.663098	0.0100426	0.72372	0.012116
P23528	Cofilin 1 OS Homo sapiens GN CFL1 PE 1 SV 3	COF1_HUMAN						0.937626	0.776408	0.65572	0.140194	0.792797	0.159109
P04844	Dolichyl diphosphooligosaccharide protein glycosyltransferase subunit 2 OS Homo sapiens GN RPN2 PE	RPN2_HUMAN						0.997914	0.993901	0.651999	0.0428633	0.788417	0.172835
P20248	Cyclin A2 OS Homo sapiens GN CCNA2 PE 1 SV 2	CCNA2_HUMAN				0.695615	0.0170357	0.751725	0.075408	0.674671	0.0105164	0.71053	0.00109386
P46782	40S ribosomal protein S5 OS Homo sapiens GN RPS5 PE 1 SV 4	RS5_HUMAN						1.25612	0.597234	0.54043	0.0131305	0.85404	0.558121
Q9Y3C4	EKC KEOPS complex subunit TPRKB OS Homo sapiens GN TPRKB PE 1 SV 1	TPRKB_HUMAN				0.787908	0.109222	1.03523	0.63915	0.660088	0.045659	0.807358	0.137508
O43324	Eukaryotic translation elongation factor 1 epsilon 1 OS Homo sapiens GN EEF1E1 PE 1 SV 1	MCA3_HUMAN				0.949466	0.608841	1.05906	0.836256	0.632969	0.0129219	0.802329	0.225788
P23258	Tubulin gamma 1 chain OS Homo sapiens GN TUBG1 PE 1 SV 2	TBG1_HUMAN						0.861033	0.598005	0.667735	0.00601466	0.778834	0.121474
P08238	Heat shock protein HSP 90 beta OS Homo sapiens GN HSP90AB1 PE 1 SV 4	HS90B_HUMAN						1.00067	0.996866	0.633416	0.00916732	0.76344	0.101569
P15153	Ras related C3 botulinum toxin substrate 2 OS Homo sapiens GN RAC2 PE 1 SV 1	RAC2_HUMAN						0.858254	0.215015	0.673079	0.307339	0.75665	0.126394
P26373	60S ribosomal protein L13 OS Homo sapiens GN RPL13 PE 1 SV 4	RL13_HUMAN						0.83904	0.215259	0.660891	0.0392108	0.742733	0.0142342
P40429	60S ribosomal protein L13a OS Homo sapiens GN RPL13A PE 1 SV 2	RL13A_HUMAN						0.855419	0.220187	0.646155	0.0013425	0.739793	0.0118717
P57678	Gem associated protein 4 OS Homo sapiens GN GEMIN4 PE 1 SV 2	GEMI4_HUMAN						1.16963	0.312168	0.669089	0.0628786	0.735804	0.148423
O75431	Metaxin 2 OS Homo sapiens GN MTX2 PE 1 SV 1	MTX2_HUMAN						0.811294	0.110062	0.636241	0.00100414	0.730169	0.00181353
P54136	Arginine tRNA ligase cytoplasmic OS Homo sapiens GN RARS PE 1 SV 2	SYRC_HUMAN				0.808224	0.174178	0.767037	0.0462958	0.684224	0.0221167	0.722276	0.001244
O00142	Thymidine kinase 2 mitochondrial OS Homo sapiens GN TK2 PE 1 SV 4	KITM_HUMAN				1.0241	0.774216	0.729087	0.0345941	0.65524	0.00805021	0.693517	0.00014881
P50991	T complex protein 1 subunit delta OS Homo sapiens GN CCT4 PE 1 SV 4	TCPD_HUMAN						0.730498	0.275442	0.659429	0.00473892	0.692358	0.0122084
P08727	Keratin type I cytoskeletal 19 OS Homo sapiens GN KRT19 PE 1 SV 4	K1C19_HUMAN				1.60814	0.0364118	1.58297	0.00645902	0.899018	0.414635	1.1384	0.350395
Q9UBM7	7 dehydrocholesterol reductase OS Homo sapiens GN DHCR7 PE 1 SV 1	DHCR7_HUMAN				1.40272	0.195833	1.60835	0.0551223	1.31103	0.125427	1.44883	0.00632471
Q08AM6	Protein VAC14 homolog OS Homo sapiens GN VAC14 PE 1 SV 1	VAC14_HUMAN				1.24347	0.0465093	1.4872	0.105249	1.38087	0.0303682	1.4338	0.00386176
O60888	Protein CutA OS Homo sapiens GN CUTA PE 1 SV 2	CUTA_HUMAN				1.19673	0.121081	1.66156	0.0262862	1.2709	0.28923	1.42858	0.0152077
P07355	Annexin A2 OS Homo sapiens GN ANXA2 PE 1 SV 2	ANXA2_HUMAN				0.529245	0.00434817	0.645012	0.00525062	0.747355	0.0330715	0.700258	0.00012025
Q9H4L5	Oxysterol binding protein related protein 3 OS Homo sapiens GN OSBPL3 PE 1 SV 1	OSBL3_HUMAN				0.553144	0.00928468	0.673475	0.0346124	0.709478	0.00635511	0.69067	0.000265718
Q12834	Cell division cycle protein 20 homolog OS Homo sapiens GN CDC20 PE 1 SV 2	CDC20_HUMAN				0.533168	0.0617809	0.620507	0.150097	0.878627	0.33569	0.876976	0.276653
P63151	Serine threonine protein phosphatase 2A 55 kDa regulatory subunit B alpha isoform OS Homo sapiens GN	2ABA_HUMAN				1.02607	0.621566	0.650265	0.0395569	0.87848	0.474423	0.762353	0.0414456
P49368	T complex protein 1 subunit gamma OS Homo sapiens GN CCT3 PE 1 SV 4	TCPG_HUMAN						0.668667	0.0193232	0.765133	0.0213488	0.714746	0.000659151
O15111	Inhibitor of nuclear factor kappa B kinase subunit alpha OS Homo sapiens GN CHUK PE 1 SV 2	IKKA_HUMAN		TRUE		R_unique
P31151	Protein S100 A7 OS Homo sapiens GN S100A7 PE 1 SV 4	S10A7_HUMAN				6.98581	0.00234872
Q06203	Amidophosphoribosyltransferase OS Homo sapiens GN PPAT PE 1 SV 1	PUR1_HUMAN				5.48031	0.0007503
P06702	Protein S100 A9 OS Homo sapiens GN S100A9 PE 1 SV 1	S10A9_HUMAN				5.40985	0.0102458
P32320	Cytidine deaminase OS Homo sapiens GN CDA PE 1 SV 2	CDD_HUMAN				4.644	0.0478027
P05109	Protein S100 A8 OS Homo sapiens GN S100A8 PE 1 SV 1	S10A8_HUMAN				3.90588	0.0161774
Q9H479	Fructosamine 3 kinase OS Homo sapiens GN FN3K PE 1 SV 1	FN3K_HUMAN				3.06147	0.0051732
P30837	Aldehyde dehydrogenase X mitochondrial OS Homo sapiens GN ALDH1B1 PE 1 SV 3	AL1B1_HUMAN				2.75015	0.00224001
P35573	Glycogen debranching enzyme OS Homo sapiens GN AGL PE 1 SV 3	GDE_HUMAN				2.73549	0.00358143
P52788	Spermine synthase OS Homo sapiens GN SMS PE 1 SV 2	SPSY_HUMAN				2.31783	0.00208914
O14874	3 methyl 2 oxobutanoate dehydrogenase lipoamide kinase mitochondrial OS Homo sapiens GN BCKDK P	BCKD_HUMAN				2.23163	0.000184903
P36639	7 8 dihydro 8 oxoguanine triphosphatase OS Homo sapiens GN NUDT1 PE 1 SV 3	8ODP_HUMAN				2.08321	0.000783997
P49773	Histidine triad nucleotide binding protein 1 OS Homo sapiens GN HINT1 PE 1 SV 2	HINT1_HUMAN				1.97772	0.00765288
P06737	Glycogen phosphorylase liver form OS Homo sapiens GN PYGL PE 1 SV 4	PYGL_HUMAN				1.78035	0.0157768
P55263	Adenosine kinase OS Homo sapiens GN ADK PE 1 SV 2	ADK_HUMAN				1.72868	0.00731069	1.10684	0.170232	0.952091	0.491149	1.02647	0.608349
P04350	Tubulin beta 4A chain OS Homo sapiens GN TUBB4A PE 1 SV 2	TBB4A_HUMAN				P_unique
P22413	Ectonucleotide pyrophosphatase phosphodiesterase family member 1 OS Homo sapiens GN ENPP1 PE 1 SV 2	ENPP1_HUMAN				P_unique
P83436	Conserved oligomeric Golgi complex subunit 7 OS Homo sapiens GN COG7 PE 1 SV 1	COG7_HUMAN				P_unique		0.74302	0.0242436	0.716208	0.0186031	0.728943	0.000200214
P63267	Actin gamma enteric smooth muscle OS Homo sapiens GN ACTG2 PE 1 SV 1	ACTH_HUMAN				0.456726	0.00663491
P06733	Alpha enolase OS Homo sapiens GN ENO1 PE 1 SV 2	ENOA_HUMAN				0.488798	0.00169422	1.25389	0.189176	1.07535	0.535407	1.15631	0.106454
P00338	L lactate dehydrogenase A chain OS Homo sapiens GN LDHA PE 1 SV 2	LDHA_HUMAN				0.594779	0.00639545	1.09397	0.480752	0.995739	0.935049	1.04126	0.483019
Q06830	Peroxiredoxin 1 OS Homo sapiens GN PRDX1 PE 1 SV 1	PRDX1_HUMAN				0.533363	0.00850596	1.12274	0.169916	0.799517	0.0373566	0.955351	0.597677
P04406	Glyceraldehyde 3 phosphate dehydrogenase OS Homo sapiens GN GAPDH PE 1 SV 3	G3P_HUMAN				0.649567	0.066265	0.923425	0.348711	0.917154	0.0555578	0.92052	0.0527878
P21796	Voltage dependent anion selective channel protein 1 OS Homo sapiens GN VDAC1 PE 1 SV 2	VDAC1_HUMAN				0.576634	0.0231388	0.941987	0.40938	0.855795	0.147622	0.899316	0.0617515
P08779	Keratin type I cytoskeletal 16 OS Homo sapiens GN KRT16 PE 1 SV 4	K1C16_HUMAN				0.565583	0.0075046	0.997356	0.982421	0.843202	0.209949	0.920653	0.309539
Q7Z3Z0	Keratin type I cytoskeletal 25 OS Homo sapiens GN KRT25 PE 1 SV 1	K1C25_HUMAN				0.66207	0.0248014
P84085	ADP ribosylation factor 5 OS Homo sapiens GN ARF5 PE 1 SV 2	ARF5_HUMAN				0.631619	0.00543168
P47929	Galectin 7 OS Homo sapiens GN LGALS7 PE 1 SV 2	LEG7_HUMAN				0.550057	0.0818704
P15735	Phosphorylase b kinase gamma catalytic chain liver testis isoform OS Homo sapiens GN PHKG2 PE 1 SV	PHKG2_HUMAN		TRUE		0.290974	0.00326722
P02538	Keratin type II cytoskeletal 6A OS Homo sapiens GN KRT6A PE 1 SV 3	K2C6A_HUMAN				0.492953	0.000700848	1.19395	0.0185097	1.06215	0.498238	1.11699	0.049552
P48059	LIM and senescent cell antigen like containing domain protein 1 OS Homo sapiens GN LIMS1 PE 1 SV 4	LIMS1_HUMAN				0.684783	0.00744961	1.17739	0.194567	0.954577	0.105462	1.05468	0.405768
P62826	GTP binding nuclear protein Ran OS Homo sapiens GN RAN PE 1 SV 3	RAN_HUMAN				0.635346	0.0927098	1.13742	0.420394	0.940717	0.0190962	1.0218	0.751125
Q9BQE3	Tubulin alpha 1C chain OS Homo sapiens GN TUBA1C PE 1 SV 1	TBA1C_HUMAN				0.437477	0.0720277	0.868073	0.23631			0.868073	0.23631
Q9Y277	Voltage dependent anion selective channel protein 3 OS Homo sapiens GN VDAC3 PE 1 SV 1	VDAC3_HUMAN				0.519942	0.00103791	0.964043	0.808773	0.722907	0.0283098	0.82123	0.0917689
Q9NVD7	Alpha parvin OS Homo sapiens GN PARVA PE 1 SV 1	PARVA_HUMAN				0.546911	0.0300532	0.701097	0.00135883	0.729205	0.0956804	0.715008	0.000949483
P18085	ADP ribosylation factor 4 OS Homo sapiens GN ARF4 PE 1 SV 3	ARF4_HUMAN				0.631134	0.0179228	0.693201	0.0906217	0.734689	0.0244346	0.712356	0.00320464
P34931	Heat shock 70 kDa protein 1 like OS Homo sapiens GN HSPA1L PE 1 SV 2	HS71L_HUMAN
Q16629	Serine arginine rich splicing factor 7 OS Homo sapiens GN SRSF7 PE 1 SV 1	SRSF7_HUMAN
Q9H299	SH3 domain binding glutamic acid rich like protein 3 OS Homo sapiens GN SH3BGRL3 PE 1 SV 1	SH3L3_HUMAN
P15121	Aldose reductase OS Homo sapiens GN AKR1B1 PE 1 SV 3	ALDR_HUMAN
P07339	Cathepsin D OS Homo sapiens GN CTSD PE 1 SV 1	CATD_HUMAN
P16949	Stathmin OS Homo sapiens GN STMN1 PE 1 SV 3	STMN1_HUMAN
P37802	Transgelin 2 OS Homo sapiens GN TAGLN2 PE 1 SV 3	TAGL2_HUMAN
Q14847	LIM and SH3 domain protein 1 OS Homo sapiens GN LASP1 PE 1 SV 2	LASP1_HUMAN
P20810	Calpastatin OS Homo sapiens GN CAST PE 1 SV 4	ICAL_HUMAN
P12429	Annexin A3 OS Homo sapiens GN ANXA3 PE 1 SV 3	ANXA3_HUMAN
O60664	Perilipin 3 OS Homo sapiens GN PLIN3 PE 1 SV 3	PLIN3_HUMAN
P30101	Protein disulfide isomerase A3 OS Homo sapiens GN PDIA3 PE 1 SV 4	PDIA3_HUMAN
P02545	Prelamin A C OS Homo sapiens GN LMNA PE 1 SV 1	LMNA_HUMAN
P62942	Peptidyl prolyl cis trans isomerase FKBP1A OS Homo sapiens GN FKBP1A PE 1 SV 2	FKB1A_HUMAN
Q9GZV4	Eukaryotic translation initiation factor 5A 2 OS Homo sapiens GN EIF5A2 PE 1 SV 3	IF5A2_HUMAN
Q09666	Neuroblast differentiation associated protein AHNAK OS Homo sapiens GN AHNAK PE 1 SV 2	AHNK_HUMAN
Q01518	Adenylyl cyclase associated protein 1 OS Homo sapiens GN CAP1 PE 1 SV 5	CAP1_HUMAN
Q15293	Reticulocalbin 1 OS Homo sapiens GN RCN1 PE 1 SV 1	RCN1_HUMAN
P06703	Protein S100 A6 OS Homo sapiens GN S100A6 PE 1 SV 1	S10A6_HUMAN
P35579	Myosin 9 OS Homo sapiens GN MYH9 PE 1 SV 4	MYH9_HUMAN
P52565	Rho GDP dissociation inhibitor 1 OS Homo sapiens GN ARHGDIA PE 1 SV 3	GDIR1_HUMAN
Q8WUM4	Programmed cell death 6 interacting protein OS Homo sapiens GN PDCD6IP PE 1 SV 1	PDC6I_HUMAN
P04083	Annexin A1 OS Homo sapiens GN ANXA1 PE 1 SV 2	ANXA1_HUMAN
P18669	Phosphoglycerate mutase 1 OS Homo sapiens GN PGAM1 PE 1 SV 2	PGAM1_HUMAN
P22626	Heterogeneous nuclear ribonucleoproteins A2 B1 OS Homo sapiens GN HNRNPA2B1 PE 1 SV 2	ROA2_HUMAN
P29401	Transketolase OS Homo sapiens GN TKT PE 1 SV 3	TKT_HUMAN
P60660	Myosin light polypeptide 6 OS Homo sapiens GN MYL6 PE 1 SV 2	MYL6_HUMAN
O00299	Chloride intracellular channel protein 1 OS Homo sapiens GN CLIC1 PE 1 SV 4	CLIC1_HUMAN
P56537	Eukaryotic translation initiation factor 6 OS Homo sapiens GN EIF6 PE 1 SV 1	IF6_HUMAN
P30040	Endoplasmic reticulum resident protein 29 OS Homo sapiens GN ERP29 PE 1 SV 4	ERP29_HUMAN
Q13501	Sequestosome 1 OS Homo sapiens GN SQSTM1 PE 1 SV 1	SQSTM_HUMAN
P14625	Endoplasmin OS Homo sapiens GN HSP90B1 PE 1 SV 1	ENPL_HUMAN
P19105	Myosin regulatory light chain 12A OS Homo sapiens GN MYL12A PE 1 SV 2	ML12A_HUMAN
P31946	14 3 3 protein beta alpha OS Homo sapiens GN YWHAB PE 1 SV 3	1433B_HUMAN
Q15149	Plectin OS Homo sapiens GN PLEC PE 1 SV 3	PLEC_HUMAN
P10316	HLA class I histocompatibility antigen A 69 alpha chain OS Homo sapiens GN HLA A PE 1 SV 2	1A69_HUMAN
P04792	Heat shock protein beta 1 OS Homo sapiens GN HSPB1 PE 1 SV 2	HSPB1_HUMAN
P08729	Keratin type II cytoskeletal 7 OS Homo sapiens GN KRT7 PE 1 SV 5	K2C7_HUMAN
P12814	Alpha actinin 1 OS Homo sapiens GN ACTN1 PE 1 SV 2	ACTN1_HUMAN
O43852	Calumenin OS Homo sapiens GN CALU PE 1 SV 2	CALU_HUMAN
O43707	Alpha actinin 4 OS Homo sapiens GN ACTN4 PE 1 SV 2	ACTN4_HUMAN
O14818	Proteasome subunit alpha type 7 OS Homo sapiens GN PSMA7 PE 1 SV 1	PSA7_HUMAN
P51149	Ras related protein Rab 7a OS Homo sapiens GN RAB7A PE 1 SV 1	RAB7A_HUMAN
P24534	Elongation factor 1 beta OS Homo sapiens GN EEF1B2 PE 1 SV 3	EF1B_HUMAN
P27816	Microtubule associated protein 4 OS Homo sapiens GN MAP4 PE 1 SV 3	MAP4_HUMAN
P60174	Triosephosphate isomerase OS Homo sapiens GN TPI1 PE 1 SV 3	TPIS_HUMAN						1.1338	0.758791	0.988609	0.91553	1.24314	0.354148
O43924	Retinal rod rhodopsin sensitive cGMP 3 5 cyclic phosphodiesterase subunit delta OS Homo sapiens GN	PDE6D_HUMAN						1.21567	0.0876073	1.24791	0.0225188	1.22944	0.00195578
P04075	Fructose bisphosphate aldolase A OS Homo sapiens GN ALDOA PE 1 SV 2	ALDOA_HUMAN						1.28219	0.231475	1.04928	0.450616	1.14866	0.123532
P13639	Elongation factor 2 OS Homo sapiens GN EEF2 PE 1 SV 4	EF2_HUMAN						1.17633	0.043847	1.08803	0.159314	1.12939	0.00720302
P22392	Nucleoside diphosphate kinase B OS Homo sapiens GN NME2 PE 1 SV 1	NDKB_HUMAN		TRUE				1.12374	0.323577	1.12014	0.248273	1.12193	0.0736177
P11166	Solute carrier family 2 facilitated glucose transporter member 1 OS Homo sapiens GN SLC2A1 PE 1 SV	GTR1_HUMAN								1.07875	0.617137	1.07875	0.617137
P49411	Elongation factor Tu mitochondrial OS Homo sapiens GN TUFM PE 1 SV 2	EFTU_HUMAN						1.03327	0.862656	1.07997	0.127813	1.05337	0.568776
P00558	Phosphoglycerate kinase 1 OS Homo sapiens GN PGK1 PE 1 SV 3	PGK1_HUMAN						0.934186	0.91142	1.14252	0.593351	1.04227	0.873835
P06576	ATP synthase subunit beta mitochondrial OS Homo sapiens GN ATP5B PE 1 SV 3	ATPB_HUMAN						0.979182	0.804666	0.954272	0.525188	0.967444	0.486817
Q14697	Neutral alpha glucosidase AB OS Homo sapiens GN GANAB PE 1 SV 3	GANAB_HUMAN				0.733828	0.00433886	1.03663	0.894038	0.863559	0.099412	0.941034	0.608862
P07737	Profilin 1 OS Homo sapiens GN PFN1 PE 1 SV 2	PROF1_HUMAN								0.875177	0.227949	0.875177	0.227949
P62937	Peptidyl prolyl cis trans isomerase A OS Homo sapiens GN PPIA PE 1 SV 2	PPIA_HUMAN				0.777719	0.23542	0.744191	0.0432681	0.785356	0.0270064	0.764193	0.000737885
P14868	Aspartate tRNA ligase cytoplasmic OS Homo sapiens GN DARS PE 1 SV 2	SYDC_HUMAN				0.730937	0.0485013	0.741693	0.157369	0.693267	0.0231926	0.717581	0.00441783
P30041	Peroxiredoxin 6 OS Homo sapiens GN PRDX6 PE 1 SV 3	PRDX6_HUMAN				0.727486	0.244058			0.707886	0.107733	0.707886	0.107733
Q92928	Putative Ras related protein Rab 1C OS Homo sapiens GN RAB1C PE 5 SV 2	RAB1C_HUMAN
Q9Y3U8	60S ribosomal protein L36 OS Homo sapiens GN RPL36 PE 1 SV 3	RL36_HUMAN
P67809	Nuclease sensitive element binding protein 1 OS Homo sapiens GN YBX1 PE 1 SV 3	YBOX1_HUMAN
P84098	60S ribosomal protein L19 OS Homo sapiens GN RPL19 PE 1 SV 1	RL19_HUMAN
Q15717	ELAV like protein 1 OS Homo sapiens GN ELAVL1 PE 1 SV 2	ELAV1_HUMAN
P46779	60S ribosomal protein L28 OS Homo sapiens GN RPL28 PE 1 SV 3	RL28_HUMAN
Q9NQS7	Inner centromere protein OS Homo sapiens GN INCENP PE 1 SV 3	INCE_HUMAN
P26583	High mobility group protein B2 OS Homo sapiens GN HMGB2 PE 1 SV 2	HMGB2_HUMAN
P46776	60S ribosomal protein L27a OS Homo sapiens GN RPL27A PE 1 SV 2	RL27A_HUMAN
P48668	Keratin type II cytoskeletal 6C OS Homo sapiens GN KRT6C PE 1 SV 3	K2C6C_HUMAN
Q9UKK9	ADP sugar pyrophosphatase OS Homo sapiens GN NUDT5 PE 1 SV 1	NUDT5_HUMAN				0.803441	0.0375201
P14635	G2 mitotic specific cyclin B1 OS Homo sapiens GN CCNB1 PE 1 SV 1	CCNB1_HUMAN				1.13533	0.0180252	0.976124	0.802949	1.04344	0.626839	1.0123	0.825185
P13489	Ribonuclease inhibitor OS Homo sapiens GN RNH1 PE 1 SV 2	RINI_HUMAN
P04843	Dolichyl diphosphooligosaccharide protein glycosyltransferase subunit 1 OS Homo sapiens GN RPN1 PE	RPN1_HUMAN
P15311	Ezrin OS Homo sapiens GN EZR PE 1 SV 4	EZRI_HUMAN
Q58FF8	Putative heat shock protein HSP 90 beta 2 OS Homo sapiens GN HSP90AB2P PE 1 SV 2	H90B2_HUMAN
P09496	Clathrin light chain A OS Homo sapiens GN CLTA PE 1 SV 1	CLCA_HUMAN
P52907	F actin capping protein subunit alpha 1 OS Homo sapiens GN CAPZA1 PE 1 SV 3	CAZA1_HUMAN
O75083	WD repeat containing protein 1 OS Homo sapiens GN WDR1 PE 1 SV 4	WDR1_HUMAN
Q92945	Far upstream element binding protein 2 OS Homo sapiens GN KHSRP PE 1 SV 4	FUBP2_HUMAN
P08758	Annexin A5 OS Homo sapiens GN ANXA5 PE 1 SV 2	ANXA5_HUMAN
P21980	Protein glutamine gamma glutamyltransferase 2 OS Homo sapiens GN TGM2 PE 1 SV 2	TGM2_HUMAN
Q04917	14 3 3 protein eta OS Homo sapiens GN YWHAH PE 1 SV 4	1433F_HUMAN
P05386	60S acidic ribosomal protein P1 OS Homo sapiens GN RPLP1 PE 1 SV 1	RLA1_HUMAN
P09651	Heterogeneous nuclear ribonucleoprotein A1 OS Homo sapiens GN HNRNPA1 PE 1 SV 5	ROA1_HUMAN
P53999	Activated RNA polymerase II transcriptional coactivator p15 OS Homo sapiens GN SUB1 PE 1 SV 3	TCP4_HUMAN
P05023	Sodium potassium transporting ATPase subunit alpha 1 OS Homo sapiens GN ATP1A1 PE 1 SV 1	AT1A1_HUMAN
P02786	Transferrin receptor protein 1 OS Homo sapiens GN TFRC PE 1 SV 2	TFR1_HUMAN			TRUE
P51571	Translocon associated protein subunit delta OS Homo sapiens GN SSR4 PE 1 SV 1	SSRD_HUMAN
P31948	Stress induced phosphoprotein 1 OS Homo sapiens GN STIP1 PE 1 SV 1	STIP1_HUMAN
P18077	60S ribosomal protein L35a OS Homo sapiens GN RPL35A PE 1 SV 2	RL35A_HUMAN
P51858	Hepatoma derived growth factor OS Homo sapiens GN HDGF PE 1 SV 1	HDGF_HUMAN
P08133	Annexin A6 OS Homo sapiens GN ANXA6 PE 1 SV 3	ANXA6_HUMAN
P27348	14 3 3 protein theta OS Homo sapiens GN YWHAQ PE 1 SV 1	1433T_HUMAN
P35609	Alpha actinin 2 OS Homo sapiens GN ACTN2 PE 1 SV 1	ACTN2_HUMAN
P29692	Elongation factor 1 delta OS Homo sapiens GN EEF1D PE 1 SV 5	EF1D_HUMAN
P07910	Heterogeneous nuclear ribonucleoproteins C1 C2 OS Homo sapiens GN HNRNPC PE 1 SV 4	HNRPC_HUMAN
Q04637	Eukaryotic translation initiation factor 4 gamma 1 OS Homo sapiens GN EIF4G1 PE 1 SV 4	IF4G1_HUMAN
P06748	Nucleophosmin OS Homo sapiens GN NPM1 PE 1 SV 2	NPM_HUMAN
Q9P2E9	Ribosome binding protein 1 OS Homo sapiens GN RRBP1 PE 1 SV 4	RRBP1_HUMAN
P20618	Proteasome subunit beta type 1 OS Homo sapiens GN PSMB1 PE 1 SV 2	PSB1_HUMAN
Q07955	Serine arginine rich splicing factor 1 OS Homo sapiens GN SRSF1 PE 1 SV 2	SRSF1_HUMAN
P40925	Malate dehydrogenase cytoplasmic OS Homo sapiens GN MDH1 PE 1 SV 4	MDHC_HUMAN
P12004	Proliferating cell nuclear antigen OS Homo sapiens GN PCNA PE 1 SV 1	PCNA_HUMAN
P84103	Serine arginine rich splicing factor 3 OS Homo sapiens GN SRSF3 PE 1 SV 1	SRSF3_HUMAN
P27797	Calreticulin OS Homo sapiens GN CALR PE 1 SV 1	CALR_HUMAN
P05387	60S acidic ribosomal protein P2 OS Homo sapiens GN RPLP2 PE 1 SV 1	RLA2_HUMAN
Q13765	Nascent polypeptide associated complex subunit alpha OS Homo sapiens GN NACA PE 1 SV 1	NACA_HUMAN
P62081	40S ribosomal protein S7 OS Homo sapiens GN RPS7 PE 1 SV 1	RS7_HUMAN
P62917	60S ribosomal protein L8 OS Homo sapiens GN RPL8 PE 1 SV 2	RL8_HUMAN
Q96AG4	Leucine rich repeat containing protein 59 OS Homo sapiens GN LRRC59 PE 1 SV 1	LRC59_HUMAN
P62263	40S ribosomal protein S14 OS Homo sapiens GN RPS14 PE 1 SV 3	RS14_HUMAN
Q15084	Protein disulfide isomerase A6 OS Homo sapiens GN PDIA6 PE 1 SV 1	PDIA6_HUMAN
Q9BUJ2	Heterogeneous nuclear ribonucleoprotein U like protein 1 OS Homo sapiens GN HNRNPUL1 PE 1 SV 2	HNRL1_HUMAN
P46777	60S ribosomal protein L5 OS Homo sapiens GN RPL5 PE 1 SV 3	RL5_HUMAN
P39019	40S ribosomal protein S19 OS Homo sapiens GN RPS19 PE 1 SV 2	RS19_HUMAN
P39023	60S ribosomal protein L3 OS Homo sapiens GN RPL3 PE 1 SV 2	RL3_HUMAN
O60506	Heterogeneous nuclear ribonucleoprotein Q OS Homo sapiens GN SYNCRIP PE 1 SV 2	HNRPQ_HUMAN
P54652	Heat shock related 70 kDa protein 2 OS Homo sapiens GN HSPA2 PE 1 SV 1	HSP72_HUMAN
P19338	Nucleolin OS Homo sapiens GN NCL PE 1 SV 3	NUCL_HUMAN
Q96KK5	Histone H2A type 1 H OS Homo sapiens GN HIST1H2AH PE 1 SV 3	H2A1H_HUMAN
P62851	40S ribosomal protein S25 OS Homo sapiens GN RPS25 PE 1 SV 1	RS25_HUMAN
Q93079	Histone H2B type 1 H OS Homo sapiens GN HIST1H2BH PE 1 SV 3	H2B1H_HUMAN
P61247	40S ribosomal protein S3a OS Homo sapiens GN RPS3A PE 1 SV 2	RS3A_HUMAN
P50914	60S ribosomal protein L14 OS Homo sapiens GN RPL14 PE 1 SV 4	RL14_HUMAN
P62701	40S ribosomal protein S4 X isoform OS Homo sapiens GN RPS4X PE 1 SV 2	RS4X_HUMAN
Q9UNZ2	NSFL1 cofactor p47 OS Homo sapiens GN NSFL1C PE 1 SV 2	NSF1C_HUMAN
P08107	Heat shock 70 kDa protein 1A 1B OS Homo sapiens GN HSPA1A PE 1 SV 5	HSP71_HUMAN
Q16695	Histone H3 1t OS Homo sapiens GN HIST3H3 PE 1 SV 3	H31T_HUMAN
P61254	60S ribosomal protein L26 OS Homo sapiens GN RPL26 PE 1 SV 1	RL26_HUMAN
P62854	40S ribosomal protein S26 OS Homo sapiens GN RPS26 PE 1 SV 3	RS26_HUMAN
P18621	60S ribosomal protein L17 OS Homo sapiens GN RPL17 PE 1 SV 3	RL17_HUMAN
Q9NQC3	Reticulon 4 OS Homo sapiens GN RTN4 PE 1 SV 2	RTN4_HUMAN
Q13509	Tubulin beta 3 chain OS Homo sapiens GN TUBB3 PE 1 SV 2	TBB3_HUMAN
P62753	40S ribosomal protein S6 OS Homo sapiens GN RPS6 PE 1 SV 1	RS6_HUMAN
P0CW22	40S ribosomal protein S17 like OS Homo sapiens GN RPS17L PE 1 SV 1	RS17L_HUMAN
Q8N257	Histone H2B type 3 B OS Homo sapiens GN HIST3H2BB PE 1 SV 3	H2B3B_HUMAN
Q00839	Heterogeneous nuclear ribonucleoprotein U OS Homo sapiens GN HNRNPU PE 1 SV 6	HNRPU_HUMAN
P62899	60S ribosomal protein L31 OS Homo sapiens GN RPL31 PE 1 SV 1	RL31_HUMAN
P62847	40S ribosomal protein S24 OS Homo sapiens GN RPS24 PE 1 SV 1	RS24_HUMAN
Q9Y259	Choline ethanolamine kinase OS Homo sapiens GN CHKB PE 1 SV 3	CHKB_HUMAN				1.44046	0.00716262
P68366	Tubulin alpha 4A chain OS Homo sapiens GN TUBA4A PE 1 SV 1	TBA4A_HUMAN				1.33002	0.0114283
P32322	Pyrroline 5 carboxylate reductase 1 mitochondrial OS Homo sapiens GN PYCR1 PE 1 SV 2	P5CR1_HUMAN				1.14792	0.00291714
P05091	Aldehyde dehydrogenase mitochondrial OS Homo sapiens GN ALDH2 PE 1 SV 2	ALDH2_HUMAN				1.10586	0.075776
Q9UJ70	N acetyl D glucosamine kinase OS Homo sapiens GN NAGK PE 1 SV 4	NAGK_HUMAN				1.05304	0.657657
Q96C36	Pyrroline 5 carboxylate reductase 2 OS Homo sapiens GN PYCR2 PE 1 SV 1	P5CR2_HUMAN				0.872978	0.212857
P31942	Heterogeneous nuclear ribonucleoprotein H3 OS Homo sapiens GN HNRNPH3 PE 1 SV 2	HNRH3_HUMAN				0.815245	0.131046
Q70IA6	MOB kinase activator 2 OS Homo sapiens GN MOB2 PE 1 SV 1	MOB2_HUMAN		TRUE		0.809314	0.0363457
P12035	Keratin type II cytoskeletal 3 OS Homo sapiens GN KRT3 PE 1 SV 3	K2C3_HUMAN				0.760454	0.124036
Q6DHV7	Adenosine deaminase like protein OS Homo sapiens GN ADAL PE 2 SV 2	ADAL_HUMAN				0.742128	0.040796
Q9H773	dCTP pyrophosphatase 1 OS Homo sapiens GN DCTPP1 PE 1 SV 1	DCTP1_HUMAN				0.739167	0.113297
O15021	Microtubule associated serine threonine protein kinase 4 OS Homo sapiens GN MAST4 PE 1 SV 3	MAST4_HUMAN		TRUE				1.44734	0.139214			1.44734	0.139214
P05388	60S acidic ribosomal protein P0 OS Homo sapiens GN RPLP0 PE 1 SV 1	RLA0_HUMAN						1.34648	0.220296	1.11433	0.261911	1.40541	0.0831201
Q6YHU6	Thyroid adenoma associated protein OS Homo sapiens GN THADA PE 1 SV 1	THADA_HUMAN						1.41333	0.381	0.868575	0.358503	1.36089	0.344816
P11021	78 kDa glucose regulated protein OS Homo sapiens GN HSPA5 PE 1 SV 2	GRP78_HUMAN				0.727638	0.135589	1.39407	0.00562305	1.27672	0.0847927	1.33445	0.000905562
P13929	Beta enolase OS Homo sapiens GN ENO3 PE 1 SV 5	ENOB_HUMAN						1.29564	0.304153			1.29564	0.304153
Q96S97	Myeloid associated differentiation marker OS Homo sapiens GN MYADM PE 1 SV 2	MYADM_HUMAN						1.21381	0.133162	1.36063	0.058704	1.28766	0.00716477
Q9NVI7	ATPase family AAA domain containing protein 3A OS Homo sapiens GN ATAD3A PE 1 SV 2	ATD3A_HUMAN				1.21145	0.115646	1.30566	0.0682904	1.26801	0.0569304	1.28678	0.00201219
P07741	Adenine phosphoribosyltransferase OS Homo sapiens GN APRT PE 1 SV 2	APT_HUMAN				1.22903	0.063428	1.29359	0.0225639	1.2797	0.0935354	1.28623	0.0018633
O95067	G2 mitotic specific cyclin B2 OS Homo sapiens GN CCNB2 PE 1 SV 1	CCNB2_HUMAN				1.25778	0.0600242	1.3595	0.054816	1.19522	0.108552	1.27582	0.00616853
Q92621	Nuclear pore complex protein Nup205 OS Homo sapiens GN NUP205 PE 1 SV 3	NU205_HUMAN						1.33817	0.0655257	1.21129	0.0566707	1.27482	0.00413129
P38646	Stress 70 protein mitochondrial OS Homo sapiens GN HSPA9 PE 1 SV 2	GRP75_HUMAN				0.875313	0.225381	1.2658	0.236081	1.24915	0.0158723	1.25712	0.0140681
Q9UJZ1	Stomatin like protein 2 mitochondrial OS Homo sapiens GN STOML2 PE 1 SV 1	STML2_HUMAN				0.996577	0.942356	1.37646	0.00513321	1.14733	0.297377	1.23884	0.0133876
P30050	60S ribosomal protein L12 OS Homo sapiens GN RPL12 PE 1 SV 1	RL12_HUMAN				1.38035	0.19633	1.30137	0.0522259	1.14544	0.0015	1.2205	0.00403784
Q03135	Caveolin 1 OS Homo sapiens GN CAV1 PE 1 SV 4	CAV1_HUMAN				0.866763	0.145223	1.30973	0.111364	1.07698	0.568094	1.18682	0.0817404
O43684	Mitotic checkpoint protein BUB3 OS Homo sapiens GN BUB3 PE 1 SV 1	BUB3_HUMAN				1.13289	0.268459	1.15893	0.0440384	1.20793	0.0185474	1.1783	0.000477654
P39656	Dolichyl diphosphooligosaccharide protein glycosyltransferase 48 kDa subunit OS Homo sapiens GN DDO	OST48_HUMAN						1.16399	0.330665	1.15886	0.263989	1.16147	0.0812354
P00330	Alcohol dehydrogenase 1 OS Saccharomyces cerevisiae strain ATCC 204508 S288c GN ADH1 PE 1 SV 5	ADH1_YEAST				1.02617	0.772431	1.13925	0.131777	1.17435	0.14107	1.1578	0.0153842
P51946	Cyclin H OS Homo sapiens GN CCNH PE 1 SV 1	CCNH_HUMAN				1.09206	0.396481	1.22911	0.412497	1.06978	0.582302	1.14683	0.252461
Q99570	Phosphoinositide 3 kinase regulatory subunit 4 OS Homo sapiens GN PIK3R4 PE 1 SV 3	PI3R4_HUMAN		TRUE				1.09969	0.0125312	1.18882	0.107865	1.14599	0.0132576
Q96F24	Nuclear receptor binding factor 2 OS Homo sapiens GN NRBF2 PE 1 SV 1	NRBF2_HUMAN			TRUE			1.30183	0.216527	0.999723	0.996766	1.14089	0.214488
Q9HAV4	Exportin 5 OS Homo sapiens GN XPO5 PE 1 SV 1	XPO5_HUMAN						1.12241	0.0911272	1.13522	0.309595	1.12847	0.0392894
P36551	Oxygen dependent coproporphyrinogen III oxidase mitochondrial OS Homo sapiens GN CPOX PE 1 SV 3	HEM6_HUMAN				1.3633	0.0177202	1.11798	0.382069			1.11798	0.382069
Q14532	Keratin type I cuticular Ha2 OS Homo sapiens GN KRT32 PE 2 SV 3	K1H2_HUMAN								1.11463	0.0787537	1.11463	0.0787537
Q7Z3U7	Protein MON2 homolog OS Homo sapiens GN MON2 PE 1 SV 3	MON2_HUMAN						1.08289	0.519888	1.12449	0.0594953	1.09852	0.166007
O15264	Mitogen activated protein kinase 13 OS Homo sapiens GN MAPK13 PE 1 SV 1	MK13_HUMAN		TRUE		0.991493	0.890945	1.17414	0.194915	1.00913	0.924033	1.09168	0.227496
P36578	60S ribosomal protein L4 OS Homo sapiens GN RPL4 PE 1 SV 5	RL4_HUMAN						0.955248	0.496819	1.26536	0.0122093	1.08511	0.26871
P04259	Keratin type II cytoskeletal 6B OS Homo sapiens GN KRT6B PE 1 SV 5	K2C6B_HUMAN						0.980761	0.431917	1.1629	0.183077	1.07904	0.237874
Q92844	TRAF family member associated NF kappa B activator OS Homo sapiens GN TANK PE 1 SV 2	TANK_HUMAN				1.01862	0.898445	1.10821	0.337653	1.04119	0.811204	1.07407	0.397478
P53396	ATP citrate synthase OS Homo sapiens GN ACLY PE 1 SV 3	ACLY_HUMAN				1.11732	0.315103	1.06789	0.152019	1.05856	0.596724	1.06308	0.22193
P25705	ATP synthase subunit alpha mitochondrial OS Homo sapiens GN ATP5A1 PE 1 SV 1	ATPA_HUMAN						1.14774	0.335537	0.97821	0.89642	1.05917	0.552394
P63167	Dynein light chain 1 cytoplasmic OS Homo sapiens GN DYNLL1 PE 1 SV 1	DYL1_HUMAN				0.980563	0.565491	1.01473	0.85599	1.10049	0.0444208	1.05485	0.222603
Q96T76	MMS19 nucleotide excision repair protein homolog OS Homo sapiens GN MMS19 PE 1 SV 2	MMS19_HUMAN						1.18747	0.367432	0.95525	0.327972	1.05209	0.536566
P55072	Transitional endoplasmic reticulum ATPase OS Homo sapiens GN VCP PE 1 SV 4	TERA_HUMAN				0.884455	0.129979	1.13052	0.294496	0.965455	0.625911	1.04347	0.502819
P46977	Dolichyl diphosphooligosaccharide protein glycosyltransferase subunit STT3A OS Homo sapiens GN STT3	STT3A_HUMAN				0.935862	0.563266	0.98742	0.768805	1.09605	0.0828901	1.04098	0.258742
Q6S8J3	POTE ankyrin domain family member E OS Homo sapiens GN POTEE PE 1 SV 3	POTEE_HUMAN						1.02369	0.810067	1.05203	0.747145	1.03642	0.629798
P62805	Histone H4 OS Homo sapiens GN HIST1H4A PE 1 SV 2	H4_HUMAN						1.1291	0.00580142	0.93618	0.433167	1.03115	0.578142
P08515	Glutathione S transferase class mu 26 kDa isozyme OS Schistosoma japonicum PE 1 SV 3	GST26_SCHJA				1.16927	0.308791	1.00529	0.925462	1.05485	0.617481	1.02925	0.567626
Q13310	Polyadenylate binding protein 4 OS Homo sapiens GN PABPC4 PE 1 SV 1	PABP4_HUMAN				0.901502	0.353827	1.01258	0.884828	1.03937	0.305213	1.02573	0.524463
Q96FJ2	Dynein light chain 2 cytoplasmic OS Homo sapiens GN DYNLL2 PE 1 SV 1	DYL2_HUMAN				1.04486	0.701604	0.934547	0.722114	1.11718	0.171286	1.02413	0.79257
P12277	Creatine kinase B type OS Homo sapiens GN CKB PE 1 SV 1	KCRB_HUMAN		TRUE				0.935697	0.259994	1.12601	0.242975	1.024	0.686228
Q15046	Lysine tRNA ligase OS Homo sapiens GN KARS PE 1 SV 3	SYK_HUMAN						0.925898	0.488423	1.09705	0.674994	1.02342	0.845473
P00760	Cationic trypsin OS Bos taurus PE 1 SV 3	TRY1_BOVIN				1.12131	0.26601	1.07539	0.586693	0.955121	0.739252	1.01397	0.866552
O00764	Pyridoxal kinase OS Homo sapiens GN PDXK PE 1 SV 1	PDXK_HUMAN				1.01878	0.519558	1.03503	0.628461	0.995653	0.946542	1.01353	0.739808
Q96I15	Selenocysteine lyase OS Homo sapiens GN SCLY PE 1 SV 4	SCLY_HUMAN						1.00751	0.969436			1.00751	0.969436
P62244	40S ribosomal protein S15a OS Homo sapiens GN RPS15A PE 1 SV 2	RS15A_HUMAN				1.14225	0.228119	1.03889	0.675848	0.963482	0.242042	0.999719	0.994624
Q92520	Protein FAM3C OS Homo sapiens GN FAM3C PE 1 SV 1	FAM3C_HUMAN				0.812308	0.324574	0.972092	0.690276	1.03631	0.807601	0.997944	0.973493
Q14974	Importin subunit beta 1 OS Homo sapiens GN KPNB1 PE 1 SV 2	IMB1_HUMAN						0.996953	0.981464			0.996953	0.981464
Q07065	Cytoskeleton associated protein 4 OS Homo sapiens GN CKAP4 PE 1 SV 2	CKAP4_HUMAN						0.983816	0.73362			0.983816	0.73362
P35908	Keratin type II cytoskeletal 2 epidermal OS Homo sapiens GN KRT2 PE 1 SV 2	K22E_HUMAN				0.742093	0.0634244	0.976026	0.735986	0.990502	0.800225	0.983324	0.617951
Q14103	Heterogeneous nuclear ribonucleoprotein D0 OS Homo sapiens GN HNRNPD PE 1 SV 1	HNRPD_HUMAN						1.09487	0.71064	0.907666	0.239108	0.982321	0.858753
P31943	Heterogeneous nuclear ribonucleoprotein H OS Homo sapiens GN HNRNPH1 PE 1 SV 4	HNRH1_HUMAN				0.883564	0.24541	0.902814	0.00626927	1.07312	0.440197	0.981039	0.719364
Q01085	Nucleolysin TIAR OS Homo sapiens GN TIAL1 PE 1 SV 1	TIAR_HUMAN				0.851594	0.0308448	0.974913	0.825404	0.986988	0.816947	0.980903	0.719339
Q99720	Sigma non opioid intracellular receptor 1 OS Homo sapiens GN SIGMAR1 PE 1 SV 1	SGMR1_HUMAN			TRUE			0.971172	0.784038			0.971172	0.784038
O15254	Peroxisomal acyl coenzyme A oxidase 3 OS Homo sapiens GN ACOX3 PE 1 SV 2	ACOX3_HUMAN				0.883325	0.0585429	1.01765	0.774191	0.917102	0.379895	0.967374	0.51635
P61962	DDB1 and CUL4 associated factor 7 OS Homo sapiens GN DCAF7 PE 1 SV 1	DCAF7_HUMAN								0.966419	0.828737	0.966419	0.828737
P11142	Heat shock cognate 71 kDa protein OS Homo sapiens GN HSPA8 PE 1 SV 1	HSP7C_HUMAN				1.10037	0.133577	0.946141	0.680593	0.937534	0.424087	0.941687	0.351773
P43490	Nicotinamide phosphoribosyltransferase OS Homo sapiens GN NAMPT PE 1 SV 1	NAMPT_HUMAN								0.939426	0.398355	0.939426	0.398355
P07195	L lactate dehydrogenase B chain OS Homo sapiens GN LDHB PE 1 SV 2	LDHB_HUMAN						1.04122	0.358112	0.847022	0.148092	0.937495	0.323289
P23526	Adenosylhomocysteinase OS Homo sapiens GN AHCY PE 1 SV 4	SAHH_HUMAN						0.937088	0.672949			0.937088	0.672949
Q9ULK4	Mediator of RNA polymerase II transcription subunit 23 OS Homo sapiens GN MED23 PE 1 SV 2	MED23_HUMAN						0.985968	0.888237	0.894033	0.31139	0.935737	0.314068
P61981	14 3 3 protein gamma OS Homo sapiens GN YWHAG PE 1 SV 2	1433G_HUMAN								0.935322	0.297572	0.935322	0.297572
P01892	HLA class I histocompatibility antigen A 2 alpha chain OS Homo sapiens GN HLA A PE 1 SV 1	1A02_HUMAN				1.02436	0.873004	0.924363	0.639521			0.924363	0.639521
P63104	14 3 3 protein zeta delta OS Homo sapiens GN YWHAZ PE 1 SV 1	1433Z_HUMAN				0.698931	0.029075	0.9499	0.459384	0.869752	0.25045	0.91758	0.111874
P62987	Ubiquitin 60S ribosomal protein L40 OS Homo sapiens GN UBA52 PE 1 SV 2	RL40_HUMAN				0.83675	0.223486	0.811236	0.281014	0.998271	0.977745	0.902235	0.260077
P68371	Tubulin beta 4B chain OS Homo sapiens GN TUBB4B PE 1 SV 1	TBB4B_HUMAN						1.00526	0.966375	0.810823	0.0274107	0.90092	0.199482
P10809	60 kDa heat shock protein mitochondrial OS Homo sapiens GN HSPD1 PE 1 SV 2	CH60_HUMAN				0.809637	0.126324	0.961511	0.803366	0.830705	0.0910344	0.896839	0.211236
P62888	60S ribosomal protein L30 OS Homo sapiens GN RPL30 PE 1 SV 2	RL30_HUMAN						0.789012	0.37119	1.00042	0.99802	0.892752	0.400681
O43175	D 3 phosphoglycerate dehydrogenase OS Homo sapiens GN PHGDH PE 1 SV 4	SERA_HUMAN						1.00986	0.860681	0.804069	0.124228	0.891962	0.172122
O75909	Cyclin K OS Homo sapiens GN CCNK PE 1 SV 2	CCNK_HUMAN						0.890707	0.165437			0.890707	0.165437
P07814	Bifunctional glutamate proline tRNA ligase OS Homo sapiens GN EPRS PE 1 SV 5	SYEP_HUMAN				0.874535	0.217218	0.889672	0.0713625	0.888337	0.147948	0.88901	0.00759064
P62906	60S ribosomal protein L10a OS Homo sapiens GN RPL10A PE 1 SV 2	RL10A_HUMAN				0.998714	0.969414	1.03246	0.814258	0.77317	0.0178131	0.878919	0.195754
Q96AB3	Isochorismatase domain containing protein 2 mitochondrial OS Homo sapiens GN ISOC2 PE 1 SV 1	ISOC2_HUMAN				0.841805	0.0618289	0.927438	0.475834	0.826992	0.0252001	0.874147	0.0394855
P61619	Protein transport protein Sec61 subunit alpha isoform 1 OS Homo sapiens GN SEC61A1 PE 1 SV 2	S61A1_HUMAN						0.96072	0.799619	0.797699	0.0272877	0.871742	0.130488
P61313	60S ribosomal protein L15 OS Homo sapiens GN RPL15 PE 1 SV 2	RL15_HUMAN								0.870087	0.433908	0.870087	0.433908
P0DMV8	Heat shock 70 kDa protein 1A OS Homo sapiens GN HSPA1A PE 1 SV 1	HS71A_HUMAN				0.805628	0.117569	0.872952	0.0414278	0.859808	0.44978	0.866727	0.0954346
P02768	Serum albumin OS Homo sapiens GN ALB PE 1 SV 2	ALBU_HUMAN				1.00561	0.965499	0.855107	0.123949	0.875138	0.0797374	0.865177	0.00690693
P34897	Serine hydroxymethyltransferase mitochondrial OS Homo sapiens GN SHMT2 PE 1 SV 3	GLYM_HUMAN						0.776849	0.549766	0.975195	0.884185	0.862627	0.472626
P46781	40S ribosomal protein S9 OS Homo sapiens GN RPS9 PE 1 SV 3	RS9_HUMAN						0.782653	0.0192211	0.953881	0.900854	0.85797	0.348614
P07437	Tubulin beta chain OS Homo sapiens GN TUBB PE 1 SV 2	TBB5_HUMAN				0.759564	0.26804	0.828564	0.291702	0.886323	0.118999	0.85677	0.0631178
P48643	T complex protein 1 subunit epsilon OS Homo sapiens GN CCT5 PE 1 SV 1	TCPE_HUMAN						0.846949	0.0390318			0.846949	0.0390318
P35610	Sterol O acyltransferase 1 OS Homo sapiens GN SOAT1 PE 1 SV 3	SOAT1_HUMAN				0.908524	0.390514	0.837366	0.279942	0.855225	0.042544	0.846626	0.0275642
Q9Y6C9	Mitochondrial carrier homolog 2 OS Homo sapiens GN MTCH2 PE 1 SV 1	MTCH2_HUMAN						0.950725	0.493811	0.769373	0.00270089	0.84326	0.0398749
P62269	40S ribosomal protein S18 OS Homo sapiens GN RPS18 PE 1 SV 3	RS18_HUMAN						0.831269	0.350131			0.831269	0.350131
Q9Y5L0	Transportin 3 OS Homo sapiens GN TNPO3 PE 1 SV 3	TNPO3_HUMAN						0.826364	0.32804	0.83497	0.115695	0.830913	0.0461235
P68363	Tubulin alpha 1B chain OS Homo sapiens GN TUBA1B PE 1 SV 1	TBA1B_HUMAN						0.872918	0.361099	0.791813	0.0737513	0.826557	0.0324161
P40616	ADP ribosylation factor like protein 1 OS Homo sapiens GN ARL1 PE 1 SV 1	ARL1_HUMAN								0.824743	0.325336	0.824743	0.325336
Q96N66	Lysophospholipid acyltransferase 7 OS Homo sapiens GN MBOAT7 PE 1 SV 2	MBOA7_HUMAN						0.848272	0.195698	0.801689	0.0266489	0.824669	0.0069392
P41252	Isoleucine tRNA ligase cytoplasmic OS Homo sapiens GN IARS PE 1 SV 2	SYIC_HUMAN				1.02551	0.572119	0.873911	0.0359613	0.766201	0.0906668	0.820211	0.00845035
P47897	Glutamine tRNA ligase OS Homo sapiens GN QARS PE 1 SV 1	SYQ_HUMAN				0.771831	0.0746876	0.807948	0.224523	0.827447	0.0649801	0.814618	0.0521026
O15260	Surfeit locus protein 4 OS Homo sapiens GN SURF4 PE 1 SV 3	SURF4_HUMAN				0.807773	0.0467708	0.790547	0.211587	0.835564	0.210983	0.811585	0.0404528
P83731	60S ribosomal protein L24 OS Homo sapiens GN RPL24 PE 1 SV 1	RL24_HUMAN						0.808569	0.160538			0.808569	0.160538
O94905	Erlin 2 OS Homo sapiens GN ERLIN2 PE 1 SV 1	ERLN2_HUMAN				0.899474	0.0272118	0.764061	0.0793075	0.84832	0.0785975	0.806532	0.00556901
Q12904	Aminoacyl tRNA synthase complex interacting multifunctional protein 1 OS Homo sapiens GN AIMP1 PE 1	AIMP1_HUMAN				0.685007	0.031706	0.824646	0.350507	0.782169	0.0771487	0.803136	0.0395826
O43592	Exportin T OS Homo sapiens GN XPOT PE 1 SV 2	XPOT_HUMAN						0.777758	0.231389	0.822649	0.0668056	0.796672	0.0406441
O14980	Exportin 1 OS Homo sapiens GN XPO1 PE 1 SV 1	XPO1_HUMAN				0.71442	0.0263296	0.834762	0.144631	0.758918	0.0378935	0.795632	0.00498142
P46778	60S ribosomal protein L21 OS Homo sapiens GN RPL21 PE 1 SV 2	RL21_HUMAN								0.793228	0.296605	0.793228	0.296605
P28288	ATP binding cassette sub family D member 3 OS Homo sapiens GN ABCD3 PE 1 SV 1	ABCD3_HUMAN						0.733637	0.174748	0.845857	0.1444	0.788637	0.0306645
Q02543	60S ribosomal protein L18a OS Homo sapiens GN RPL18A PE 1 SV 2	RL18A_HUMAN						0.870015	0.629977	0.721685	0.0611422	0.786768	0.103247
P13645	Keratin type I cytoskeletal 10 OS Homo sapiens GN KRT10 PE 1 SV 6	K1C10_HUMAN				0.749697	0.0184395	0.855314	0.169008	0.719822	0.0120016	0.783917	0.00640761
P62277	40S ribosomal protein S13 OS Homo sapiens GN RPS13 PE 1 SV 2	RS13_HUMAN						0.81043	0.0306496	0.750532	0.0798556	0.777681	0.00442095
O60313	Dynamin like 120 kDa protein mitochondrial OS Homo sapiens GN OPA1 PE 1 SV 3	OPA1_HUMAN						0.850129	0.531982	0.703804	0.0114579	0.77553	0.0654356
O00410	Importin 5 OS Homo sapiens GN IPO5 PE 1 SV 4	IPO5_HUMAN						0.789972	0.140047	0.756465	0.0454082	0.772592	0.00462991
P08865	40S ribosomal protein SA OS Homo sapiens GN RPSA PE 1 SV 4	RSSA_HUMAN						0.693132	0.0339461	0.832396	0.372156	0.764292	0.0285128
P60510	Serine threonine protein phosphatase 4 catalytic subunit OS Homo sapiens GN PPP4C PE 1 SV 1	PP4C_HUMAN						0.80605	0.30114	0.732749	0.0654129	0.763776	0.0223505
P12268	Inosine 5 monophosphate dehydrogenase 2 OS Homo sapiens GN IMPDH2 PE 1 SV 2	IMDH2_HUMAN						0.768726	0.0337811	0.753504	0.0741535	0.761946	0.00128309
P53675	Clathrin heavy chain 2 OS Homo sapiens GN CLTCL1 PE 1 SV 2	CLH2_HUMAN				0.930661	0.283515	0.759171	0.0986648			0.759171	0.0986648
P18074	TFIIH basal transcription factor complex helicase XPD subunit OS Homo sapiens GN ERCC2 PE 1 SV 1	ERCC2_HUMAN				0.934337	0.114764	0.741573	0.0763395	0.766219	0.00998825	0.753826	0.00104579
P62424	60S ribosomal protein L7a OS Homo sapiens GN RPL7A PE 1 SV 2	RL7A_HUMAN								0.749337	0.00499095	0.749337	0.00499095
P61353	60S ribosomal protein L27 OS Homo sapiens GN RPL27 PE 1 SV 2	RL27_HUMAN								0.748011	0.0380413	0.748011	0.0380413
P16083	Ribosyldihydronicotinamide dehydrogenase quinone OS Homo sapiens GN NQO2 PE 1 SV 5	NQO2_HUMAN				0.796919	0.0472949	0.801387	0.0664707	0.694782	0.00178984	0.747155	0.000849151
P15880	40S ribosomal protein S2 OS Homo sapiens GN RPS2 PE 1 SV 2	RS2_HUMAN						0.764771	0.00388031	0.712659	0.0837262	0.735107	0.00424754
P62280	40S ribosomal protein S11 OS Homo sapiens GN RPS11 PE 1 SV 3	RS11_HUMAN						0.710276	0.0233555	0.754316	0.275343	0.732363	0.0180553
O00743	Serine threonine protein phosphatase 6 catalytic subunit OS Homo sapiens GN PPP6C PE 1 SV 1	PPP6_HUMAN						0.720847	0.329368	0.737375	0.0172558	0.729876	0.0306909
P00747	Plasminogen OS Homo sapiens GN PLG PE 1 SV 2	PLMN_HUMAN						0.718274	0.0405157	0.741752	0.0687454	0.728838	0.00167501
Q07020	60S ribosomal protein L18 OS Homo sapiens GN RPL18 PE 1 SV 2	RL18_HUMAN						0.741901	0.145233	0.710903	0.0286118	0.726367	0.00411557
P50990	T complex protein 1 subunit theta OS Homo sapiens GN CCT8 PE 1 SV 4	TCPQ_HUMAN						0.690805	0.00209866	0.757545	0.128364	0.72532	0.00193524
Q13155	Aminoacyl tRNA synthase complex interacting multifunctional protein 2 OS Homo sapiens GN AIMP2 PE 1	AIMP2_HUMAN				0.717715	0.098652	0.741535	0.0169975	0.699987	0.00726052	0.721149	3.78693e-05
P24863	Cyclin C OS Homo sapiens GN CCNC PE 1 SV 2	CCNC_HUMAN						0.869849	0.726175	0.884436	0.150598	0.71969	0.190136
Q9UP83	Conserved oligomeric Golgi complex subunit 5 OS Homo sapiens GN COG5 PE 1 SV 3	COG5_HUMAN				0.730054	0.00822941	0.717847	0.0034114	0.706889	0.0310242	0.712151	0.000118438
P11586	C 1 tetrahydrofolate synthase cytoplasmic OS Homo sapiens GN MTHFD1 PE 1 SV 3	C1TC_HUMAN						0.854914	0.330128	0.861146	0.590698	0.711584	0.150518
O43427	Acidic fibroblast growth factor intracellular binding protein OS Homo sapiens GN FIBP PE 1 SV 3	FIBP_HUMAN				0.823382	0.0314592	0.730247	0.0733035	0.690504	0.0101871	0.710782	0.000654042
P27635	60S ribosomal protein L10 OS Homo sapiens GN RPL10 PE 1 SV 4	RL10_HUMAN								0.690856	0.0109902	0.690856	0.0109902
P13073	Cytochrome c oxidase subunit 4 isoform 1 mitochondrial OS Homo sapiens GN COX4I1 PE 1 SV 1	COX41_HUMAN								0.685031	0.00116223	0.685031	0.00116223
