# Supplementary material for: Proteomic Analysis of Breast Cancer Resistance to the Anticancer Drug RH1 Reveals the Importance of Cancer Stem Cells
Source: Cancers (Basel). 2019 Jul 11;11(7):972. doi: 10.3390/cancers11070972 (PMC6678540; doi:10.3390/cancers11070972)
Supplement: Supplementary file 1 [file cancers-11-00972-s001.zip › Supplementary Table S4.xlsx]

## Sheet: SUMMARY
Proteomic analysis of breast cancer resistance against anticancer drug RH1 reveals importance of cancer stem cells
Dalius Kuciauskas, Nadezda Dreize, Marija Ger, Algirdas Kaupinis, Kristijonas Zemaitis, Vaidotas Stankevicius, Kestutis Suziedelis, Jonas Cicenas, Lee Graves, Mindaugas Valius
Table S4. List of differentially phosphorylated peptides
Peptides from kinase target proteins with phosphorylation ratio between parental and resistant cell line

## Sheet: phosphopeptides
Gene name	peptide	Protein Name	ProteinDescription	idScore	idQValue	Retention Time	ptm	nbPtmsPerPeptide	motifX	modifCoord	P01	P02	R01	R02	Average fold change R vs P
PATL1	ALPRRSTSPIIGSPPVR	sp|Q86TB9|PATL1_HUMAN	Protein PAT1 homolog 1 OS=Homo sapiens GN=PATL1 PE=1 SV=2	2.3	0	60.1309	[6] Phospho (ST)|[8] Phospho (ST)|[13] Phospho (ST)	3	RALPRRS*TSPIIG,LPRRSTS*PIIGSP,TSPIIGS*PPVRAV	177179184	2729.65	4707.14	6008.62	60760.4	8.97821
PATL1	RSTSPIIGSPPVR	sp|Q86TB9|PATL1_HUMAN	Protein PAT1 homolog 1 OS=Homo sapiens GN=PATL1 PE=1 SV=2	6.87	0	54.9288	[3] Phospho (ST)|[9] Phospho (ST)	2	ALPRRST*SPIIGS,TSPIIGS*PPVRAV	178, 184	76.0766	2.38626	2760.56	2.38626	35.2134
RPS6KA4	SELDVGNFAEEFTRLEPVYSPPGSPPPGDPR	sp|O75676|KS6A4_HUMAN	Ribosomal protein S6 kinase alpha-4 OS=Homo sapiens GN=RPS6KA4 PE=1 SV=1	2.31	0	142.027	[19] Phospho (Y)|[24] Phospho (ST)	2	TRLEPVY*SPPGSP,VYSPPGS*PPPGDP	342, 347	4601.09	2.38626	15495.2	565.694	3.48886
LARP1	SLPTTVPESPNYRNTR	sp|Q6PKG0|LARP1_HUMAN	La-related protein 1 OS=Homo sapiens GN=LARP1 PE=1 SV=2	43.71	0	52.8987	[9] Phospho (ST)	1	PTTVPES*PNYRNT	774	407.433	4.77252	2718.96	4.77252	6.6077
ANKRD17	EHYPVSSPSSPSPPAQPGGVSR	sp|O75179|ANR17_HUMAN	Ankyrin repeat domain-containing protein 17 OS=Homo sapiens GN=ANKRD17 PE=1 SV=3	8.26	0	48.9439	[7] Phospho (ST)|[10] Phospho (ST)	2	EHYPVSS*PSSPSP,PVSSPSS*PSPPAQ	2042, 2045	223.894	2.38626	1684.74	2.38626	7.45589
AHNAK	LPDMSVKTPKISMPDVDLHVK	sp|Q09666|AHNK_HUMAN	Neuroblast differentiation-associated protein AHNAK OS=Homo sapiens GN=AHNAK PE=1 SV=2	1.34	0	66.2815	[12] Phospho (ST)|[13] Oxidation (M)	2	VKTPKIS*MPDVDL,KTPKISM*PDVDLH	698, 699	847.703	33.8093	2195.24	2.38626	2.49302
EIF4EBP1	FLMECRNSPVTKTPPR	sp|Q13541|4EBP1_HUMAN	Eukaryotic translation initiation factor 4E-binding protein 1 OS=Homo sapiens GN=EIF4EBP1 PE=1 SV=3	7.42	0	51.5528	[8] Phospho (ST)|[13] Phospho (ST)	2	LMECRNS*PVTKTP,NSPVTKT*PPRDLP	65, 70	675.365	60.1351	1936.88	2.38626	2.63666
STAT3	FICVTPTTCSNTIDLPMSPR	sp|P40763|STAT3_HUMAN	Signal transducer and activator of transcription 3 OS=Homo sapiens GN=STAT3 PE=1 SV=2	15.73	0	73.7467	[17] Oxidation (M)|[18] Phospho (ST)	2	NTIDLPM*SPRTLD,TIDLPMS*PRTLDS	726, 727	418.567	193.627	2.38626	1167.42	1.91085
STAT1	LQTTDNLLPMSPEEFDEVSR	sp|P42224|STAT1_HUMAN	Signal transducer and activator of transcription 1-alpha/beta OS=Homo sapiens GN=STAT1 PE=1 SV=2	40.22	0	118.819	[11] Phospho (ST)	1	DNLLPMS*PEEFDE	727	1783.82	3208.25	1330.39	2.38626	0.266978
MYC	SGLCSPSYVAVTPFSLR	sp|P01106|MYC_HUMAN	Myc proto-oncogene protein OS=Homo sapiens GN=MYC PE=1 SV=1	50.54	0	93.4747	[5] Phospho (ST)	1	RRSGLCS*PSYVAV	71	480.168	260.62	4.77252	4.77252	0.012885
JUN	NSDLLTSPDVGLLKLASPELER	sp|P05412|JUN_HUMAN	Transcription factor AP-1 OS=Homo sapiens GN=JUN PE=1 SV=2	6.85	0	127.894	[7] Phospho (ST)	1	NSDLLTS*PDVGLL	63	96.522	2537.89	2.38626	2.38626	0.00181161
LMO7	SHSPSASQSGSQLR	sp|Q8WWI1|LMO7_HUMAN	LIM domain only protein 7 OS=Homo sapiens GN=LMO7 PE=1 SV=3	29.99	0	20.406	[3] Phospho (ST)	1	PTPRSHS*PSASQS	1593	4022.99	633.105	77.8861	4.77252	0.0177528
DCP1A	HAPTYTIPLSPVLSPTLPAEAPTAQVPPSLPR	sp|Q9NPI6|DCP1A_HUMAN	mRNA-decapping enzyme 1A OS=Homo sapiens GN=DCP1A PE=1 SV=2	36.52	0	132.502	[10] Phospho (ST)|[14] Phospho (ST)	2	TYTIPLS*PVLSPT,PLSPVLS*PTLPAE	315319	75811.3	127272	12737.1	244.57	0.0639228
STMN1	SKESVPEFPLSPPK	sp|P16949|STMN1_HUMAN	Stathmin OS=Homo sapiens GN=STMN1 PE=1 SV=3	37.12	0	79.7031	[11] Phospho (ST)	1	VPEFPLS*PPKKKD	38	4623.1	174343	3765.21	53.9176	0.0213399
STMN1	RASGQAFELILSPR	sp|P16949|STMN1_HUMAN	Stathmin OS=Homo sapiens GN=STMN1 PE=1 SV=3	117.22	0	95.2804	[12] Phospho (ST)	1	AFELILS*PRSKES	25	47579.8	15469	3802.91	6563.7	0.164422
CDK2	KIRLDTETEGVPSTAIR	sp|P24941|CDK2_HUMAN	Cyclin-dependent kinase 2 OS=Homo sapiens GN=CDK2 PE=1 SV=2	2.11	0	17.3832	[6] Phospho (ST)|[8] Phospho (ST)	2	KKIRLDT*ETEGVP,IRLDTET*EGVPST	39,41	142.095	226.446	1493.93	2.38626	4.06009
HSPB1	QLSSGVSEIR	sp|P04792|HSPB1_HUMAN	Heat shock protein beta-1 OS=Homo sapiens GN=HSPB1 PE=1 SV=2	51.2	0	48.0764	[3] Phospho (ST)	1	ALSRQLS*SGVSEI	82	209.049	2.38626	890.802	2.38626	4.2244
CTNNB1	RTSMGGTQQQFVEGVR	sp|P35222|CTNB1_HUMAN	Catenin beta-1 OS=Homo sapiens GN=CTNNB1 PE=1 SV=1	3.15	0	52.6045	[3] Phospho (ST)	1	DTQRRTS*MGGTQQ	552	2409.01	1372.5	5213.04	80.205	1.39977
IRS1	KGSGDYMPMSPK	sp|P35568|IRS1_HUMAN	Insulin receptor substrate 1 OS=Homo sapiens GN=IRS1 PE=1 SV=1	26.04	0	42.4958	[3] Phospho (ST)	1	PSGRKGS*GDYMPM	629	1907.54	5242.93	3172.53	21013.3	3.38241
HTT	SGSIVELIAGGGSSCSPVLSR	sp|P42858|HD_HUMAN	Huntingtin OS=Homo sapiens GN=HTT PE=1 SV=2	41.27	0	112.226	[3] Phospho (ST)|[16] Phospho (ST)	2	GRSRSGS*IVELIA,GGGSSCS*PVLSRK	419432	929.709	4.77252	3480.73	5776.9	9.9067
FLNC	LGSFGSITR	sp|Q14315|FLNC_HUMAN	Filamin-C OS=Homo sapiens GN=FLNC PE=1 SV=3	131.45	0	56.6685	[3] Phospho (ST)	1	GRERLGS*FGSITR	2233	227.443	2868.32	8101.86	47632.6	18.0035
